# Supplementary material for: Identifying potential sites for rainwater harvesting ponds (embung) in Indonesia’s semi-arid region using GIS-based MCA techniques and satellite rainfall data
Source: PLoS One. 2023 Jun 7;18(6):e0286061. doi: 10.1371/journal.pone.0286061 (PMC10249980; doi:10.1371/journal.pone.0286061)
Supplement: S1 Data — (XLSX) [file pone.0286061.s001.xlsx]

## Sheet: Kupang Barat
Latitude:	-10.2178		Longitude:		123.566
URLs: https://sharaku.eorc.jaxa.jp/GSMaP/
date	value	satellite_flag			Day_start	Day_End	Date	Daily rainfall				Monthly rainfall				Annual rainfall
2004-01-01	0	1e+30			2004-01-01	2004-01-01 23:00:00	2004-01-01	0.7293		2004-01-01	2004-01-31 23:00:00	28.5525		2004-01-01	2004-12-31 23:00:00	802.728
2004-01-01 01:00:00	0	1.1e+31			2004-01-02	2004-01-02 23:00:00	2004-01-02	0.0854		2004-02-01	2004-02-29 23:00:00	314.254		2005-01-01	2005-12-31 23:00:00	908.664
2004-01-01 02:00:00	0	1.1e+31			2004-01-03	2004-01-03 23:00:00	2004-01-03	0		2004-03-01	2004-03-31 23:00:00	269.989		2006-01-01	2006-12-31 23:00:00	1284.02
2004-01-01 03:00:00	0	1.1e+31			2004-01-04	2004-01-04 23:00:00	2004-01-04	0.1506		2004-04-01	2004-04-30 23:00:00	0.1003		2007-01-01	2007-12-31 23:00:00	861.387
2004-01-01 04:00:00	0	1.1e+31			2004-01-05	2004-01-05 23:00:00	2004-01-05	0.1397		2004-05-01	2004-05-31 23:00:00	14.2601		2008-01-01	2008-12-31 23:00:00	1184
2004-01-01 05:00:00	0	1e+30			2004-01-06	2004-01-06 23:00:00	2004-01-06	0		2004-06-01	2004-06-30 23:00:00	0.3713		2009-01-01	2009-12-31 23:00:00	958.016
2004-01-01 06:00:00	0	1.1e+31			2004-01-07	2004-01-07 23:00:00	2004-01-07	2.2147		2004-07-01	2004-07-31 23:00:00	2.3347		2010-01-01	2010-12-31 23:00:00	1045.2
2004-01-01 07:00:00	0	1.1e+31			2004-01-08	2004-01-08 23:00:00	2004-01-08	0.1388		2004-08-01	2004-08-31 23:00:00	0.0411		2011-01-01	2011-12-31 23:00:00	1424.95
2004-01-01 08:00:00	0	1e+30			2004-01-09	2004-01-09 23:00:00	2004-01-09	7.7049		2004-09-01	2004-09-30 23:00:00	0		2012-01-01	2012-12-31 23:00:00	1230.62
2004-01-01 09:00:00	0	1.1e+31			2004-01-10	2004-01-10 23:00:00	2004-01-10	0		2004-10-01	2004-10-31 23:00:00	1.3498		2013-01-01	2013-12-31 23:00:00	1670.53
2004-01-01 10:00:00	0	1.1e+31			2004-01-11	2004-01-11 23:00:00	2004-01-11	0.0252		2004-11-01	2004-11-30 23:00:00	35.1235		2014-01-01	2014-12-31 23:00:00	1033.47
2004-01-01 11:00:00	0	1.1e+31			2004-01-12	2004-01-12 23:00:00	2004-01-12	0		2004-12-01	2004-12-31 23:00:00	136.351		2015-01-01	2015-12-31 23:00:00	990.812
2004-01-01 12:00:00	0	1e+30			2004-01-13	2004-01-13 23:00:00	2004-01-13	0		2005-01-01	2005-01-31 23:00:00	100.234		2016-01-01	2016-12-31 23:00:00	819.31
2004-01-01 13:00:00	0.1649	1.1e+31			2004-01-14	2004-01-14 23:00:00	2004-01-14	0		2005-02-01	2005-02-28 23:00:00	106.054		2017-01-01	2017-12-31 23:00:00	1298.56
2004-01-01 14:00:00	0.5644	1.1e+31			2004-01-15	2004-01-15 23:00:00	2004-01-15	0		2005-03-01	2005-03-31 23:00:00	199.954		2018-01-01	2018-12-31 23:00:00	955.564
2004-01-01 15:00:00	0	1.1e+31			2004-01-16	2004-01-16 23:00:00	2004-01-16	0		2005-04-01	2005-04-30 23:00:00	24.4747		2019-01-01	2019-12-31 23:00:00	704.003
2004-01-01 16:00:00	0	1.1e+31			2004-01-17	2004-01-17 23:00:00	2004-01-17	0		2005-05-01	2005-05-31 23:00:00	0.0421		2020-01-01	2020-12-31 23:00:00	813.21
2004-01-01 17:00:00	0	1e+30			2004-01-18	2004-01-18 23:00:00	2004-01-18	0		2005-06-01	2005-06-30 23:00:00	0.2717		2021-01-01	2021-12-31 23:00:00	1851.96
2004-01-01 18:00:00	0	1.1e+31			2004-01-19	2004-01-19 23:00:00	2004-01-19	0		2005-07-01	2005-07-31 23:00:00	4.236		Average		1102.06
2004-01-01 19:00:00	0	1e+30			2004-01-20	2004-01-20 23:00:00	2004-01-20	3.0735		2005-08-01	2005-08-31 23:00:00	0.7386
2004-01-01 20:00:00	0	1.1e+31			2004-01-21	2004-01-21 23:00:00	2004-01-21	0.909		2005-09-01	2005-09-30 23:00:00	0.3786
2004-01-01 21:00:00	0	1.1e+31			2004-01-22	2004-01-22 23:00:00	2004-01-22	0		2005-10-01	2005-10-31 23:00:00	44.1917
2004-01-01 22:00:00	0	1.1e+31			2004-01-23	2004-01-23 23:00:00	2004-01-23	0.4307		2005-11-01	2005-11-30 23:00:00	184.084
2004-01-01 23:00:00	0	1.1e+31			2004-01-24	2004-01-24 23:00:00	2004-01-24	0		2005-12-01	2005-12-31 23:00:00	244.005
2004-01-02	0	1.1e+31			2004-01-25	2004-01-25 23:00:00	2004-01-25	0.0497		2006-01-01	2006-01-31 23:00:00	417.258
2004-01-02 01:00:00	0	1.1e+31			2004-01-26	2004-01-26 23:00:00	2004-01-26	0.8919		2006-02-01	2006-02-28 23:00:00	116.632
2004-01-02 02:00:00	0	1.1e+31			2004-01-27	2004-01-27 23:00:00	2004-01-27	0		2006-03-01	2006-03-31 23:00:00	461.054
2004-01-02 03:00:00	0	1.1e+31			2004-01-28	2004-01-28 23:00:00	2004-01-28	0.0469		2006-04-01	2006-04-30 23:00:00	111.019
2004-01-02 04:00:00	0	1e+30			2004-01-29	2004-01-29 23:00:00	2004-01-29	2.102		2006-05-01	2006-05-31 23:00:00	7.6392
2004-01-02 05:00:00	0	1e+30			2004-01-30	2004-01-30 23:00:00	2004-01-30	4.3175		2006-06-01	2006-06-30 23:00:00	26.1556
2004-01-02 06:00:00	0	1.1e+31			2004-01-31	2004-01-31 23:00:00	2004-01-31	5.5427		2006-07-01	2006-07-31 23:00:00	5.3548
2004-01-02 07:00:00	0	1.1e+31			2004-02-01	2004-02-01 23:00:00	2004-02-01	15.4955		2006-08-01	2006-08-31 23:00:00	0.1481
2004-01-02 08:00:00	0	1e+30			2004-02-02	2004-02-02 23:00:00	2004-02-02	47.9255		2006-09-01	2006-09-30 23:00:00	0
2004-01-02 09:00:00	0	1.1e+31			2004-02-03	2004-02-03 23:00:00	2004-02-03	78.2426		2006-10-01	2006-10-31 23:00:00	0.074
2004-01-02 10:00:00	0	1.1e+31			2004-02-04	2004-02-04 23:00:00	2004-02-04	52.8144		2006-11-01	2006-11-30 23:00:00	5.2257
2004-01-02 11:00:00	0	1.1e+31			2004-02-05	2004-02-05 23:00:00	2004-02-05	6.9404		2006-12-01	2006-12-31 23:00:00	133.46
2004-01-02 12:00:00	0.0548	1.1e+31			2004-02-06	2004-02-06 23:00:00	2004-02-06	14.3351		2007-01-01	2007-01-31 23:00:00	99.0666
2004-01-02 13:00:00	0.0306	1.1e+31			2004-02-07	2004-02-07 23:00:00	2004-02-07	1.3488		2007-02-01	2007-02-28 23:00:00	99.7693
2004-01-02 14:00:00	0	1.1e+31			2004-02-08	2004-02-08 23:00:00	2004-02-08	0.4591		2007-03-01	2007-03-31 23:00:00	327.664
2004-01-02 15:00:00	0	1.1e+31			2004-02-09	2004-02-09 23:00:00	2004-02-09	0		2007-04-01	2007-04-30 23:00:00	58.0473
2004-01-02 16:00:00	0	1.1e+31			2004-02-10	2004-02-10 23:00:00	2004-02-10	0		2007-05-01	2007-05-31 23:00:00	0.0111
2004-01-02 17:00:00	0	1.1e+31			2004-02-11	2004-02-11 23:00:00	2004-02-11	0		2007-06-01	2007-06-30 23:00:00	4.7406
2004-01-02 18:00:00	0	1.1e+31			2004-02-12	2004-02-12 23:00:00	2004-02-12	0.1331		2007-07-01	2007-07-31 23:00:00	2.1639
2004-01-02 19:00:00	0	1.1e+31			2004-02-13	2004-02-13 23:00:00	2004-02-13	14.5294		2007-08-01	2007-08-31 23:00:00	9.7083
2004-01-02 20:00:00	0	1e+30			2004-02-14	2004-02-14 23:00:00	2004-02-14	0.2549		2007-09-01	2007-09-30 23:00:00	0
2004-01-02 21:00:00	0	1.1e+31			2004-02-15	2004-02-15 23:00:00	2004-02-15	0.0388		2007-10-01	2007-10-31 23:00:00	14.57
2004-01-02 22:00:00	0	1.1e+31			2004-02-16	2004-02-16 23:00:00	2004-02-16	12.9529		2007-11-01	2007-11-30 23:00:00	60.9416
2004-01-02 23:00:00	0	1.1e+31			2004-02-17	2004-02-17 23:00:00	2004-02-17	42.8377		2007-12-01	2007-12-31 23:00:00	184.704
2004-01-03	0	1e+30			2004-02-18	2004-02-18 23:00:00	2004-02-18	19.5183		2008-01-01	2008-01-31 23:00:00	98.5061
2004-01-03 01:00:00	0	1.1e+31			2004-02-19	2004-02-19 23:00:00	2004-02-19	0		2008-02-01	2008-02-29 23:00:00	471.988
2004-01-03 02:00:00	0	1.1e+31			2004-02-20	2004-02-20 23:00:00	2004-02-20	0.8641		2008-03-01	2008-03-31 23:00:00	143.044
2004-01-03 03:00:00	0	1.1e+31			2004-02-21	2004-02-21 23:00:00	2004-02-21	2.8113		2008-04-01	2008-04-30 23:00:00	54.7951
2004-01-03 04:00:00	0	1.1e+31			2004-02-22	2004-02-22 23:00:00	2004-02-22	0		2008-05-01	2008-05-31 23:00:00	1.7762
2004-01-03 05:00:00	0	1e+30			2004-02-23	2004-02-23 23:00:00	2004-02-23	0		2008-06-01	2008-06-30 23:00:00	3.0876
2004-01-03 06:00:00	0	1.1e+31			2004-02-24	2004-02-24 23:00:00	2004-02-24	0		2008-07-01	2008-07-31 23:00:00	1.6169
2004-01-03 07:00:00	0	1.1e+31			2004-02-25	2004-02-25 23:00:00	2004-02-25	0.0381		2008-08-01	2008-08-31 23:00:00	0.5906
2004-01-03 08:00:00	0	1.1e+31			2004-02-26	2004-02-26 23:00:00	2004-02-26	0		2008-09-01	2008-09-30 23:00:00	0.2347
2004-01-03 09:00:00	0	1.1e+31			2004-02-27	2004-02-27 23:00:00	2004-02-27	0.9342		2008-10-01	2008-10-31 23:00:00	10.0542
2004-01-03 10:00:00	0	1.1e+31			2004-02-28	2004-02-28 23:00:00	2004-02-28	0		2008-11-01	2008-11-30 23:00:00	147.211
2004-01-03 11:00:00	0	1.1e+31			2004-02-29	2004-02-29 23:00:00	2004-02-29	1.7799		2008-12-01	2008-12-31 23:00:00	251.094
2004-01-03 12:00:00	0	1e+30			2004-03-01	2004-03-01 23:00:00	2004-03-01	0		2009-01-01	2009-01-31 23:00:00	360.479
2004-01-03 13:00:00	0	1.1e+31			2004-03-02	2004-03-02 23:00:00	2004-03-02	1.5821		2009-02-01	2009-02-28 23:00:00	165.21
2004-01-03 14:00:00	0	1.1e+31			2004-03-03	2004-03-03 23:00:00	2004-03-03	0.6006		2009-03-01	2009-03-31 23:00:00	94.0973
2004-01-03 15:00:00	0	1.1e+31			2004-03-04	2004-03-04 23:00:00	2004-03-04	0		2009-04-01	2009-04-30 23:00:00	0.6957
2004-01-03 16:00:00	0	1.1e+31			2004-03-05	2004-03-05 23:00:00	2004-03-05	0		2009-05-01	2009-05-31 23:00:00	1.2574
2004-01-03 17:00:00	0	1e+30			2004-03-06	2004-03-06 23:00:00	2004-03-06	0		2009-06-01	2009-06-30 23:00:00	0.0308
2004-01-03 18:00:00	0	1e+30			2004-03-07	2004-03-07 23:00:00	2004-03-07	0.5431		2009-07-01	2009-07-31 23:00:00	12.2849
2004-01-03 19:00:00	0	1.1e+31			2004-03-08	2004-03-08 23:00:00	2004-03-08	0		2009-08-01	2009-08-31 23:00:00	0
2004-01-03 20:00:00	0	1e+30			2004-03-09	2004-03-09 23:00:00	2004-03-09	0		2009-09-01	2009-09-30 23:00:00	0.5641
2004-01-03 21:00:00	0	1.1e+31			2004-03-10	2004-03-10 23:00:00	2004-03-10	0		2009-10-01	2009-10-31 23:00:00	0.6099
2004-01-03 22:00:00	0	1.1e+31			2004-03-11	2004-03-11 23:00:00	2004-03-11	1.9425		2009-11-01	2009-11-30 23:00:00	52.5818
2004-01-03 23:00:00	0	1.1e+31			2004-03-12	2004-03-12 23:00:00	2004-03-12	2.0592		2009-12-01	2009-12-31 23:00:00	270.205
2004-01-04	0	1.1e+31			2004-03-13	2004-03-13 23:00:00	2004-03-13	0		2010-01-01	2010-01-31 23:00:00	364.684
2004-01-04 01:00:00	0	1.1e+31			2004-03-14	2004-03-14 23:00:00	2004-03-14	19.8456		2010-02-01	2010-02-28 23:00:00	60.0986
2004-01-04 02:00:00	0	1.1e+31			2004-03-15	2004-03-15 23:00:00	2004-03-15	84.3869		2010-03-01	2010-03-31 23:00:00	38.6567
2004-01-04 03:00:00	0	1e+30			2004-03-16	2004-03-16 23:00:00	2004-03-16	19.1192		2010-04-01	2010-04-30 23:00:00	41.3458
2004-01-04 04:00:00	0	1.1e+31			2004-03-17	2004-03-17 23:00:00	2004-03-17	8.1424		2010-05-01	2010-05-31 23:00:00	20.7433
2004-01-04 05:00:00	0	1e+30			2004-03-18	2004-03-18 23:00:00	2004-03-18	13.8984		2010-06-01	2010-06-30 23:00:00	5.0673
2004-01-04 06:00:00	0	1.1e+31			2004-03-19	2004-03-19 23:00:00	2004-03-19	57.4463		2010-07-01	2010-07-31 23:00:00	3.5357
2004-01-04 07:00:00	0	1.1e+31			2004-03-20	2004-03-20 23:00:00	2004-03-20	57.9341		2010-08-01	2010-08-31 23:00:00	39.8263
2004-01-04 08:00:00	0	1e+30			2004-03-21	2004-03-21 23:00:00	2004-03-21	0.4956		2010-09-01	2010-09-30 23:00:00	21.6465
2004-01-04 09:00:00	0	1e+30			2004-03-22	2004-03-22 23:00:00	2004-03-22	0.0127		2010-10-01	2010-10-31 23:00:00	88.7867
2004-01-04 10:00:00	0	1.1e+31			2004-03-23	2004-03-23 23:00:00	2004-03-23	0.7199		2010-11-01	2010-11-30 23:00:00	39.9888
2004-01-04 11:00:00	0	1.1e+31			2004-03-24	2004-03-24 23:00:00	2004-03-24	0		2010-12-01	2010-12-31 23:00:00	320.824
2004-01-04 12:00:00	0	1.1e+31			2004-03-25	2004-03-25 23:00:00	2004-03-25	0		2011-01-01	2011-01-31 23:00:00	416.696
2004-01-04 13:00:00	0.1506	1.1e+31			2004-03-26	2004-03-26 23:00:00	2004-03-26	0		2011-02-01	2011-02-28 23:00:00	237.705
2004-01-04 14:00:00	0	1.1e+31			2004-03-27	2004-03-27 23:00:00	2004-03-27	0		2011-03-01	2011-03-31 23:00:00	142.412
2004-01-04 15:00:00	0	1.1e+31			2004-03-28	2004-03-28 23:00:00	2004-03-28	0		2011-04-01	2011-04-30 23:00:00	247.622
2004-01-04 16:00:00	0	1.1e+31			2004-03-29	2004-03-29 23:00:00	2004-03-29	1.2606		2011-05-01	2011-05-31 23:00:00	16.2149
2004-01-04 17:00:00	0	1e+30			2004-03-30	2004-03-30 23:00:00	2004-03-30	0		2011-06-01	2011-06-30 23:00:00	0.395
2004-01-04 18:00:00	0	1.1e+31			2004-03-31	2004-03-31 23:00:00	2004-03-31	0		2011-07-01	2011-07-31 23:00:00	0.8053
2004-01-04 19:00:00	0	1.1e+31			2004-04-01	2004-04-01 23:00:00	2004-04-01	0		2011-08-01	2011-08-31 23:00:00	2.1838
2004-01-04 20:00:00	0	1.1e+31			2004-04-02	2004-04-02 23:00:00	2004-04-02	0.0118		2011-09-01	2011-09-30 23:00:00	2.935
2004-01-04 21:00:00	0	1e+30			2004-04-03	2004-04-03 23:00:00	2004-04-03	0		2011-10-01	2011-10-31 23:00:00	10.8499
2004-01-04 22:00:00	0	1.1e+31			2004-04-04	2004-04-04 23:00:00	2004-04-04	0		2011-11-01	2011-11-30 23:00:00	49.8225
2004-01-04 23:00:00	0	1e+30			2004-04-05	2004-04-05 23:00:00	2004-04-05	0		2011-12-01	2011-12-31 23:00:00	297.314
2004-01-05	0	1.1e+31			2004-04-06	2004-04-06 23:00:00	2004-04-06	0.0119		2012-01-01	2012-01-31 23:00:00	382.145
2004-01-05 01:00:00	0	1.1e+31			2004-04-07	2004-04-07 23:00:00	2004-04-07	0		2012-02-01	2012-02-29 23:00:00	240.37
2004-01-05 02:00:00	0	1e+30			2004-04-08	2004-04-08 23:00:00	2004-04-08	0		2012-03-01	2012-03-31 23:00:00	255.79
2004-01-05 03:00:00	0.0154	1.1e+31			2004-04-09	2004-04-09 23:00:00	2004-04-09	0		2012-04-01	2012-04-30 23:00:00	103.336
2004-01-05 04:00:00	0.1243	1e+30			2004-04-10	2004-04-10 23:00:00	2004-04-10	0		2012-05-01	2012-05-31 23:00:00	32.8351
2004-01-05 05:00:00	0	1.1e+31			2004-04-11	2004-04-11 23:00:00	2004-04-11	0		2012-06-01	2012-06-30 23:00:00	0.3116
2004-01-05 06:00:00	0	1.1e+31			2004-04-12	2004-04-12 23:00:00	2004-04-12	0		2012-07-01	2012-07-31 23:00:00	0.045
2004-01-05 07:00:00	0	1e+30			2004-04-13	2004-04-13 23:00:00	2004-04-13	0		2012-08-01	2012-08-31 23:00:00	1.2114
2004-01-05 08:00:00	0	1e+30			2004-04-14	2004-04-14 23:00:00	2004-04-14	0		2012-09-01	2012-09-30 23:00:00	2.241
2004-01-05 09:00:00	0	1.1e+31			2004-04-15	2004-04-15 23:00:00	2004-04-15	0		2012-10-01	2012-10-31 23:00:00	2.6088
2004-01-05 10:00:00	0	1.1e+31			2004-04-16	2004-04-16 23:00:00	2004-04-16	0		2012-11-01	2012-11-30 23:00:00	23.1498
2004-01-05 11:00:00	0	1.1e+31			2004-04-17	2004-04-17 23:00:00	2004-04-17	0		2012-12-01	2012-12-31 23:00:00	186.576
2004-01-05 12:00:00	0	1e+30			2004-04-18	2004-04-18 23:00:00	2004-04-18	0		2013-01-01	2013-01-31 23:00:00	446.471
2004-01-05 13:00:00	0	1.1e+31			2004-04-19	2004-04-19 23:00:00	2004-04-19	0		2013-02-01	2013-02-28 23:00:00	309.925
2004-01-05 14:00:00	0	1.1e+31			2004-04-20	2004-04-20 23:00:00	2004-04-20	0		2013-03-01	2013-03-31 23:00:00	275.056
2004-01-05 15:00:00	0	1.1e+31			2004-04-21	2004-04-21 23:00:00	2004-04-21	0		2013-04-01	2013-04-30 23:00:00	47.8289
2004-01-05 16:00:00	0	1.1e+31			2004-04-22	2004-04-22 23:00:00	2004-04-22	0		2013-05-01	2013-05-31 23:00:00	138.359
2004-01-05 17:00:00	0	1e+30			2004-04-23	2004-04-23 23:00:00	2004-04-23	0		2013-06-01	2013-06-30 23:00:00	97.1476
2004-01-05 18:00:00	0	1.1e+31			2004-04-24	2004-04-24 23:00:00	2004-04-24	0		2013-07-01	2013-07-31 23:00:00	1.9333
2004-01-05 19:00:00	0	1.1e+31			2004-04-25	2004-04-25 23:00:00	2004-04-25	0		2013-08-01	2013-08-31 23:00:00	0.9654
2004-01-05 20:00:00	0	1e+30			2004-04-26	2004-04-26 23:00:00	2004-04-26	0.0766		2013-09-01	2013-09-30 23:00:00	1.622
2004-01-05 21:00:00	0	1e+30			2004-04-27	2004-04-27 23:00:00	2004-04-27	0		2013-10-01	2013-10-31 23:00:00	53.7277
2004-01-05 22:00:00	0	1.1e+31			2004-04-28	2004-04-28 23:00:00	2004-04-28	0		2013-11-01	2013-11-30 23:00:00	70.9221
2004-01-05 23:00:00	0	1.1e+31			2004-04-29	2004-04-29 23:00:00	2004-04-29	0		2013-12-01	2013-12-31 23:00:00	226.572
2004-01-06	0	1.1e+31			2004-04-30	2004-04-30 23:00:00	2004-04-30	0		2014-01-01	2014-01-31 23:00:00	221.326
2004-01-06 01:00:00	0	1.1e+31			2004-05-01	2004-05-01 23:00:00	2004-05-01	0		2014-02-01	2014-02-28 23:00:00	322.495
2004-01-06 02:00:00	0	1.1e+31			2004-05-02	2004-05-02 23:00:00	2004-05-02	0		2014-03-01	2014-03-31 23:00:00	145.822
2004-01-06 03:00:00	0	1.1e+31			2004-05-03	2004-05-03 23:00:00	2004-05-03	0		2014-04-01	2014-04-30 23:00:00	59.4793
2004-01-06 04:00:00	0	1e+30			2004-05-04	2004-05-04 23:00:00	2004-05-04	0		2014-05-01	2014-05-31 23:00:00	7.0064
2004-01-06 05:00:00	0	1e+30			2004-05-05	2004-05-05 23:00:00	2004-05-05	0		2014-06-01	2014-06-30 23:00:00	0.5221
2004-01-06 06:00:00	0	1.1e+31			2004-05-06	2004-05-06 23:00:00	2004-05-06	0.8986		2014-07-01	2014-07-31 23:00:00	1.1415
2004-01-06 07:00:00	0	1e+30			2004-05-07	2004-05-07 23:00:00	2004-05-07	0.185		2014-08-01	2014-08-31 23:00:00	0.2246
2004-01-06 08:00:00	0	1e+30			2004-05-08	2004-05-08 23:00:00	2004-05-08	0		2014-09-01	2014-09-30 23:00:00	0
2004-01-06 09:00:00	0	1.1e+31			2004-05-09	2004-05-09 23:00:00	2004-05-09	0		2014-10-01	2014-10-31 23:00:00	0
2004-01-06 10:00:00	0	1.1e+31			2004-05-10	2004-05-10 23:00:00	2004-05-10	0		2014-11-01	2014-11-30 23:00:00	27.8924
2004-01-06 11:00:00	0	1.1e+31			2004-05-11	2004-05-11 23:00:00	2004-05-11	0		2014-12-01	2014-12-31 23:00:00	247.56
2004-01-06 12:00:00	0	1.1e+31			2004-05-12	2004-05-12 23:00:00	2004-05-12	0		2015-01-01	2015-01-31 23:00:00	479.281
2004-01-06 13:00:00	0	1.1e+31			2004-05-13	2004-05-13 23:00:00	2004-05-13	0		2015-02-01	2015-02-28 23:00:00	207.014
2004-01-06 14:00:00	0	1.1e+31			2004-05-14	2004-05-14 23:00:00	2004-05-14	0		2015-03-01	2015-03-31 23:00:00	107.102
2004-01-06 15:00:00	0	1.1e+31			2004-05-15	2004-05-15 23:00:00	2004-05-15	0		2015-04-01	2015-04-30 23:00:00	25.3593
2004-01-06 16:00:00	0	1.1e+31			2004-05-16	2004-05-16 23:00:00	2004-05-16	0		2015-05-01	2015-05-31 23:00:00	0.1518
2004-01-06 17:00:00	0	1e+30			2004-05-17	2004-05-17 23:00:00	2004-05-17	0		2015-06-01	2015-06-30 23:00:00	0
2004-01-06 18:00:00	0	1.1e+31			2004-05-18	2004-05-18 23:00:00	2004-05-18	0		2015-07-01	2015-07-31 23:00:00	0.0312
2004-01-06 19:00:00	0	1.1e+31			2004-05-19	2004-05-19 23:00:00	2004-05-19	0		2015-08-01	2015-08-31 23:00:00	0
2004-01-06 20:00:00	0	1e+30			2004-05-20	2004-05-20 23:00:00	2004-05-20	2.3591		2015-09-01	2015-09-30 23:00:00	0
2004-01-06 21:00:00	0	1e+30			2004-05-21	2004-05-21 23:00:00	2004-05-21	0		2015-10-01	2015-10-31 23:00:00	0
2004-01-06 22:00:00	0	1.1e+31			2004-05-22	2004-05-22 23:00:00	2004-05-22	0		2015-11-01	2015-11-30 23:00:00	6.7059
2004-01-06 23:00:00	0	1e+30			2004-05-23	2004-05-23 23:00:00	2004-05-23	0		2015-12-01	2015-12-31 23:00:00	165.168
2004-01-07	0	1.1e+31			2004-05-24	2004-05-24 23:00:00	2004-05-24	0		2016-01-01	2016-01-31 23:00:00	67.4858
2004-01-07 01:00:00	0	1.1e+31			2004-05-25	2004-05-25 23:00:00	2004-05-25	0		2016-02-01	2016-02-29 23:00:00	95.719
2004-01-07 02:00:00	0	1.1e+31			2004-05-26	2004-05-26 23:00:00	2004-05-26	0.0134		2016-03-01	2016-03-31 23:00:00	154.857
2004-01-07 03:00:00	0	1.1e+31			2004-05-27	2004-05-27 23:00:00	2004-05-27	1.5229		2016-04-01	2016-04-30 23:00:00	8.7733
2004-01-07 04:00:00	0	1.1e+31			2004-05-28	2004-05-28 23:00:00	2004-05-28	1.2709		2016-05-01	2016-05-31 23:00:00	21.1834
2004-01-07 05:00:00	0	1e+30			2004-05-29	2004-05-29 23:00:00	2004-05-29	7.9475		2016-06-01	2016-06-30 23:00:00	26.1527
2004-01-07 06:00:00	0	1.1e+31			2004-05-30	2004-05-30 23:00:00	2004-05-30	0		2016-07-01	2016-07-31 23:00:00	6.7619
2004-01-07 07:00:00	0.0101	1.1e+31			2004-05-31	2004-05-31 23:00:00	2004-05-31	0.0627		2016-08-01	2016-08-31 23:00:00	0.0127
2004-01-07 08:00:00	0.0211	1.1e+31			2004-06-01	2004-06-01 23:00:00	2004-06-01	0		2016-09-01	2016-09-30 23:00:00	24.4259
2004-01-07 09:00:00	0.0404	1.1e+31			2004-06-02	2004-06-02 23:00:00	2004-06-02	0		2016-10-01	2016-10-31 23:00:00	16.4896
2004-01-07 10:00:00	0.0621	1.1e+31			2004-06-03	2004-06-03 23:00:00	2004-06-03	0.3421		2016-11-01	2016-11-30 23:00:00	13.5327
2004-01-07 11:00:00	0	1.1e+31			2004-06-04	2004-06-04 23:00:00	2004-06-04	0		2016-12-01	2016-12-31 23:00:00	383.917
2004-01-07 12:00:00	0	1e+30			2004-06-05	2004-06-05 23:00:00	2004-06-05	0		2017-01-01	2017-01-31 23:00:00	292.459
2004-01-07 13:00:00	0	1.1e+31			2004-06-06	2004-06-06 23:00:00	2004-06-06	0.0122		2017-02-01	2017-02-28 23:00:00	305.01
2004-01-07 14:00:00	0.8646	1.1e+31			2004-06-07	2004-06-07 23:00:00	2004-06-07	0		2017-03-01	2017-03-31 23:00:00	179.952
2004-01-07 15:00:00	0	1e+30			2004-06-08	2004-06-08 23:00:00	2004-06-08	0		2017-04-01	2017-04-30 23:00:00	153.407
2004-01-07 16:00:00	0.7623	1.1e+31			2004-06-09	2004-06-09 23:00:00	2004-06-09	0		2017-05-01	2017-05-31 23:00:00	0.1138
2004-01-07 17:00:00	0	1e+30			2004-06-10	2004-06-10 23:00:00	2004-06-10	0		2017-06-01	2017-06-30 23:00:00	0.5018
2004-01-07 18:00:00	0	1e+30			2004-06-11	2004-06-11 23:00:00	2004-06-11	0		2017-07-01	2017-07-31 23:00:00	0.2893
2004-01-07 19:00:00	0	1.1e+31			2004-06-12	2004-06-12 23:00:00	2004-06-12	0		2017-08-01	2017-08-31 23:00:00	0
2004-01-07 20:00:00	0	1e+30			2004-06-13	2004-06-13 23:00:00	2004-06-13	0		2017-09-01	2017-09-30 23:00:00	5.0085
2004-01-07 21:00:00	0.0444	1.1e+31			2004-06-14	2004-06-14 23:00:00	2004-06-14	0		2017-10-01	2017-10-31 23:00:00	8.1565
2004-01-07 22:00:00	0.1674	1.1e+31			2004-06-15	2004-06-15 23:00:00	2004-06-15	0		2017-11-01	2017-11-30 23:00:00	133.129
2004-01-07 23:00:00	0.2423	1.1e+31			2004-06-16	2004-06-16 23:00:00	2004-06-16	0		2017-12-01	2017-12-31 23:00:00	220.532
2004-01-08	0.1388	1e+30			2004-06-17	2004-06-17 23:00:00	2004-06-17	0		2018-01-01	2018-01-31 23:00:00	469.468
2004-01-08 01:00:00	0	1e+30			2004-06-18	2004-06-18 23:00:00	2004-06-18	0		2018-02-01	2018-02-28 23:00:00	76.7533
2004-01-08 02:00:00	0	1.1e+31			2004-06-19	2004-06-19 23:00:00	2004-06-19	0		2018-03-01	2018-03-31 23:00:00	61.4459
2004-01-08 03:00:00	0	1.1e+31			2004-06-20	2004-06-20 23:00:00	2004-06-20	0		2018-04-01	2018-04-30 23:00:00	22.5334
2004-01-08 04:00:00	0	1.1e+31			2004-06-21	2004-06-21 23:00:00	2004-06-21	0		2018-05-01	2018-05-31 23:00:00	0.1977
2004-01-08 05:00:00	0	1e+30			2004-06-22	2004-06-22 23:00:00	2004-06-22	0		2018-06-01	2018-06-30 23:00:00	0
2004-01-08 06:00:00	0	1.1e+31			2004-06-23	2004-06-23 23:00:00	2004-06-23	0		2018-07-01	2018-07-31 23:00:00	0.1135
2004-01-08 07:00:00	0	1.1e+31			2004-06-24	2004-06-24 23:00:00	2004-06-24	0		2018-08-01	2018-08-31 23:00:00	0.1596
2004-01-08 08:00:00	0	1.1e+31			2004-06-25	2004-06-25 23:00:00	2004-06-25	0		2018-09-01	2018-09-30 23:00:00	0
2004-01-08 09:00:00	0	1e+30			2004-06-26	2004-06-26 23:00:00	2004-06-26	0.017		2018-10-01	2018-10-31 23:00:00	0.176
2004-01-08 10:00:00	0	1.1e+31			2004-06-27	2004-06-27 23:00:00	2004-06-27	0		2018-11-01	2018-11-30 23:00:00	126.657
2004-01-08 11:00:00	0	1.1e+31			2004-06-28	2004-06-28 23:00:00	2004-06-28	0		2018-12-01	2018-12-31 23:00:00	198.06
2004-01-08 12:00:00	0	1e+30			2004-06-29	2004-06-29 23:00:00	2004-06-29	0		2019-01-01	2019-01-31 23:00:00	287.107
2004-01-08 13:00:00	0	1.1e+31			2004-06-30	2004-06-30 23:00:00	2004-06-30	0		2019-02-01	2019-02-28 23:00:00	39.4425
2004-01-08 14:00:00	0	1e+30			2004-07-01	2004-07-01 23:00:00	2004-07-01	0		2019-03-01	2019-03-31 23:00:00	201.154
2004-01-08 15:00:00	0	1.1e+31			2004-07-02	2004-07-02 23:00:00	2004-07-02	0		2019-04-01	2019-04-30 23:00:00	26.461
2004-01-08 16:00:00	0	1.1e+31			2004-07-03	2004-07-03 23:00:00	2004-07-03	0		2019-05-01	2019-05-31 23:00:00	21.6162
2004-01-08 17:00:00	0	1e+30			2004-07-04	2004-07-04 23:00:00	2004-07-04	0		2019-06-01	2019-06-30 23:00:00	2.8151
2004-01-08 18:00:00	0	1.1e+31			2004-07-05	2004-07-05 23:00:00	2004-07-05	0		2019-07-01	2019-07-31 23:00:00	0
2004-01-08 19:00:00	0	1e+30			2004-07-06	2004-07-06 23:00:00	2004-07-06	0		2019-08-01	2019-08-31 23:00:00	0.0906
2004-01-08 20:00:00	0	1.1e+31			2004-07-07	2004-07-07 23:00:00	2004-07-07	0.3142		2019-09-01	2019-09-30 23:00:00	0
2004-01-08 21:00:00	0	1.1e+31			2004-07-08	2004-07-08 23:00:00	2004-07-08	0		2019-10-01	2019-10-31 23:00:00	0
2004-01-08 22:00:00	0	1.1e+31			2004-07-09	2004-07-09 23:00:00	2004-07-09	0		2019-11-01	2019-11-30 23:00:00	2.9419
2004-01-08 23:00:00	0	1.1e+31			2004-07-10	2004-07-10 23:00:00	2004-07-10	0		2019-12-01	2019-12-31 23:00:00	122.375
2004-01-09	0	1e+30			2004-07-11	2004-07-11 23:00:00	2004-07-11	0.5486		2020-01-01	2020-01-31 23:00:00	219.713
2004-01-09 01:00:00	0.0113	1.1e+31			2004-07-12	2004-07-12 23:00:00	2004-07-12	0.059		2020-02-01	2020-02-29 23:00:00	112.952
2004-01-09 02:00:00	0	1.1e+31			2004-07-13	2004-07-13 23:00:00	2004-07-13	0		2020-03-01	2020-03-31 23:00:00	116.536
2004-01-09 03:00:00	0	1.1e+31			2004-07-14	2004-07-14 23:00:00	2004-07-14	0		2020-04-01	2020-04-30 23:00:00	27.2529
2004-01-09 04:00:00	0	1e+30			2004-07-15	2004-07-15 23:00:00	2004-07-15	1.4129		2020-05-01	2020-05-31 23:00:00	16.2743
2004-01-09 05:00:00	0.0278	1.1e+31			2004-07-16	2004-07-16 23:00:00	2004-07-16	0		2020-06-01	2020-06-30 23:00:00	1.3848
2004-01-09 06:00:00	0.5868	1.1e+31			2004-07-17	2004-07-17 23:00:00	2004-07-17	0		2020-07-01	2020-07-31 23:00:00	0
2004-01-09 07:00:00	1.3837	1.1e+31			2004-07-18	2004-07-18 23:00:00	2004-07-18	0		2020-08-01	2020-08-31 23:00:00	0
2004-01-09 08:00:00	2.0286	1.1e+31			2004-07-19	2004-07-19 23:00:00	2004-07-19	0		2020-09-01	2020-09-30 23:00:00	0
2004-01-09 09:00:00	3.1201	1e+30			2004-07-20	2004-07-20 23:00:00	2004-07-20	0		2020-10-01	2020-10-31 23:00:00	0.9649
2004-01-09 10:00:00	0.4922	1.1e+31			2004-07-21	2004-07-21 23:00:00	2004-07-21	0		2020-11-01	2020-11-30 23:00:00	55.5077
2004-01-09 11:00:00	0.0544	1.1e+31			2004-07-22	2004-07-22 23:00:00	2004-07-22	0		2020-12-01	2020-12-31 23:00:00	262.624
2004-01-09 12:00:00	0	1.1e+31			2004-07-23	2004-07-23 23:00:00	2004-07-23	0		2021-01-01	2021-01-31 23:00:00	339.476
2004-01-09 13:00:00	0	1.1e+31			2004-07-24	2004-07-24 23:00:00	2004-07-24	0		2021-02-01	2021-02-28 23:00:00	264.62
2004-01-09 14:00:00	0	1.1e+31			2004-07-25	2004-07-25 23:00:00	2004-07-25	0		2021-03-01	2021-03-31 23:00:00	181.449
2004-01-09 15:00:00	0	1.1e+31			2004-07-26	2004-07-26 23:00:00	2004-07-26	0		2021-04-01	2021-04-30 23:00:00	429.324
2004-01-09 16:00:00	0	1.1e+31			2004-07-27	2004-07-27 23:00:00	2004-07-27	0		2021-05-01	2021-05-31 23:00:00	0
2004-01-09 17:00:00	0	1e+30			2004-07-28	2004-07-28 23:00:00	2004-07-28	0		2021-06-01	2021-06-30 23:00:00	0.0286
2004-01-09 18:00:00	0	1.1e+31			2004-07-29	2004-07-29 23:00:00	2004-07-29	0		2021-07-01	2021-07-31 23:00:00	0
2004-01-09 19:00:00	0	1.1e+31			2004-07-30	2004-07-30 23:00:00	2004-07-30	0		2021-08-01	2021-08-31 23:00:00	0
2004-01-09 20:00:00	0	1.1e+31			2004-07-31	2004-07-31 23:00:00	2004-07-31	0		2021-09-01	2021-09-30 23:00:00	0.1344
2004-01-09 21:00:00	0	1e+30			2004-08-01	2004-08-01 23:00:00	2004-08-01	0		2021-10-01	2021-10-31 23:00:00	10.6198
2004-01-09 22:00:00	0	1.1e+31			2004-08-02	2004-08-02 23:00:00	2004-08-02	0		2021-11-01	2021-11-30 23:00:00	157.885
2004-01-09 23:00:00	0	1.1e+31			2004-08-03	2004-08-03 23:00:00	2004-08-03	0		2021-12-01	2021-12-31 23:00:00	468.427
2004-01-10	0	1e+30			2004-08-04	2004-08-04 23:00:00	2004-08-04	0
2004-01-10 01:00:00	0	1.1e+31			2004-08-05	2004-08-05 23:00:00	2004-08-05	0
2004-01-10 02:00:00	0	1.1e+31			2004-08-06	2004-08-06 23:00:00	2004-08-06	0
2004-01-10 03:00:00	0	1.1e+31			2004-08-07	2004-08-07 23:00:00	2004-08-07	0
2004-01-10 04:00:00	0	1.1e+31			2004-08-08	2004-08-08 23:00:00	2004-08-08	0
2004-01-10 05:00:00	0	1e+30			2004-08-09	2004-08-09 23:00:00	2004-08-09	0
2004-01-10 06:00:00	0	1.1e+31			2004-08-10	2004-08-10 23:00:00	2004-08-10	0
2004-01-10 07:00:00	0	1.1e+31			2004-08-11	2004-08-11 23:00:00	2004-08-11	0
2004-01-10 08:00:00	0	1e+30			2004-08-12	2004-08-12 23:00:00	2004-08-12	0
2004-01-10 09:00:00	0	1.1e+31			2004-08-13	2004-08-13 23:00:00	2004-08-13	0
2004-01-10 10:00:00	0	1.1e+31			2004-08-14	2004-08-14 23:00:00	2004-08-14	0.0411
2004-01-10 11:00:00	0	1.1e+31			2004-08-15	2004-08-15 23:00:00	2004-08-15	0
2004-01-10 12:00:00	0	1e+30			2004-08-16	2004-08-16 23:00:00	2004-08-16	0
2004-01-10 13:00:00	0	1.1e+31			2004-08-17	2004-08-17 23:00:00	2004-08-17	0
2004-01-10 14:00:00	0	1.1e+31			2004-08-18	2004-08-18 23:00:00	2004-08-18	0
2004-01-10 15:00:00	0	1.1e+31			2004-08-19	2004-08-19 23:00:00	2004-08-19	0
2004-01-10 16:00:00	0	1e+30			2004-08-20	2004-08-20 23:00:00	2004-08-20	0
2004-01-10 17:00:00	0	1.1e+31			2004-08-21	2004-08-21 23:00:00	2004-08-21	0
2004-01-10 18:00:00	0	1.1e+31			2004-08-22	2004-08-22 23:00:00	2004-08-22	0
2004-01-10 19:00:00	0	1.1e+31			2004-08-23	2004-08-23 23:00:00	2004-08-23	0
2004-01-10 20:00:00	0	1.1e+31			2004-08-24	2004-08-24 23:00:00	2004-08-24	0
2004-01-10 21:00:00	0	1e+30			2004-08-25	2004-08-25 23:00:00	2004-08-25	0
2004-01-10 22:00:00	0	1.1e+31			2004-08-26	2004-08-26 23:00:00	2004-08-26	0
2004-01-10 23:00:00	0	1.1e+31			2004-08-27	2004-08-27 23:00:00	2004-08-27	0
2004-01-11	0	1.1e+31			2004-08-28	2004-08-28 23:00:00	2004-08-28	0
2004-01-11 01:00:00	0	1.1e+31			2004-08-29	2004-08-29 23:00:00	2004-08-29	0
2004-01-11 02:00:00	0	1.1e+31			2004-08-30	2004-08-30 23:00:00	2004-08-30	0
2004-01-11 03:00:00	0	1.1e+31			2004-08-31	2004-08-31 23:00:00	2004-08-31	0
2004-01-11 04:00:00	0	1.1e+31			2004-09-01	2004-09-01 23:00:00	2004-09-01	0
2004-01-11 05:00:00	0	1e+30			2004-09-02	2004-09-02 23:00:00	2004-09-02	0
2004-01-11 06:00:00	0	1.1e+31			2004-09-03	2004-09-03 23:00:00	2004-09-03	0
2004-01-11 07:00:00	0	1.1e+31			2004-09-04	2004-09-04 23:00:00	2004-09-04	0
2004-01-11 08:00:00	0	1e+30			2004-09-05	2004-09-05 23:00:00	2004-09-05	0
2004-01-11 09:00:00	0	1.1e+31			2004-09-06	2004-09-06 23:00:00	2004-09-06	0
2004-01-11 10:00:00	0	1.1e+31			2004-09-07	2004-09-07 23:00:00	2004-09-07	0
2004-01-11 11:00:00	0	1.1e+31			2004-09-08	2004-09-08 23:00:00	2004-09-08	0
2004-01-11 12:00:00	0	1.1e+31			2004-09-09	2004-09-09 23:00:00	2004-09-09	0
2004-01-11 13:00:00	0	1e+30			2004-09-10	2004-09-10 23:00:00	2004-09-10	0
2004-01-11 14:00:00	0	1.1e+31			2004-09-11	2004-09-11 23:00:00	2004-09-11	0
2004-01-11 15:00:00	0	1.1e+31			2004-09-12	2004-09-12 23:00:00	2004-09-12	0
2004-01-11 16:00:00	0	1.1e+31			2004-09-13	2004-09-13 23:00:00	2004-09-13	0
2004-01-11 17:00:00	0	1.1e+31			2004-09-14	2004-09-14 23:00:00	2004-09-14	0
2004-01-11 18:00:00	0.0252	1.1e+31			2004-09-15	2004-09-15 23:00:00	2004-09-15	0
2004-01-11 19:00:00	0	1.1e+31			2004-09-16	2004-09-16 23:00:00	2004-09-16	0
2004-01-11 20:00:00	0	1e+30			2004-09-17	2004-09-17 23:00:00	2004-09-17	0
2004-01-11 21:00:00	0	1.1e+31			2004-09-18	2004-09-18 23:00:00	2004-09-18	0
2004-01-11 22:00:00	0	1.1e+31			2004-09-19	2004-09-19 23:00:00	2004-09-19	0
2004-01-11 23:00:00	0	1e+30			2004-09-20	2004-09-20 23:00:00	2004-09-20	0
2004-01-12	0	1e+30			2004-09-21	2004-09-21 23:00:00	2004-09-21	0
2004-01-12 01:00:00	0	1.1e+31			2004-09-22	2004-09-22 23:00:00	2004-09-22	0
2004-01-12 02:00:00	0	1.1e+31			2004-09-23	2004-09-23 23:00:00	2004-09-23	0
2004-01-12 03:00:00	0	1.1e+31			2004-09-24	2004-09-24 23:00:00	2004-09-24	0
2004-01-12 04:00:00	0	1e+30			2004-09-25	2004-09-25 23:00:00	2004-09-25	0
2004-01-12 05:00:00	0	1e+30			2004-09-26	2004-09-26 23:00:00	2004-09-26	0
2004-01-12 06:00:00	0	1.1e+31			2004-09-27	2004-09-27 23:00:00	2004-09-27	0
2004-01-12 07:00:00	0	1e+30			2004-09-28	2004-09-28 23:00:00	2004-09-28	0
2004-01-12 08:00:00	0	1.1e+31			2004-09-29	2004-09-29 23:00:00	2004-09-29	0
2004-01-12 09:00:00	0	1e+30			2004-09-30	2004-09-30 23:00:00	2004-09-30	0
2004-01-12 10:00:00	0	1.1e+31			2004-10-01	2004-10-01 23:00:00	2004-10-01	0
2004-01-12 11:00:00	0	1.1e+31			2004-10-02	2004-10-02 23:00:00	2004-10-02	0
2004-01-12 12:00:00	0	1e+30			2004-10-03	2004-10-03 23:00:00	2004-10-03	0
2004-01-12 13:00:00	0	1.1e+31			2004-10-04	2004-10-04 23:00:00	2004-10-04	0
2004-01-12 14:00:00	0	1.1e+31			2004-10-05	2004-10-05 23:00:00	2004-10-05	0
2004-01-12 15:00:00	0	1.1e+31			2004-10-06	2004-10-06 23:00:00	2004-10-06	0
2004-01-12 16:00:00	0	1.1e+31			2004-10-07	2004-10-07 23:00:00	2004-10-07	0
2004-01-12 17:00:00	0	1e+30			2004-10-08	2004-10-08 23:00:00	2004-10-08	0
2004-01-12 18:00:00	0	1.1e+31			2004-10-09	2004-10-09 23:00:00	2004-10-09	0
2004-01-12 19:00:00	0	1.1e+31			2004-10-10	2004-10-10 23:00:00	2004-10-10	0.0267
2004-01-12 20:00:00	0	1e+30			2004-10-11	2004-10-11 23:00:00	2004-10-11	0
2004-01-12 21:00:00	0	1.1e+31			2004-10-12	2004-10-12 23:00:00	2004-10-12	0
2004-01-12 22:00:00	0	1e+30			2004-10-13	2004-10-13 23:00:00	2004-10-13	0
2004-01-12 23:00:00	0	1.1e+31			2004-10-14	2004-10-14 23:00:00	2004-10-14	0
2004-01-13	0	1.1e+31			2004-10-15	2004-10-15 23:00:00	2004-10-15	0
2004-01-13 01:00:00	0	1.1e+31			2004-10-16	2004-10-16 23:00:00	2004-10-16	0
2004-01-13 02:00:00	0	1.1e+31			2004-10-17	2004-10-17 23:00:00	2004-10-17	1.1381
2004-01-13 03:00:00	0	1.1e+31			2004-10-18	2004-10-18 23:00:00	2004-10-18	0.1079
2004-01-13 04:00:00	0	1e+30			2004-10-19	2004-10-19 23:00:00	2004-10-19	0
2004-01-13 05:00:00	0	1.1e+31			2004-10-20	2004-10-20 23:00:00	2004-10-20	0
2004-01-13 06:00:00	0	1.1e+31			2004-10-21	2004-10-21 23:00:00	2004-10-21	0
2004-01-13 07:00:00	0	1e+30			2004-10-22	2004-10-22 23:00:00	2004-10-22	0
2004-01-13 08:00:00	0	1.1e+31			2004-10-23	2004-10-23 23:00:00	2004-10-23	0
2004-01-13 09:00:00	0	1e+30			2004-10-24	2004-10-24 23:00:00	2004-10-24	0.0771
2004-01-13 10:00:00	0	1.1e+31			2004-10-25	2004-10-25 23:00:00	2004-10-25	0
2004-01-13 11:00:00	0	1.1e+31			2004-10-26	2004-10-26 23:00:00	2004-10-26	0
2004-01-13 12:00:00	0	1.1e+31			2004-10-27	2004-10-27 23:00:00	2004-10-27	0
2004-01-13 13:00:00	0	1.1e+31			2004-10-28	2004-10-28 23:00:00	2004-10-28	0
2004-01-13 14:00:00	0	1.1e+31			2004-10-29	2004-10-29 23:00:00	2004-10-29	0
2004-01-13 15:00:00	0	1.1e+31			2004-10-30	2004-10-30 23:00:00	2004-10-30	0
2004-01-13 16:00:00	0	1.1e+31			2004-10-31	2004-10-31 23:00:00	2004-10-31	0
2004-01-13 17:00:00	0	1e+30			2004-11-01	2004-11-01 23:00:00	2004-11-01	0
2004-01-13 18:00:00	0	1.1e+31			2004-11-02	2004-11-02 23:00:00	2004-11-02	0
2004-01-13 19:00:00	0	1.1e+31			2004-11-03	2004-11-03 23:00:00	2004-11-03	0.0271
2004-01-13 20:00:00	0	1e+30			2004-11-04	2004-11-04 23:00:00	2004-11-04	0
2004-01-13 21:00:00	0	1e+30			2004-11-05	2004-11-05 23:00:00	2004-11-05	0
2004-01-13 22:00:00	0	1.1e+31			2004-11-06	2004-11-06 23:00:00	2004-11-06	0
2004-01-13 23:00:00	0	1e+30			2004-11-07	2004-11-07 23:00:00	2004-11-07	0
2004-01-14	0	1.1e+31			2004-11-08	2004-11-08 23:00:00	2004-11-08	0
2004-01-14 01:00:00	0	1.1e+31			2004-11-09	2004-11-09 23:00:00	2004-11-09	1.4479
2004-01-14 02:00:00	0	1.1e+31			2004-11-10	2004-11-10 23:00:00	2004-11-10	9.4093
2004-01-14 03:00:00	0	1.1e+31			2004-11-11	2004-11-11 23:00:00	2004-11-11	0
2004-01-14 04:00:00	0	1.1e+31			2004-11-12	2004-11-12 23:00:00	2004-11-12	0
2004-01-14 05:00:00	0	1.1e+31			2004-11-13	2004-11-13 23:00:00	2004-11-13	0
2004-01-14 06:00:00	0	1.1e+31			2004-11-14	2004-11-14 23:00:00	2004-11-14	0
2004-01-14 07:00:00	0	1.1e+31			2004-11-15	2004-11-15 23:00:00	2004-11-15	0.4452
2004-01-14 08:00:00	0	1e+30			2004-11-16	2004-11-16 23:00:00	2004-11-16	0
2004-01-14 09:00:00	0	1.1e+31			2004-11-17	2004-11-17 23:00:00	2004-11-17	0
2004-01-14 10:00:00	0	1.1e+31			2004-11-18	2004-11-18 23:00:00	2004-11-18	0
2004-01-14 11:00:00	0	1.1e+31			2004-11-19	2004-11-19 23:00:00	2004-11-19	0
2004-01-14 12:00:00	0	1e+30			2004-11-20	2004-11-20 23:00:00	2004-11-20	0.0171
2004-01-14 13:00:00	0	1.1e+31			2004-11-21	2004-11-21 23:00:00	2004-11-21	0
2004-01-14 14:00:00	0	1.1e+31			2004-11-22	2004-11-22 23:00:00	2004-11-22	0.0601
2004-01-14 15:00:00	0	1.1e+31			2004-11-23	2004-11-23 23:00:00	2004-11-23	2.162
2004-01-14 16:00:00	0	1e+30			2004-11-24	2004-11-24 23:00:00	2004-11-24	0
2004-01-14 17:00:00	0	1e+30			2004-11-25	2004-11-25 23:00:00	2004-11-25	11.5644
2004-01-14 18:00:00	0	1.1e+31			2004-11-26	2004-11-26 23:00:00	2004-11-26	9.4994
2004-01-14 19:00:00	0	1e+30			2004-11-27	2004-11-27 23:00:00	2004-11-27	0.0958
2004-01-14 20:00:00	0	1.1e+31			2004-11-28	2004-11-28 23:00:00	2004-11-28	0
2004-01-14 21:00:00	0	1e+30			2004-11-29	2004-11-29 23:00:00	2004-11-29	0.3952
2004-01-14 22:00:00	0	1e+30			2004-11-30	2004-11-30 23:00:00	2004-11-30	0
2004-01-14 23:00:00	0	1.1e+31			2004-12-01	2004-12-01 23:00:00	2004-12-01	0
2004-01-15	0	1e+30			2004-12-02	2004-12-02 23:00:00	2004-12-02	0
2004-01-15 01:00:00	0	1.1e+31			2004-12-03	2004-12-03 23:00:00	2004-12-03	0
2004-01-15 02:00:00	0	1.1e+31			2004-12-04	2004-12-04 23:00:00	2004-12-04	0
2004-01-15 03:00:00	0	1.1e+31			2004-12-05	2004-12-05 23:00:00	2004-12-05	0
2004-01-15 04:00:00	0	1.1e+31			2004-12-06	2004-12-06 23:00:00	2004-12-06	0
2004-01-15 05:00:00	0	1e+30			2004-12-07	2004-12-07 23:00:00	2004-12-07	3.1789
2004-01-15 06:00:00	0	1.1e+31			2004-12-08	2004-12-08 23:00:00	2004-12-08	1.4782
2004-01-15 07:00:00	0	1.1e+31			2004-12-09	2004-12-09 23:00:00	2004-12-09	0
2004-01-15 08:00:00	0	1e+30			2004-12-10	2004-12-10 23:00:00	2004-12-10	0.0109
2004-01-15 09:00:00	0	1.1e+31			2004-12-11	2004-12-11 23:00:00	2004-12-11	1.4281
2004-01-15 10:00:00	0	1.1e+31			2004-12-12	2004-12-12 23:00:00	2004-12-12	6.9457
2004-01-15 11:00:00	0	1e+30			2004-12-13	2004-12-13 23:00:00	2004-12-13	0
2004-01-15 12:00:00	0	1.1e+31			2004-12-14	2004-12-14 23:00:00	2004-12-14	0
2004-01-15 13:00:00	0	1.1e+31			2004-12-15	2004-12-15 23:00:00	2004-12-15	1.5738
2004-01-15 14:00:00	0	1.1e+31			2004-12-16	2004-12-16 23:00:00	2004-12-16	0
2004-01-15 15:00:00	0	1.1e+31			2004-12-17	2004-12-17 23:00:00	2004-12-17	0
2004-01-15 16:00:00	0	1e+30			2004-12-18	2004-12-18 23:00:00	2004-12-18	2.9925
2004-01-15 17:00:00	0	1.1e+31			2004-12-19	2004-12-19 23:00:00	2004-12-19	0.3437
2004-01-15 18:00:00	0	1.1e+31			2004-12-20	2004-12-20 23:00:00	2004-12-20	0.1479
2004-01-15 19:00:00	0	1.1e+31			2004-12-21	2004-12-21 23:00:00	2004-12-21	5.3728
2004-01-15 20:00:00	0	1e+30			2004-12-22	2004-12-22 23:00:00	2004-12-22	2.8412
2004-01-15 21:00:00	0	1e+30			2004-12-23	2004-12-23 23:00:00	2004-12-23	12.3075
2004-01-15 22:00:00	0	1.1e+31			2004-12-24	2004-12-24 23:00:00	2004-12-24	24.8287
2004-01-15 23:00:00	0	1.1e+31			2004-12-25	2004-12-25 23:00:00	2004-12-25	13.8711
2004-01-16	0	1.1e+31			2004-12-26	2004-12-26 23:00:00	2004-12-26	0
2004-01-16 01:00:00	0	1.1e+31			2004-12-27	2004-12-27 23:00:00	2004-12-27	0.7753
2004-01-16 02:00:00	0	1.1e+31			2004-12-28	2004-12-28 23:00:00	2004-12-28	3.7479
2004-01-16 03:00:00	0	1.1e+31			2004-12-29	2004-12-29 23:00:00	2004-12-29	3.091
2004-01-16 04:00:00	0	1.1e+31			2004-12-30	2004-12-30 23:00:00	2004-12-30	28.9499
2004-01-16 05:00:00	0	1e+30			2004-12-31	2004-12-31 23:00:00	2004-12-31	22.4664
2004-01-16 06:00:00	0	1.1e+31			2005-01-01	2005-01-01 23:00:00	2005-01-01	0
2004-01-16 07:00:00	0	1.1e+31			2005-01-02	2005-01-02 23:00:00	2005-01-02	0
2004-01-16 08:00:00	0	1.1e+31			2005-01-03	2005-01-03 23:00:00	2005-01-03	3.2375
2004-01-16 09:00:00	0	1.1e+31			2005-01-04	2005-01-04 23:00:00	2005-01-04	0
2004-01-16 10:00:00	0	1e+30			2005-01-05	2005-01-05 23:00:00	2005-01-05	0
2004-01-16 11:00:00	0	1e+30			2005-01-06	2005-01-06 23:00:00	2005-01-06	0.0658
2004-01-16 12:00:00	0	1.1e+31			2005-01-07	2005-01-07 23:00:00	2005-01-07	0.5892
2004-01-16 13:00:00	0	1.1e+31			2005-01-08	2005-01-08 23:00:00	2005-01-08	0
2004-01-16 14:00:00	0	1.1e+31			2005-01-09	2005-01-09 23:00:00	2005-01-09	0
2004-01-16 15:00:00	0	1.1e+31			2005-01-10	2005-01-10 23:00:00	2005-01-10	0
2004-01-16 16:00:00	0	1.1e+31			2005-01-11	2005-01-11 23:00:00	2005-01-11	0
2004-01-16 17:00:00	0	1e+30			2005-01-12	2005-01-12 23:00:00	2005-01-12	0
2004-01-16 18:00:00	0	1.1e+31			2005-01-13	2005-01-13 23:00:00	2005-01-13	0.0192
2004-01-16 19:00:00	0	1.1e+31			2005-01-14	2005-01-14 23:00:00	2005-01-14	0
2004-01-16 20:00:00	0	1e+30			2005-01-15	2005-01-15 23:00:00	2005-01-15	0.8781
2004-01-16 21:00:00	0	1.1e+31			2005-01-16	2005-01-16 23:00:00	2005-01-16	1.9003
2004-01-16 22:00:00	0	1.1e+31			2005-01-17	2005-01-17 23:00:00	2005-01-17	1.3425
2004-01-16 23:00:00	0	1.1e+31			2005-01-18	2005-01-18 23:00:00	2005-01-18	20.6803
2004-01-17	0	1e+30			2005-01-19	2005-01-19 23:00:00	2005-01-19	13.9634
2004-01-17 01:00:00	0	1.1e+31			2005-01-20	2005-01-20 23:00:00	2005-01-20	3.7389
2004-01-17 02:00:00	0	1.1e+31			2005-01-21	2005-01-21 23:00:00	2005-01-21	28.2355
2004-01-17 03:00:00	0	1.1e+31			2005-01-22	2005-01-22 23:00:00	2005-01-22	3.9915
2004-01-17 04:00:00	0	1e+30			2005-01-23	2005-01-23 23:00:00	2005-01-23	16.8925
2004-01-17 05:00:00	0	1e+30			2005-01-24	2005-01-24 23:00:00	2005-01-24	0
2004-01-17 06:00:00	0	1.1e+31			2005-01-25	2005-01-25 23:00:00	2005-01-25	0.0182
2004-01-17 07:00:00	0	1.1e+31			2005-01-26	2005-01-26 23:00:00	2005-01-26	0
2004-01-17 08:00:00	0	1e+30			2005-01-27	2005-01-27 23:00:00	2005-01-27	0
2004-01-17 09:00:00	0	1e+30			2005-01-28	2005-01-28 23:00:00	2005-01-28	4.6808
2004-01-17 10:00:00	0	1.1e+31			2005-01-29	2005-01-29 23:00:00	2005-01-29	0
2004-01-17 11:00:00	0	1.1e+31			2005-01-30	2005-01-30 23:00:00	2005-01-30	0
2004-01-17 12:00:00	0	1e+30			2005-01-31	2005-01-31 23:00:00	2005-01-31	0
2004-01-17 13:00:00	0	1.1e+31			2005-02-01	2005-02-01 23:00:00	2005-02-01	0
2004-01-17 14:00:00	0	1.1e+31			2005-02-02	2005-02-02 23:00:00	2005-02-02	63.5169
2004-01-17 15:00:00	0	1.1e+31			2005-02-03	2005-02-03 23:00:00	2005-02-03	27.4589
2004-01-17 16:00:00	0	1.1e+31			2005-02-04	2005-02-04 23:00:00	2005-02-04	4.8509
2004-01-17 17:00:00	0	1e+30			2005-02-05	2005-02-05 23:00:00	2005-02-05	1.5766
2004-01-17 18:00:00	0	1.1e+31			2005-02-06	2005-02-06 23:00:00	2005-02-06	0
2004-01-17 19:00:00	0	1.1e+31			2005-02-07	2005-02-07 23:00:00	2005-02-07	0.0165
2004-01-17 20:00:00	0	1.1e+31			2005-02-08	2005-02-08 23:00:00	2005-02-08	0
2004-01-17 21:00:00	0	1.1e+31			2005-02-09	2005-02-09 23:00:00	2005-02-09	0
2004-01-17 22:00:00	0	1.1e+31			2005-02-10	2005-02-10 23:00:00	2005-02-10	0.5667
2004-01-17 23:00:00	0	1.1e+31			2005-02-11	2005-02-11 23:00:00	2005-02-11	3.5421
2004-01-18	0	1.1e+31			2005-02-12	2005-02-12 23:00:00	2005-02-12	0.8227
2004-01-18 01:00:00	0	1.1e+31			2005-02-13	2005-02-13 23:00:00	2005-02-13	1.423
2004-01-18 02:00:00	0	1.1e+31			2005-02-14	2005-02-14 23:00:00	2005-02-14	2.1422
2004-01-18 03:00:00	0	1.1e+31			2005-02-15	2005-02-15 23:00:00	2005-02-15	0
2004-01-18 04:00:00	0	1.1e+31			2005-02-16	2005-02-16 23:00:00	2005-02-16	0
2004-01-18 05:00:00	0	1e+30			2005-02-17	2005-02-17 23:00:00	2005-02-17	0
2004-01-18 06:00:00	0	1.1e+31			2005-02-18	2005-02-18 23:00:00	2005-02-18	0
2004-01-18 07:00:00	0	1e+30			2005-02-19	2005-02-19 23:00:00	2005-02-19	0
2004-01-18 08:00:00	0	1e+30			2005-02-20	2005-02-20 23:00:00	2005-02-20	0.0418
2004-01-18 09:00:00	0	1.1e+31			2005-02-21	2005-02-21 23:00:00	2005-02-21	0
2004-01-18 10:00:00	0	1e+30			2005-02-22	2005-02-22 23:00:00	2005-02-22	0
2004-01-18 11:00:00	0	1.1e+31			2005-02-23	2005-02-23 23:00:00	2005-02-23	0
2004-01-18 12:00:00	0	1.1e+31			2005-02-24	2005-02-24 23:00:00	2005-02-24	0
2004-01-18 13:00:00	0	1.1e+31			2005-02-25	2005-02-25 23:00:00	2005-02-25	0
2004-01-18 14:00:00	0	1.1e+31			2005-02-26	2005-02-26 23:00:00	2005-02-26	0
2004-01-18 15:00:00	0	1.1e+31			2005-02-27	2005-02-27 23:00:00	2005-02-27	0.0952
2004-01-18 16:00:00	0	1.1e+31			2005-02-28	2005-02-28 23:00:00	2005-02-28	0
2004-01-18 17:00:00	0	1e+30			2005-03-01	2005-03-01 23:00:00	2005-03-01	0.072
2004-01-18 18:00:00	0	1.1e+31			2005-03-02	2005-03-02 23:00:00	2005-03-02	0
2004-01-18 19:00:00	0	1.1e+31			2005-03-03	2005-03-03 23:00:00	2005-03-03	0.6384
2004-01-18 20:00:00	0	1e+30			2005-03-04	2005-03-04 23:00:00	2005-03-04	5.2669
2004-01-18 21:00:00	0	1e+30			2005-03-05	2005-03-05 23:00:00	2005-03-05	26.1558
2004-01-18 22:00:00	0	1.1e+31			2005-03-06	2005-03-06 23:00:00	2005-03-06	21.4732
2004-01-18 23:00:00	0	1.1e+31			2005-03-07	2005-03-07 23:00:00	2005-03-07	2.7608
2004-01-19	0	1e+30			2005-03-08	2005-03-08 23:00:00	2005-03-08	3.428
2004-01-19 01:00:00	0	1.1e+31			2005-03-09	2005-03-09 23:00:00	2005-03-09	0
2004-01-19 02:00:00	0	1.1e+31			2005-03-10	2005-03-10 23:00:00	2005-03-10	0
2004-01-19 03:00:00	0	1.1e+31			2005-03-11	2005-03-11 23:00:00	2005-03-11	0
2004-01-19 04:00:00	0	1e+30			2005-03-12	2005-03-12 23:00:00	2005-03-12	0.0727
2004-01-19 05:00:00	0	1e+30			2005-03-13	2005-03-13 23:00:00	2005-03-13	0
2004-01-19 06:00:00	0	1.1e+31			2005-03-14	2005-03-14 23:00:00	2005-03-14	50.2453
2004-01-19 07:00:00	0	1e+30			2005-03-15	2005-03-15 23:00:00	2005-03-15	65.0339
2004-01-19 08:00:00	0	1e+30			2005-03-16	2005-03-16 23:00:00	2005-03-16	8.8525
2004-01-19 09:00:00	0	1e+30			2005-03-17	2005-03-17 23:00:00	2005-03-17	2.3283
2004-01-19 10:00:00	0	1.1e+31			2005-03-18	2005-03-18 23:00:00	2005-03-18	0.0277
2004-01-19 11:00:00	0	1.1e+31			2005-03-19	2005-03-19 23:00:00	2005-03-19	0
2004-01-19 12:00:00	0	1e+30			2005-03-20	2005-03-20 23:00:00	2005-03-20	0
2004-01-19 13:00:00	0	1.1e+31			2005-03-21	2005-03-21 23:00:00	2005-03-21	0
2004-01-19 14:00:00	0	1.1e+31			2005-03-22	2005-03-22 23:00:00	2005-03-22	0
2004-01-19 15:00:00	0	1.1e+31			2005-03-23	2005-03-23 23:00:00	2005-03-23	0
2004-01-19 16:00:00	0	1.1e+31			2005-03-24	2005-03-24 23:00:00	2005-03-24	1.5437
2004-01-19 17:00:00	0	1e+30			2005-03-25	2005-03-25 23:00:00	2005-03-25	7.5961
2004-01-19 18:00:00	0	1.1e+31			2005-03-26	2005-03-26 23:00:00	2005-03-26	0.0913
2004-01-19 19:00:00	0	1e+30			2005-03-27	2005-03-27 23:00:00	2005-03-27	0
2004-01-19 20:00:00	0	1e+30			2005-03-28	2005-03-28 23:00:00	2005-03-28	3.2791
2004-01-19 21:00:00	0	1e+30			2005-03-29	2005-03-29 23:00:00	2005-03-29	1.0886
2004-01-19 22:00:00	0	1.1e+31			2005-03-30	2005-03-30 23:00:00	2005-03-30	0
2004-01-19 23:00:00	0	1.1e+31			2005-03-31	2005-03-31 23:00:00	2005-03-31	0
2004-01-20	0	1.1e+31			2005-04-01	2005-04-01 23:00:00	2005-04-01	1.6638
2004-01-20 01:00:00	0	1.1e+31			2005-04-02	2005-04-02 23:00:00	2005-04-02	0
2004-01-20 02:00:00	0	1.1e+31			2005-04-03	2005-04-03 23:00:00	2005-04-03	0
2004-01-20 03:00:00	0	1.1e+31			2005-04-04	2005-04-04 23:00:00	2005-04-04	0
2004-01-20 04:00:00	0	1e+30			2005-04-05	2005-04-05 23:00:00	2005-04-05	0
2004-01-20 05:00:00	0	1e+30			2005-04-06	2005-04-06 23:00:00	2005-04-06	0
2004-01-20 06:00:00	0	1.1e+31			2005-04-07	2005-04-07 23:00:00	2005-04-07	1.96
2004-01-20 07:00:00	0	1.1e+31			2005-04-08	2005-04-08 23:00:00	2005-04-08	0.3587
2004-01-20 08:00:00	0	1.1e+31			2005-04-09	2005-04-09 23:00:00	2005-04-09	0.0411
2004-01-20 09:00:00	0	1.1e+31			2005-04-10	2005-04-10 23:00:00	2005-04-10	4.3967
2004-01-20 10:00:00	0	1.1e+31			2005-04-11	2005-04-11 23:00:00	2005-04-11	5
2004-01-20 11:00:00	0	1.1e+31			2005-04-12	2005-04-12 23:00:00	2005-04-12	0.5042
2004-01-20 12:00:00	0	1.1e+31			2005-04-13	2005-04-13 23:00:00	2005-04-13	9.8915
2004-01-20 13:00:00	0	1.1e+31			2005-04-14	2005-04-14 23:00:00	2005-04-14	0
2004-01-20 14:00:00	0	1.1e+31			2005-04-15	2005-04-15 23:00:00	2005-04-15	0
2004-01-20 15:00:00	0	1.1e+31			2005-04-16	2005-04-16 23:00:00	2005-04-16	0
2004-01-20 16:00:00	0	1.1e+31			2005-04-17	2005-04-17 23:00:00	2005-04-17	0
2004-01-20 17:00:00	0	1e+30			2005-04-18	2005-04-18 23:00:00	2005-04-18	0
2004-01-20 18:00:00	0.0477	1.1e+31			2005-04-19	2005-04-19 23:00:00	2005-04-19	0
2004-01-20 19:00:00	0.2246	1.1e+31			2005-04-20	2005-04-20 23:00:00	2005-04-20	0
2004-01-20 20:00:00	0.5895	1e+30			2005-04-21	2005-04-21 23:00:00	2005-04-21	0
2004-01-20 21:00:00	1.3585	1.1e+31			2005-04-22	2005-04-22 23:00:00	2005-04-22	0
2004-01-20 22:00:00	0.8532	1.1e+31			2005-04-23	2005-04-23 23:00:00	2005-04-23	0
2004-01-20 23:00:00	0	1e+30			2005-04-24	2005-04-24 23:00:00	2005-04-24	0
2004-01-21	0	1.1e+31			2005-04-25	2005-04-25 23:00:00	2005-04-25	0
2004-01-21 01:00:00	0	1.1e+31			2005-04-26	2005-04-26 23:00:00	2005-04-26	0
2004-01-21 02:00:00	0	1.1e+31			2005-04-27	2005-04-27 23:00:00	2005-04-27	0
2004-01-21 03:00:00	0	1.1e+31			2005-04-28	2005-04-28 23:00:00	2005-04-28	0.6587
2004-01-21 04:00:00	0	1.1e+31			2005-04-29	2005-04-29 23:00:00	2005-04-29	0
2004-01-21 05:00:00	0	1e+30			2005-04-30	2005-04-30 23:00:00	2005-04-30	0
2004-01-21 06:00:00	0	1.1e+31			2005-05-01	2005-05-01 23:00:00	2005-05-01	0
2004-01-21 07:00:00	0	1.1e+31			2005-05-02	2005-05-02 23:00:00	2005-05-02	0
2004-01-21 08:00:00	0	1.1e+31			2005-05-03	2005-05-03 23:00:00	2005-05-03	0
2004-01-21 09:00:00	0	1e+30			2005-05-04	2005-05-04 23:00:00	2005-05-04	0
2004-01-21 10:00:00	0	1.1e+31			2005-05-05	2005-05-05 23:00:00	2005-05-05	0
2004-01-21 11:00:00	0	1.1e+31			2005-05-06	2005-05-06 23:00:00	2005-05-06	0
2004-01-21 12:00:00	0.1165	1e+30			2005-05-07	2005-05-07 23:00:00	2005-05-07	0.0291
2004-01-21 13:00:00	0.0301	1.1e+31			2005-05-08	2005-05-08 23:00:00	2005-05-08	0
2004-01-21 14:00:00	0	1.1e+31			2005-05-09	2005-05-09 23:00:00	2005-05-09	0
2004-01-21 15:00:00	0.7624	1.1e+31			2005-05-10	2005-05-10 23:00:00	2005-05-10	0
2004-01-21 16:00:00	0	1.1e+31			2005-05-11	2005-05-11 23:00:00	2005-05-11	0
2004-01-21 17:00:00	0	1e+30			2005-05-12	2005-05-12 23:00:00	2005-05-12	0
2004-01-21 18:00:00	0	1.1e+31			2005-05-13	2005-05-13 23:00:00	2005-05-13	0
2004-01-21 19:00:00	0	1e+30			2005-05-14	2005-05-14 23:00:00	2005-05-14	0
2004-01-21 20:00:00	0	1.1e+31			2005-05-15	2005-05-15 23:00:00	2005-05-15	0
2004-01-21 21:00:00	0	1.1e+31			2005-05-16	2005-05-16 23:00:00	2005-05-16	0
2004-01-21 22:00:00	0	1.1e+31			2005-05-17	2005-05-17 23:00:00	2005-05-17	0
2004-01-21 23:00:00	0	1.1e+31			2005-05-18	2005-05-18 23:00:00	2005-05-18	0
2004-01-22	0	1.1e+31			2005-05-19	2005-05-19 23:00:00	2005-05-19	0
2004-01-22 01:00:00	0	1.1e+31			2005-05-20	2005-05-20 23:00:00	2005-05-20	0
2004-01-22 02:00:00	0	1.1e+31			2005-05-21	2005-05-21 23:00:00	2005-05-21	0
2004-01-22 03:00:00	0	1.1e+31			2005-05-22	2005-05-22 23:00:00	2005-05-22	0
2004-01-22 04:00:00	0	1e+30			2005-05-23	2005-05-23 23:00:00	2005-05-23	0
2004-01-22 05:00:00	0	1.1e+31			2005-05-24	2005-05-24 23:00:00	2005-05-24	0
2004-01-22 06:00:00	0	1.1e+31			2005-05-25	2005-05-25 23:00:00	2005-05-25	0
2004-01-22 07:00:00	0	1.1e+31			2005-05-26	2005-05-26 23:00:00	2005-05-26	0
2004-01-22 08:00:00	0	1e+30			2005-05-27	2005-05-27 23:00:00	2005-05-27	0.013
2004-01-22 09:00:00	0	1e+30			2005-05-28	2005-05-28 23:00:00	2005-05-28	0
2004-01-22 10:00:00	0	1.1e+31			2005-05-29	2005-05-29 23:00:00	2005-05-29	0
2004-01-22 11:00:00	0	1.1e+31			2005-05-30	2005-05-30 23:00:00	2005-05-30	0
2004-01-22 12:00:00	0	1.1e+31			2005-05-31	2005-05-31 23:00:00	2005-05-31	0
2004-01-22 13:00:00	0	1.1e+31			2005-06-01	2005-06-01 23:00:00	2005-06-01	0
2004-01-22 14:00:00	0	1.1e+31			2005-06-02	2005-06-02 23:00:00	2005-06-02	0
2004-01-22 15:00:00	0	1.1e+31			2005-06-03	2005-06-03 23:00:00	2005-06-03	0
2004-01-22 16:00:00	0	1e+30			2005-06-04	2005-06-04 23:00:00	2005-06-04	0
2004-01-22 17:00:00	0	1e+30			2005-06-05	2005-06-05 23:00:00	2005-06-05	0
2004-01-22 18:00:00	0	1e+30			2005-06-06	2005-06-06 23:00:00	2005-06-06	0
2004-01-22 19:00:00	0	1.1e+31			2005-06-07	2005-06-07 23:00:00	2005-06-07	0
2004-01-22 20:00:00	0	1.1e+31			2005-06-08	2005-06-08 23:00:00	2005-06-08	0
2004-01-22 21:00:00	0	1e+30			2005-06-09	2005-06-09 23:00:00	2005-06-09	0
2004-01-22 22:00:00	0	1.1e+31			2005-06-10	2005-06-10 23:00:00	2005-06-10	0.1874
2004-01-22 23:00:00	0	1e+30			2005-06-11	2005-06-11 23:00:00	2005-06-11	0
2004-01-23	0	1.1e+31			2005-06-12	2005-06-12 23:00:00	2005-06-12	0
2004-01-23 01:00:00	0	1.1e+31			2005-06-13	2005-06-13 23:00:00	2005-06-13	0
2004-01-23 02:00:00	0	1.1e+31			2005-06-14	2005-06-14 23:00:00	2005-06-14	0
2004-01-23 03:00:00	0	1.1e+31			2005-06-15	2005-06-15 23:00:00	2005-06-15	0
2004-01-23 04:00:00	0	1.1e+31			2005-06-16	2005-06-16 23:00:00	2005-06-16	0
2004-01-23 05:00:00	0	1e+30			2005-06-17	2005-06-17 23:00:00	2005-06-17	0
2004-01-23 06:00:00	0	1.1e+31			2005-06-18	2005-06-18 23:00:00	2005-06-18	0
2004-01-23 07:00:00	0	1e+30			2005-06-19	2005-06-19 23:00:00	2005-06-19	0.0843
2004-01-23 08:00:00	0	1e+30			2005-06-20	2005-06-20 23:00:00	2005-06-20	0
2004-01-23 09:00:00	0	1.1e+31			2005-06-21	2005-06-21 23:00:00	2005-06-21	0
2004-01-23 10:00:00	0	1.1e+31			2005-06-22	2005-06-22 23:00:00	2005-06-22	0
2004-01-23 11:00:00	0	1.1e+31			2005-06-23	2005-06-23 23:00:00	2005-06-23	0
2004-01-23 12:00:00	0	1e+30			2005-06-24	2005-06-24 23:00:00	2005-06-24	0
2004-01-23 13:00:00	0.4307	1.1e+31			2005-06-25	2005-06-25 23:00:00	2005-06-25	0
2004-01-23 14:00:00	0	1.1e+31			2005-06-26	2005-06-26 23:00:00	2005-06-26	0
2004-01-23 15:00:00	0	1.1e+31			2005-06-27	2005-06-27 23:00:00	2005-06-27	0
2004-01-23 16:00:00	0	1.1e+31			2005-06-28	2005-06-28 23:00:00	2005-06-28	0
2004-01-23 17:00:00	0	1e+30			2005-06-29	2005-06-29 23:00:00	2005-06-29	0
2004-01-23 18:00:00	0	1.1e+31			2005-06-30	2005-06-30 23:00:00	2005-06-30	0
2004-01-23 19:00:00	0	1.1e+31			2005-07-01	2005-07-01 23:00:00	2005-07-01	0
2004-01-23 20:00:00	0	1.1e+31			2005-07-02	2005-07-02 23:00:00	2005-07-02	0
2004-01-23 21:00:00	0	1e+30			2005-07-03	2005-07-03 23:00:00	2005-07-03	0
2004-01-23 22:00:00	0	1.1e+31			2005-07-04	2005-07-04 23:00:00	2005-07-04	0
2004-01-23 23:00:00	0	1.1e+31			2005-07-05	2005-07-05 23:00:00	2005-07-05	0
2004-01-24	0	1e+30			2005-07-06	2005-07-06 23:00:00	2005-07-06	0.0923
2004-01-24 01:00:00	0	1.1e+31			2005-07-07	2005-07-07 23:00:00	2005-07-07	2.6522
2004-01-24 02:00:00	0	1.1e+31			2005-07-08	2005-07-08 23:00:00	2005-07-08	0
2004-01-24 03:00:00	0	1.1e+31			2005-07-09	2005-07-09 23:00:00	2005-07-09	0
2004-01-24 04:00:00	0	1.1e+31			2005-07-10	2005-07-10 23:00:00	2005-07-10	0
2004-01-24 05:00:00	0	1e+30			2005-07-11	2005-07-11 23:00:00	2005-07-11	0
2004-01-24 06:00:00	0	1.1e+31			2005-07-12	2005-07-12 23:00:00	2005-07-12	0
2004-01-24 07:00:00	0	1.1e+31			2005-07-13	2005-07-13 23:00:00	2005-07-13	1.4915
2004-01-24 08:00:00	0	1e+30			2005-07-14	2005-07-14 23:00:00	2005-07-14	0
2004-01-24 09:00:00	0	1.1e+31			2005-07-15	2005-07-15 23:00:00	2005-07-15	0
2004-01-24 10:00:00	0	1.1e+31			2005-07-16	2005-07-16 23:00:00	2005-07-16	0
2004-01-24 11:00:00	0	1.1e+31			2005-07-17	2005-07-17 23:00:00	2005-07-17	0
2004-01-24 12:00:00	0	1e+30			2005-07-18	2005-07-18 23:00:00	2005-07-18	0
2004-01-24 13:00:00	0	1.1e+31			2005-07-19	2005-07-19 23:00:00	2005-07-19	0
2004-01-24 14:00:00	0	1.1e+31			2005-07-20	2005-07-20 23:00:00	2005-07-20	0
2004-01-24 15:00:00	0	1.1e+31			2005-07-21	2005-07-21 23:00:00	2005-07-21	0
2004-01-24 16:00:00	0	1.1e+31			2005-07-22	2005-07-22 23:00:00	2005-07-22	0
2004-01-24 17:00:00	0	1.1e+31			2005-07-23	2005-07-23 23:00:00	2005-07-23	0
2004-01-24 18:00:00	0	1e+30			2005-07-24	2005-07-24 23:00:00	2005-07-24	0
2004-01-24 19:00:00	0	1.1e+31			2005-07-25	2005-07-25 23:00:00	2005-07-25	0
2004-01-24 20:00:00	0	1e+30			2005-07-26	2005-07-26 23:00:00	2005-07-26	0
2004-01-24 21:00:00	0	1.1e+31			2005-07-27	2005-07-27 23:00:00	2005-07-27	0
2004-01-24 22:00:00	0	1.1e+31			2005-07-28	2005-07-28 23:00:00	2005-07-28	0
2004-01-24 23:00:00	0	1.1e+31			2005-07-29	2005-07-29 23:00:00	2005-07-29	0
2004-01-25	0	1.1e+31			2005-07-30	2005-07-30 23:00:00	2005-07-30	0
2004-01-25 01:00:00	0	1.1e+31			2005-07-31	2005-07-31 23:00:00	2005-07-31	0
2004-01-25 02:00:00	0	1.1e+31			2005-08-01	2005-08-01 23:00:00	2005-08-01	0
2004-01-25 03:00:00	0	1.1e+31			2005-08-02	2005-08-02 23:00:00	2005-08-02	0
2004-01-25 04:00:00	0	1.1e+31			2005-08-03	2005-08-03 23:00:00	2005-08-03	0.2098
2004-01-25 05:00:00	0	1e+30			2005-08-04	2005-08-04 23:00:00	2005-08-04	0
2004-01-25 06:00:00	0	1.1e+31			2005-08-05	2005-08-05 23:00:00	2005-08-05	0
2004-01-25 07:00:00	0	1e+30			2005-08-06	2005-08-06 23:00:00	2005-08-06	0
2004-01-25 08:00:00	0	1.1e+31			2005-08-07	2005-08-07 23:00:00	2005-08-07	0
2004-01-25 09:00:00	0	1e+30			2005-08-08	2005-08-08 23:00:00	2005-08-08	0
2004-01-25 10:00:00	0	1.1e+31			2005-08-09	2005-08-09 23:00:00	2005-08-09	0
2004-01-25 11:00:00	0	1.1e+31			2005-08-10	2005-08-10 23:00:00	2005-08-10	0.1135
2004-01-25 12:00:00	0	1.1e+31			2005-08-11	2005-08-11 23:00:00	2005-08-11	0
2004-01-25 13:00:00	0	1.1e+31			2005-08-12	2005-08-12 23:00:00	2005-08-12	0
2004-01-25 14:00:00	0	1.1e+31			2005-08-13	2005-08-13 23:00:00	2005-08-13	0
2004-01-25 15:00:00	0	1.1e+31			2005-08-14	2005-08-14 23:00:00	2005-08-14	0
2004-01-25 16:00:00	0	1.1e+31			2005-08-15	2005-08-15 23:00:00	2005-08-15	0
2004-01-25 17:00:00	0	1e+30			2005-08-16	2005-08-16 23:00:00	2005-08-16	0
2004-01-25 18:00:00	0	1.1e+31			2005-08-17	2005-08-17 23:00:00	2005-08-17	0
2004-01-25 19:00:00	0	1.1e+31			2005-08-18	2005-08-18 23:00:00	2005-08-18	0.0101
2004-01-25 20:00:00	0	1e+30			2005-08-19	2005-08-19 23:00:00	2005-08-19	0
2004-01-25 21:00:00	0	1.1e+31			2005-08-20	2005-08-20 23:00:00	2005-08-20	0
2004-01-25 22:00:00	0.032	1.1e+31			2005-08-21	2005-08-21 23:00:00	2005-08-21	0
2004-01-25 23:00:00	0.0177	1.1e+31			2005-08-22	2005-08-22 23:00:00	2005-08-22	0
2004-01-26	0	1e+30			2005-08-23	2005-08-23 23:00:00	2005-08-23	0
2004-01-26 01:00:00	0	1.1e+31			2005-08-24	2005-08-24 23:00:00	2005-08-24	0
2004-01-26 02:00:00	0	1.1e+31			2005-08-25	2005-08-25 23:00:00	2005-08-25	0
2004-01-26 03:00:00	0	1.1e+31			2005-08-26	2005-08-26 23:00:00	2005-08-26	0
2004-01-26 04:00:00	0	1e+30			2005-08-27	2005-08-27 23:00:00	2005-08-27	0
2004-01-26 05:00:00	0	1e+30			2005-08-28	2005-08-28 23:00:00	2005-08-28	0
2004-01-26 06:00:00	0	1e+30			2005-08-29	2005-08-29 23:00:00	2005-08-29	0
2004-01-26 07:00:00	0	1e+30			2005-08-30	2005-08-30 23:00:00	2005-08-30	0
2004-01-26 08:00:00	0	1.1e+31			2005-08-31	2005-08-31 23:00:00	2005-08-31	0.4052
2004-01-26 09:00:00	0	1e+30			2005-09-01	2005-09-01 23:00:00	2005-09-01	0
2004-01-26 10:00:00	0	1.1e+31			2005-09-02	2005-09-02 23:00:00	2005-09-02	0
2004-01-26 11:00:00	0	1.1e+31			2005-09-03	2005-09-03 23:00:00	2005-09-03	0
2004-01-26 12:00:00	0.2018	1e+30			2005-09-04	2005-09-04 23:00:00	2005-09-04	0
2004-01-26 13:00:00	0	1.1e+31			2005-09-05	2005-09-05 23:00:00	2005-09-05	0
2004-01-26 14:00:00	0	1.1e+31			2005-09-06	2005-09-06 23:00:00	2005-09-06	0
2004-01-26 15:00:00	0	1.1e+31			2005-09-07	2005-09-07 23:00:00	2005-09-07	0
2004-01-26 16:00:00	0	1e+30			2005-09-08	2005-09-08 23:00:00	2005-09-08	0
2004-01-26 17:00:00	0	1e+30			2005-09-09	2005-09-09 23:00:00	2005-09-09	0
2004-01-26 18:00:00	0.3387	1.1e+31			2005-09-10	2005-09-10 23:00:00	2005-09-10	0
2004-01-26 19:00:00	0	1.1e+31			2005-09-11	2005-09-11 23:00:00	2005-09-11	0
2004-01-26 20:00:00	0	1e+30			2005-09-12	2005-09-12 23:00:00	2005-09-12	0
2004-01-26 21:00:00	0.3514	1e+30			2005-09-13	2005-09-13 23:00:00	2005-09-13	0
2004-01-26 22:00:00	0	1.1e+31			2005-09-14	2005-09-14 23:00:00	2005-09-14	0
2004-01-26 23:00:00	0	1.1e+31			2005-09-15	2005-09-15 23:00:00	2005-09-15	0
2004-01-27	0	1.1e+31			2005-09-16	2005-09-16 23:00:00	2005-09-16	0
2004-01-27 01:00:00	0	1.1e+31			2005-09-17	2005-09-17 23:00:00	2005-09-17	0
2004-01-27 02:00:00	0	1.1e+31			2005-09-18	2005-09-18 23:00:00	2005-09-18	0
2004-01-27 03:00:00	0	1.1e+31			2005-09-19	2005-09-19 23:00:00	2005-09-19	0
2004-01-27 04:00:00	0	1e+30			2005-09-20	2005-09-20 23:00:00	2005-09-20	0.0482
2004-01-27 05:00:00	0	1e+30			2005-09-21	2005-09-21 23:00:00	2005-09-21	0
2004-01-27 06:00:00	0	1.1e+31			2005-09-22	2005-09-22 23:00:00	2005-09-22	0
2004-01-27 07:00:00	0	1.1e+31			2005-09-23	2005-09-23 23:00:00	2005-09-23	0
2004-01-27 08:00:00	0	1e+30			2005-09-24	2005-09-24 23:00:00	2005-09-24	0
2004-01-27 09:00:00	0	1.1e+31			2005-09-25	2005-09-25 23:00:00	2005-09-25	0
2004-01-27 10:00:00	0	1.1e+31			2005-09-26	2005-09-26 23:00:00	2005-09-26	0
2004-01-27 11:00:00	0	1.1e+31			2005-09-27	2005-09-27 23:00:00	2005-09-27	0
2004-01-27 12:00:00	0	1.1e+31			2005-09-28	2005-09-28 23:00:00	2005-09-28	0.3304
2004-01-27 13:00:00	0	1.1e+31			2005-09-29	2005-09-29 23:00:00	2005-09-29	0
2004-01-27 14:00:00	0	1.1e+31			2005-09-30	2005-09-30 23:00:00	2005-09-30	0
2004-01-27 15:00:00	0	1e+30			2005-10-01	2005-10-01 23:00:00	2005-10-01	0
2004-01-27 16:00:00	0	1e+30			2005-10-02	2005-10-02 23:00:00	2005-10-02	0
2004-01-27 17:00:00	0	1e+30			2005-10-03	2005-10-03 23:00:00	2005-10-03	0
2004-01-27 18:00:00	0	1.1e+31			2005-10-04	2005-10-04 23:00:00	2005-10-04	0
2004-01-27 19:00:00	0	1e+30			2005-10-05	2005-10-05 23:00:00	2005-10-05	0
2004-01-27 20:00:00	0	1.1e+31			2005-10-06	2005-10-06 23:00:00	2005-10-06	0
2004-01-27 21:00:00	0	1e+30			2005-10-07	2005-10-07 23:00:00	2005-10-07	1.5176
2004-01-27 22:00:00	0	1.1e+31			2005-10-08	2005-10-08 23:00:00	2005-10-08	0
2004-01-27 23:00:00	0	1.1e+31			2005-10-09	2005-10-09 23:00:00	2005-10-09	0
2004-01-28	0	1e+30			2005-10-10	2005-10-10 23:00:00	2005-10-10	0
2004-01-28 01:00:00	0	1.1e+31			2005-10-11	2005-10-11 23:00:00	2005-10-11	0
2004-01-28 02:00:00	0	1.1e+31			2005-10-12	2005-10-12 23:00:00	2005-10-12	0
2004-01-28 03:00:00	0	1.1e+31			2005-10-13	2005-10-13 23:00:00	2005-10-13	0.2433
2004-01-28 04:00:00	0	1.1e+31			2005-10-14	2005-10-14 23:00:00	2005-10-14	0
2004-01-28 05:00:00	0	1e+30			2005-10-15	2005-10-15 23:00:00	2005-10-15	0
2004-01-28 06:00:00	0	1.1e+31			2005-10-16	2005-10-16 23:00:00	2005-10-16	0.1155
2004-01-28 07:00:00	0	1.1e+31			2005-10-17	2005-10-17 23:00:00	2005-10-17	0.0269
2004-01-28 08:00:00	0	1e+30			2005-10-18	2005-10-18 23:00:00	2005-10-18	3.0029
2004-01-28 09:00:00	0.0152	1.1e+31			2005-10-19	2005-10-19 23:00:00	2005-10-19	13.6768
2004-01-28 10:00:00	0.0317	1.1e+31			2005-10-20	2005-10-20 23:00:00	2005-10-20	11.6443
2004-01-28 11:00:00	0	1.1e+31			2005-10-21	2005-10-21 23:00:00	2005-10-21	3.0194
2004-01-28 12:00:00	0	1e+30			2005-10-22	2005-10-22 23:00:00	2005-10-22	0.028
2004-01-28 13:00:00	0	1.1e+31			2005-10-23	2005-10-23 23:00:00	2005-10-23	0
2004-01-28 14:00:00	0	1.1e+31			2005-10-24	2005-10-24 23:00:00	2005-10-24	10.628
2004-01-28 15:00:00	0	1.1e+31			2005-10-25	2005-10-25 23:00:00	2005-10-25	0.289
2004-01-28 16:00:00	0	1.1e+31			2005-10-26	2005-10-26 23:00:00	2005-10-26	0
2004-01-28 17:00:00	0	1e+30			2005-10-27	2005-10-27 23:00:00	2005-10-27	0
2004-01-28 18:00:00	0	1.1e+31			2005-10-28	2005-10-28 23:00:00	2005-10-28	0
2004-01-28 19:00:00	0	1e+30			2005-10-29	2005-10-29 23:00:00	2005-10-29	0
2004-01-28 20:00:00	0	1.1e+31			2005-10-30	2005-10-30 23:00:00	2005-10-30	0
2004-01-28 21:00:00	0	1e+30			2005-10-31	2005-10-31 23:00:00	2005-10-31	0
2004-01-28 22:00:00	0	1.1e+31			2005-11-01	2005-11-01 23:00:00	2005-11-01	0
2004-01-28 23:00:00	0	1.1e+31			2005-11-02	2005-11-02 23:00:00	2005-11-02	0
2004-01-29	0	1.1e+31			2005-11-03	2005-11-03 23:00:00	2005-11-03	0
2004-01-29 01:00:00	0	1.1e+31			2005-11-04	2005-11-04 23:00:00	2005-11-04	0.0236
2004-01-29 02:00:00	0	1.1e+31			2005-11-05	2005-11-05 23:00:00	2005-11-05	0.0187
2004-01-29 03:00:00	0	1.1e+31			2005-11-06	2005-11-06 23:00:00	2005-11-06	0
2004-01-29 04:00:00	0	1.1e+31			2005-11-07	2005-11-07 23:00:00	2005-11-07	1.2717
2004-01-29 05:00:00	0	1e+30			2005-11-08	2005-11-08 23:00:00	2005-11-08	1.6358
2004-01-29 06:00:00	0	1.1e+31			2005-11-09	2005-11-09 23:00:00	2005-11-09	0.0315
2004-01-29 07:00:00	0	1.1e+31			2005-11-10	2005-11-10 23:00:00	2005-11-10	0
2004-01-29 08:00:00	0	1.1e+31			2005-11-11	2005-11-11 23:00:00	2005-11-11	0
2004-01-29 09:00:00	0	1.1e+31			2005-11-12	2005-11-12 23:00:00	2005-11-12	0.1427
2004-01-29 10:00:00	0	1.1e+31			2005-11-13	2005-11-13 23:00:00	2005-11-13	0
2004-01-29 11:00:00	0	1.1e+31			2005-11-14	2005-11-14 23:00:00	2005-11-14	40.2749
2004-01-29 12:00:00	0	1.1e+31			2005-11-15	2005-11-15 23:00:00	2005-11-15	9.69
2004-01-29 13:00:00	0	1.1e+31			2005-11-16	2005-11-16 23:00:00	2005-11-16	0
2004-01-29 14:00:00	0	1.1e+31			2005-11-17	2005-11-17 23:00:00	2005-11-17	2.9391
2004-01-29 15:00:00	0	1.1e+31			2005-11-18	2005-11-18 23:00:00	2005-11-18	55.8923
2004-01-29 16:00:00	0	1e+30			2005-11-19	2005-11-19 23:00:00	2005-11-19	6.582
2004-01-29 17:00:00	0	1e+30			2005-11-20	2005-11-20 23:00:00	2005-11-20	0.4096
2004-01-29 18:00:00	0	1.1e+31			2005-11-21	2005-11-21 23:00:00	2005-11-21	7.1678
2004-01-29 19:00:00	0.3331	1.1e+31			2005-11-22	2005-11-22 23:00:00	2005-11-22	0.5043
2004-01-29 20:00:00	0.1928	1e+30			2005-11-23	2005-11-23 23:00:00	2005-11-23	0
2004-01-29 21:00:00	1.2445	1.1e+31			2005-11-24	2005-11-24 23:00:00	2005-11-24	0
2004-01-29 22:00:00	0.3316	1.1e+31			2005-11-25	2005-11-25 23:00:00	2005-11-25	1.7361
2004-01-29 23:00:00	0	1e+30			2005-11-26	2005-11-26 23:00:00	2005-11-26	19.8114
2004-01-30	0	1.1e+31			2005-11-27	2005-11-27 23:00:00	2005-11-27	16.6567
2004-01-30 01:00:00	0	1.1e+31			2005-11-28	2005-11-28 23:00:00	2005-11-28	17.2418
2004-01-30 02:00:00	0	1.1e+31			2005-11-29	2005-11-29 23:00:00	2005-11-29	1.545
2004-01-30 03:00:00	0	1.1e+31			2005-11-30	2005-11-30 23:00:00	2005-11-30	0.5088
2004-01-30 04:00:00	0	1e+30			2005-12-01	2005-12-01 23:00:00	2005-12-01	13.9426
2004-01-30 05:00:00	0	1.1e+31			2005-12-02	2005-12-02 23:00:00	2005-12-02	2.6622
2004-01-30 06:00:00	0	1.1e+31			2005-12-03	2005-12-03 23:00:00	2005-12-03	3.4663
2004-01-30 07:00:00	0	1.1e+31			2005-12-04	2005-12-04 23:00:00	2005-12-04	3.2761
2004-01-30 08:00:00	0	1e+30			2005-12-05	2005-12-05 23:00:00	2005-12-05	0
2004-01-30 09:00:00	0	1e+30			2005-12-06	2005-12-06 23:00:00	2005-12-06	4.6234
2004-01-30 10:00:00	0	1.1e+31			2005-12-07	2005-12-07 23:00:00	2005-12-07	4.0883
2004-01-30 11:00:00	0	1.1e+31			2005-12-08	2005-12-08 23:00:00	2005-12-08	5.2694
2004-01-30 12:00:00	0.6593	1e+30			2005-12-09	2005-12-09 23:00:00	2005-12-09	0
2004-01-30 13:00:00	1.9965	1.1e+31			2005-12-10	2005-12-10 23:00:00	2005-12-10	16.8023
2004-01-30 14:00:00	0	1e+30			2005-12-11	2005-12-11 23:00:00	2005-12-11	24.0329
2004-01-30 15:00:00	1.6409	1.1e+31			2005-12-12	2005-12-12 23:00:00	2005-12-12	4.7452
2004-01-30 16:00:00	0	1.1e+31			2005-12-13	2005-12-13 23:00:00	2005-12-13	13.2778
2004-01-30 17:00:00	0	1e+30			2005-12-14	2005-12-14 23:00:00	2005-12-14	7.8594
2004-01-30 18:00:00	0	1.1e+31			2005-12-15	2005-12-15 23:00:00	2005-12-15	4.3399
2004-01-30 19:00:00	0	1.1e+31			2005-12-16	2005-12-16 23:00:00	2005-12-16	3.0953
2004-01-30 20:00:00	0.0208	1.1e+31			2005-12-17	2005-12-17 23:00:00	2005-12-17	16.8227
2004-01-30 21:00:00	0	1.1e+31			2005-12-18	2005-12-18 23:00:00	2005-12-18	11.1791
2004-01-30 22:00:00	0	1.1e+31			2005-12-19	2005-12-19 23:00:00	2005-12-19	6.3866
2004-01-30 23:00:00	0	1.1e+31			2005-12-20	2005-12-20 23:00:00	2005-12-20	8.3462
2004-01-31	0	1e+30			2005-12-21	2005-12-21 23:00:00	2005-12-21	0.8606
2004-01-31 01:00:00	0.0205	1.1e+31			2005-12-22	2005-12-22 23:00:00	2005-12-22	4.889
2004-01-31 02:00:00	0	1.1e+31			2005-12-23	2005-12-23 23:00:00	2005-12-23	0
2004-01-31 03:00:00	0	1e+30			2005-12-24	2005-12-24 23:00:00	2005-12-24	0
2004-01-31 04:00:00	0	1.1e+31			2005-12-25	2005-12-25 23:00:00	2005-12-25	0
2004-01-31 05:00:00	0	1.1e+31			2005-12-26	2005-12-26 23:00:00	2005-12-26	38.7359
2004-01-31 06:00:00	0	1.1e+31			2005-12-27	2005-12-27 23:00:00	2005-12-27	11.0408
2004-01-31 07:00:00	0	1.1e+31			2005-12-28	2005-12-28 23:00:00	2005-12-28	5.8402
2004-01-31 08:00:00	0	1e+30			2005-12-29	2005-12-29 23:00:00	2005-12-29	27.9175
2004-01-31 09:00:00	0	1e+30			2005-12-30	2005-12-30 23:00:00	2005-12-30	0
2004-01-31 10:00:00	0	1.1e+31			2005-12-31	2005-12-31 23:00:00	2005-12-31	0.5057
2004-01-31 11:00:00	0	1.1e+31			2006-01-01	2006-01-01 23:00:00	2006-01-01	48.8816
2004-01-31 12:00:00	1.7001	1.1e+31			2006-01-02	2006-01-02 23:00:00	2006-01-02	31.1814
2004-01-31 13:00:00	0.38	1e+30			2006-01-03	2006-01-03 23:00:00	2006-01-03	42.5502
2004-01-31 14:00:00	1.9734	1.1e+31			2006-01-04	2006-01-04 23:00:00	2006-01-04	1.0475
2004-01-31 15:00:00	1.4687	1.1e+31			2006-01-05	2006-01-05 23:00:00	2006-01-05	2.7757
2004-01-31 16:00:00	0	1e+30			2006-01-06	2006-01-06 23:00:00	2006-01-06	8.6739
2004-01-31 17:00:00	0	1.1e+31			2006-01-07	2006-01-07 23:00:00	2006-01-07	39.2804
2004-01-31 18:00:00	0	1.1e+31			2006-01-08	2006-01-08 23:00:00	2006-01-08	0
2004-01-31 19:00:00	0	1.1e+31			2006-01-09	2006-01-09 23:00:00	2006-01-09	12.6388
2004-01-31 20:00:00	0	1.1e+31			2006-01-10	2006-01-10 23:00:00	2006-01-10	30.8937
2004-01-31 21:00:00	0	1e+30			2006-01-11	2006-01-11 23:00:00	2006-01-11	4.6983
2004-01-31 22:00:00	0	1.1e+31			2006-01-12	2006-01-12 23:00:00	2006-01-12	25.2589
2004-01-31 23:00:00	0	1.1e+31			2006-01-13	2006-01-13 23:00:00	2006-01-13	0.499
2004-02-01	0	1.1e+31			2006-01-14	2006-01-14 23:00:00	2006-01-14	35.4694
2004-02-01 01:00:00	0	1.1e+31			2006-01-15	2006-01-15 23:00:00	2006-01-15	15.0935
2004-02-01 02:00:00	0	1.1e+31			2006-01-16	2006-01-16 23:00:00	2006-01-16	22.2859
2004-02-01 03:00:00	0	1.1e+31			2006-01-17	2006-01-17 23:00:00	2006-01-17	10.0962
2004-02-01 04:00:00	0	1.1e+31			2006-01-18	2006-01-18 23:00:00	2006-01-18	0
2004-02-01 05:00:00	0	1e+30			2006-01-19	2006-01-19 23:00:00	2006-01-19	0.2576
2004-02-01 06:00:00	0	1.1e+31			2006-01-20	2006-01-20 23:00:00	2006-01-20	0
2004-02-01 07:00:00	0	1e+30			2006-01-21	2006-01-21 23:00:00	2006-01-21	0
2004-02-01 08:00:00	0	1e+30			2006-01-22	2006-01-22 23:00:00	2006-01-22	3.8385
2004-02-01 09:00:00	0	1.1e+31			2006-01-23	2006-01-23 23:00:00	2006-01-23	68.0805
2004-02-01 10:00:00	0	1.1e+31			2006-01-24	2006-01-24 23:00:00	2006-01-24	3.7729
2004-02-01 11:00:00	0	1e+30			2006-01-25	2006-01-25 23:00:00	2006-01-25	0
2004-02-01 12:00:00	0.1991	1e+30			2006-01-26	2006-01-26 23:00:00	2006-01-26	0.1784
2004-02-01 13:00:00	1.6568	1.1e+31			2006-01-27	2006-01-27 23:00:00	2006-01-27	1.958
2004-02-01 14:00:00	4.6529	1.1e+31			2006-01-28	2006-01-28 23:00:00	2006-01-28	6.8816
2004-02-01 15:00:00	3.3565	1.1e+31			2006-01-29	2006-01-29 23:00:00	2006-01-29	0
2004-02-01 16:00:00	0.4439	1.1e+31			2006-01-30	2006-01-30 23:00:00	2006-01-30	0.4219
2004-02-01 17:00:00	1.7046	1.1e+31			2006-01-31	2006-01-31 23:00:00	2006-01-31	0.5443
2004-02-01 18:00:00	0	1.1e+31			2006-02-01	2006-02-01 23:00:00	2006-02-01	19.9878
2004-02-01 19:00:00	0	1.1e+31			2006-02-02	2006-02-02 23:00:00	2006-02-02	3.0877
2004-02-01 20:00:00	0	1e+30			2006-02-03	2006-02-03 23:00:00	2006-02-03	0.9161
2004-02-01 21:00:00	0	1e+30			2006-02-04	2006-02-04 23:00:00	2006-02-04	0
2004-02-01 22:00:00	1.5763	1.1e+31			2006-02-05	2006-02-05 23:00:00	2006-02-05	0
2004-02-01 23:00:00	1.9054	1.1e+31			2006-02-06	2006-02-06 23:00:00	2006-02-06	0
2004-02-02	0.4515	1e+30			2006-02-07	2006-02-07 23:00:00	2006-02-07	0
2004-02-02 01:00:00	0	1e+30			2006-02-08	2006-02-08 23:00:00	2006-02-08	0
2004-02-02 02:00:00	0	1.1e+31			2006-02-09	2006-02-09 23:00:00	2006-02-09	0
2004-02-02 03:00:00	0	1e+30			2006-02-10	2006-02-10 23:00:00	2006-02-10	0
2004-02-02 04:00:00	0	1.1e+31			2006-02-11	2006-02-11 23:00:00	2006-02-11	0.0131
2004-02-02 05:00:00	0	1e+30			2006-02-12	2006-02-12 23:00:00	2006-02-12	0
2004-02-02 06:00:00	0	1e+30			2006-02-13	2006-02-13 23:00:00	2006-02-13	2.9342
2004-02-02 07:00:00	0	1e+30			2006-02-14	2006-02-14 23:00:00	2006-02-14	0
2004-02-02 08:00:00	0	1.1e+31			2006-02-15	2006-02-15 23:00:00	2006-02-15	0.317
2004-02-02 09:00:00	0	1.1e+31			2006-02-16	2006-02-16 23:00:00	2006-02-16	12.482
2004-02-02 10:00:00	0	1.1e+31			2006-02-17	2006-02-17 23:00:00	2006-02-17	5.292
2004-02-02 11:00:00	0	1.1e+31			2006-02-18	2006-02-18 23:00:00	2006-02-18	6.709
2004-02-02 12:00:00	0	1e+30			2006-02-19	2006-02-19 23:00:00	2006-02-19	7.9829
2004-02-02 13:00:00	0	1e+30			2006-02-20	2006-02-20 23:00:00	2006-02-20	3.4337
2004-02-02 14:00:00	0	1.1e+31			2006-02-21	2006-02-21 23:00:00	2006-02-21	7.6827
2004-02-02 15:00:00	0	1.1e+31			2006-02-22	2006-02-22 23:00:00	2006-02-22	17.9776
2004-02-02 16:00:00	0	1.1e+31			2006-02-23	2006-02-23 23:00:00	2006-02-23	5.8345
2004-02-02 17:00:00	1.0275	1e+30			2006-02-24	2006-02-24 23:00:00	2006-02-24	0.3944
2004-02-02 18:00:00	4.5079	1.1e+31			2006-02-25	2006-02-25 23:00:00	2006-02-25	0.7039
2004-02-02 19:00:00	7.6946	1.1e+31			2006-02-26	2006-02-26 23:00:00	2006-02-26	0
2004-02-02 20:00:00	7.5019	1e+30			2006-02-27	2006-02-27 23:00:00	2006-02-27	0
2004-02-02 21:00:00	8.9765	1.1e+31			2006-02-28	2006-02-28 23:00:00	2006-02-28	20.8833
2004-02-02 22:00:00	9.1023	1.1e+31			2006-03-01	2006-03-01 23:00:00	2006-03-01	53.5918
2004-02-02 23:00:00	8.6633	1.1e+31			2006-03-02	2006-03-02 23:00:00	2006-03-02	111.617
2004-02-03	10.8255	1.1e+31			2006-03-03	2006-03-03 23:00:00	2006-03-03	126.366
2004-02-03 01:00:00	11.2373	1e+30			2006-03-04	2006-03-04 23:00:00	2006-03-04	105.76
2004-02-03 02:00:00	4.8981	1e+30			2006-03-05	2006-03-05 23:00:00	2006-03-05	0.1104
2004-02-03 03:00:00	3.3263	1.1e+31			2006-03-06	2006-03-06 23:00:00	2006-03-06	0.2507
2004-02-03 04:00:00	0.5139	1e+30			2006-03-07	2006-03-07 23:00:00	2006-03-07	0.1679
2004-02-03 05:00:00	0.6796	1.1e+31			2006-03-08	2006-03-08 23:00:00	2006-03-08	0
2004-02-03 06:00:00	0	1e+30			2006-03-09	2006-03-09 23:00:00	2006-03-09	0
2004-02-03 07:00:00	0	1.1e+31			2006-03-10	2006-03-10 23:00:00	2006-03-10	0
2004-02-03 08:00:00	0	1.1e+31			2006-03-11	2006-03-11 23:00:00	2006-03-11	0
2004-02-03 09:00:00	0	1e+30			2006-03-12	2006-03-12 23:00:00	2006-03-12	0.301
2004-02-03 10:00:00	0	1.1e+31			2006-03-13	2006-03-13 23:00:00	2006-03-13	0
2004-02-03 11:00:00	0.0788	1.1e+31			2006-03-14	2006-03-14 23:00:00	2006-03-14	0
2004-02-03 12:00:00	0.5085	1e+30			2006-03-15	2006-03-15 23:00:00	2006-03-15	0
2004-02-03 13:00:00	4.3192	1e+30			2006-03-16	2006-03-16 23:00:00	2006-03-16	7.4094
2004-02-03 14:00:00	2.1478	1.1e+31			2006-03-17	2006-03-17 23:00:00	2006-03-17	5.5969
2004-02-03 15:00:00	7.2902	1.1e+31			2006-03-18	2006-03-18 23:00:00	2006-03-18	16.4044
2004-02-03 16:00:00	7.8376	1.1e+31			2006-03-19	2006-03-19 23:00:00	2006-03-19	4.6376
2004-02-03 17:00:00	5.7495	1e+30			2006-03-20	2006-03-20 23:00:00	2006-03-20	0
2004-02-03 18:00:00	3.3627	1.1e+31			2006-03-21	2006-03-21 23:00:00	2006-03-21	0
2004-02-03 19:00:00	0	1e+30			2006-03-22	2006-03-22 23:00:00	2006-03-22	0
2004-02-03 20:00:00	0.7956	1.1e+31			2006-03-23	2006-03-23 23:00:00	2006-03-23	0.0143
2004-02-03 21:00:00	2.6397	1.1e+31			2006-03-24	2006-03-24 23:00:00	2006-03-24	0
2004-02-03 22:00:00	5.2987	1.1e+31			2006-03-25	2006-03-25 23:00:00	2006-03-25	0
2004-02-03 23:00:00	6.7336	1.1e+31			2006-03-26	2006-03-26 23:00:00	2006-03-26	0.4779
2004-02-04	9.2389	1e+30			2006-03-27	2006-03-27 23:00:00	2006-03-27	0
2004-02-04 01:00:00	6.9903	1.1e+31			2006-03-28	2006-03-28 23:00:00	2006-03-28	0.1497
2004-02-04 02:00:00	5.0361	1.1e+31			2006-03-29	2006-03-29 23:00:00	2006-03-29	0.9557
2004-02-04 03:00:00	4.1598	1.1e+31			2006-03-30	2006-03-30 23:00:00	2006-03-30	5.469
2004-02-04 04:00:00	2.42	1.1e+31			2006-03-31	2006-03-31 23:00:00	2006-03-31	21.775
2004-02-04 05:00:00	0.2974	1.1e+31			2006-04-01	2006-04-01 23:00:00	2006-04-01	25.8581
2004-02-04 06:00:00	0	1e+30			2006-04-02	2006-04-02 23:00:00	2006-04-02	17.5335
2004-02-04 07:00:00	0	1.1e+31			2006-04-03	2006-04-03 23:00:00	2006-04-03	0
2004-02-04 08:00:00	0	1.1e+31			2006-04-04	2006-04-04 23:00:00	2006-04-04	2.4841
2004-02-04 09:00:00	1.6805	1e+30			2006-04-05	2006-04-05 23:00:00	2006-04-05	0
2004-02-04 10:00:00	3.3553	1.1e+31			2006-04-06	2006-04-06 23:00:00	2006-04-06	0
2004-02-04 11:00:00	0.287	1e+30			2006-04-07	2006-04-07 23:00:00	2006-04-07	2.0611
2004-02-04 12:00:00	1.9472	1e+30			2006-04-08	2006-04-08 23:00:00	2006-04-08	1.1816
2004-02-04 13:00:00	0.5822	1e+30			2006-04-09	2006-04-09 23:00:00	2006-04-09	0
2004-02-04 14:00:00	2.7761	1.1e+31			2006-04-10	2006-04-10 23:00:00	2006-04-10	7.5084
2004-02-04 15:00:00	3.0461	1.1e+31			2006-04-11	2006-04-11 23:00:00	2006-04-11	0
2004-02-04 16:00:00	4.1167	1.1e+31			2006-04-12	2006-04-12 23:00:00	2006-04-12	0
2004-02-04 17:00:00	1.494	1e+30			2006-04-13	2006-04-13 23:00:00	2006-04-13	0
2004-02-04 18:00:00	0	1e+30			2006-04-14	2006-04-14 23:00:00	2006-04-14	0
2004-02-04 19:00:00	1.1899	1.1e+31			2006-04-15	2006-04-15 23:00:00	2006-04-15	0
2004-02-04 20:00:00	1.4252	1.1e+31			2006-04-16	2006-04-16 23:00:00	2006-04-16	0.0923
2004-02-04 21:00:00	0.7524	1e+30			2006-04-17	2006-04-17 23:00:00	2006-04-17	0.6253
2004-02-04 22:00:00	1.1055	1.1e+31			2006-04-18	2006-04-18 23:00:00	2006-04-18	3.4306
2004-02-04 23:00:00	0.9138	1.1e+31			2006-04-19	2006-04-19 23:00:00	2006-04-19	8.4339
2004-02-05	0	1e+30			2006-04-20	2006-04-20 23:00:00	2006-04-20	2.9958
2004-02-05 01:00:00	0	1.1e+31			2006-04-21	2006-04-21 23:00:00	2006-04-21	11.9352
2004-02-05 02:00:00	0	1.1e+31			2006-04-22	2006-04-22 23:00:00	2006-04-22	25.6736
2004-02-05 03:00:00	0	1.1e+31			2006-04-23	2006-04-23 23:00:00	2006-04-23	1.2057
2004-02-05 04:00:00	0	1.1e+31			2006-04-24	2006-04-24 23:00:00	2006-04-24	0
2004-02-05 05:00:00	0	1e+30			2006-04-25	2006-04-25 23:00:00	2006-04-25	0
2004-02-05 06:00:00	0	1.1e+31			2006-04-26	2006-04-26 23:00:00	2006-04-26	0
2004-02-05 07:00:00	0	1.1e+31			2006-04-27	2006-04-27 23:00:00	2006-04-27	0
2004-02-05 08:00:00	0	1e+30			2006-04-28	2006-04-28 23:00:00	2006-04-28	0
2004-02-05 09:00:00	0	1.1e+31			2006-04-29	2006-04-29 23:00:00	2006-04-29	0
2004-02-05 10:00:00	0	1.1e+31			2006-04-30	2006-04-30 23:00:00	2006-04-30	0
2004-02-05 11:00:00	0	1.1e+31			2006-05-01	2006-05-01 23:00:00	2006-05-01	0.5051
2004-02-05 12:00:00	1.5952	1.1e+31			2006-05-02	2006-05-02 23:00:00	2006-05-02	3.0745
2004-02-05 13:00:00	2.5247	1e+30			2006-05-03	2006-05-03 23:00:00	2006-05-03	0
2004-02-05 14:00:00	0	1.1e+31			2006-05-04	2006-05-04 23:00:00	2006-05-04	0
2004-02-05 15:00:00	0	1.1e+31			2006-05-05	2006-05-05 23:00:00	2006-05-05	0
2004-02-05 16:00:00	0	1e+30			2006-05-06	2006-05-06 23:00:00	2006-05-06	0
2004-02-05 17:00:00	0	1.1e+31			2006-05-07	2006-05-07 23:00:00	2006-05-07	0
2004-02-05 18:00:00	0	1e+30			2006-05-08	2006-05-08 23:00:00	2006-05-08	0
2004-02-05 19:00:00	0	1.1e+31			2006-05-09	2006-05-09 23:00:00	2006-05-09	0
2004-02-05 20:00:00	0	1.1e+31			2006-05-10	2006-05-10 23:00:00	2006-05-10	0
2004-02-05 21:00:00	0	1e+30			2006-05-11	2006-05-11 23:00:00	2006-05-11	0
2004-02-05 22:00:00	1.4353	1.1e+31			2006-05-12	2006-05-12 23:00:00	2006-05-12	0
2004-02-05 23:00:00	1.3852	1e+30			2006-05-13	2006-05-13 23:00:00	2006-05-13	0
2004-02-06	0.9584	1e+30			2006-05-14	2006-05-14 23:00:00	2006-05-14	0
2004-02-06 01:00:00	0	1e+30			2006-05-15	2006-05-15 23:00:00	2006-05-15	0
2004-02-06 02:00:00	0.0711	1.1e+31			2006-05-16	2006-05-16 23:00:00	2006-05-16	0
2004-02-06 03:00:00	0.3603	1.1e+31			2006-05-17	2006-05-17 23:00:00	2006-05-17	0
2004-02-06 04:00:00	0.3572	1.1e+31			2006-05-18	2006-05-18 23:00:00	2006-05-18	0.0134
2004-02-06 05:00:00	0.9192	1e+30			2006-05-19	2006-05-19 23:00:00	2006-05-19	0
2004-02-06 06:00:00	0	1.1e+31			2006-05-20	2006-05-20 23:00:00	2006-05-20	0
2004-02-06 07:00:00	0.3074	1.1e+31			2006-05-21	2006-05-21 23:00:00	2006-05-21	0
2004-02-06 08:00:00	0.2933	1e+30			2006-05-22	2006-05-22 23:00:00	2006-05-22	0
2004-02-06 09:00:00	2.3523	1.1e+31			2006-05-23	2006-05-23 23:00:00	2006-05-23	0.3514
2004-02-06 10:00:00	1.5607	1.1e+31			2006-05-24	2006-05-24 23:00:00	2006-05-24	3.6948
2004-02-06 11:00:00	0	1e+30			2006-05-25	2006-05-25 23:00:00	2006-05-25	0
2004-02-06 12:00:00	0	1e+30			2006-05-26	2006-05-26 23:00:00	2006-05-26	0
2004-02-06 13:00:00	1.7115	1e+30			2006-05-27	2006-05-27 23:00:00	2006-05-27	0
2004-02-06 14:00:00	0.097	1.1e+31			2006-05-28	2006-05-28 23:00:00	2006-05-28	0
2004-02-06 15:00:00	0.0543	1.1e+31			2006-05-29	2006-05-29 23:00:00	2006-05-29	0
2004-02-06 16:00:00	0.0926	1.1e+31			2006-05-30	2006-05-30 23:00:00	2006-05-30	0
2004-02-06 17:00:00	0	1e+30			2006-05-31	2006-05-31 23:00:00	2006-05-31	0
2004-02-06 18:00:00	0	1e+30			2006-06-01	2006-06-01 23:00:00	2006-06-01	0
2004-02-06 19:00:00	0.3691	1.1e+31			2006-06-02	2006-06-02 23:00:00	2006-06-02	0
2004-02-06 20:00:00	1.6427	1e+30			2006-06-03	2006-06-03 23:00:00	2006-06-03	0
2004-02-06 21:00:00	0.0522	1.1e+31			2006-06-04	2006-06-04 23:00:00	2006-06-04	0
2004-02-06 22:00:00	1.7496	1.1e+31			2006-06-05	2006-06-05 23:00:00	2006-06-05	0
2004-02-06 23:00:00	1.3862	1.1e+31			2006-06-06	2006-06-06 23:00:00	2006-06-06	0.2311
2004-02-07	0.4822	1e+30			2006-06-07	2006-06-07 23:00:00	2006-06-07	0
2004-02-07 01:00:00	0.4338	1.1e+31			2006-06-08	2006-06-08 23:00:00	2006-06-08	0
2004-02-07 02:00:00	0	1.1e+31			2006-06-09	2006-06-09 23:00:00	2006-06-09	0
2004-02-07 03:00:00	0	1.1e+31			2006-06-10	2006-06-10 23:00:00	2006-06-10	0
2004-02-07 04:00:00	0	1e+30			2006-06-11	2006-06-11 23:00:00	2006-06-11	0
2004-02-07 05:00:00	0	1.1e+31			2006-06-12	2006-06-12 23:00:00	2006-06-12	0
2004-02-07 06:00:00	0	1.1e+31			2006-06-13	2006-06-13 23:00:00	2006-06-13	0
2004-02-07 07:00:00	0	1e+30			2006-06-14	2006-06-14 23:00:00	2006-06-14	0
2004-02-07 08:00:00	0	1.1e+31			2006-06-15	2006-06-15 23:00:00	2006-06-15	0
2004-02-07 09:00:00	0	1.1e+31			2006-06-16	2006-06-16 23:00:00	2006-06-16	1.9927
2004-02-07 10:00:00	0	1e+30			2006-06-17	2006-06-17 23:00:00	2006-06-17	0.9219
2004-02-07 11:00:00	0	1.1e+31			2006-06-18	2006-06-18 23:00:00	2006-06-18	0.0178
2004-02-07 12:00:00	0	1e+30			2006-06-19	2006-06-19 23:00:00	2006-06-19	1.4296
2004-02-07 13:00:00	0	1.1e+31			2006-06-20	2006-06-20 23:00:00	2006-06-20	0
2004-02-07 14:00:00	0.4328	1.1e+31			2006-06-21	2006-06-21 23:00:00	2006-06-21	0.1162
2004-02-07 15:00:00	0	1.1e+31			2006-06-22	2006-06-22 23:00:00	2006-06-22	0
2004-02-07 16:00:00	0	1.1e+31			2006-06-23	2006-06-23 23:00:00	2006-06-23	0
2004-02-07 17:00:00	0	1e+30			2006-06-24	2006-06-24 23:00:00	2006-06-24	0.0726
2004-02-07 18:00:00	0	1e+30			2006-06-25	2006-06-25 23:00:00	2006-06-25	0
2004-02-07 19:00:00	0	1.1e+31			2006-06-26	2006-06-26 23:00:00	2006-06-26	0
2004-02-07 20:00:00	0	1e+30			2006-06-27	2006-06-27 23:00:00	2006-06-27	0
2004-02-07 21:00:00	0	1.1e+31			2006-06-28	2006-06-28 23:00:00	2006-06-28	0
2004-02-07 22:00:00	0	1.1e+31			2006-06-29	2006-06-29 23:00:00	2006-06-29	12.0037
2004-02-07 23:00:00	0	1e+30			2006-06-30	2006-06-30 23:00:00	2006-06-30	9.37
2004-02-08	0	1.1e+31			2006-07-01	2006-07-01 23:00:00	2006-07-01	4.5173
2004-02-08 01:00:00	0	1.1e+31			2006-07-02	2006-07-02 23:00:00	2006-07-02	0
2004-02-08 02:00:00	0	1.1e+31			2006-07-03	2006-07-03 23:00:00	2006-07-03	0
2004-02-08 03:00:00	0	1.1e+31			2006-07-04	2006-07-04 23:00:00	2006-07-04	0
2004-02-08 04:00:00	0	1e+30			2006-07-05	2006-07-05 23:00:00	2006-07-05	0
2004-02-08 05:00:00	0	1e+30			2006-07-06	2006-07-06 23:00:00	2006-07-06	0
2004-02-08 06:00:00	0	1.1e+31			2006-07-07	2006-07-07 23:00:00	2006-07-07	0
2004-02-08 07:00:00	0	1e+30			2006-07-08	2006-07-08 23:00:00	2006-07-08	0
2004-02-08 08:00:00	0	1.1e+31			2006-07-09	2006-07-09 23:00:00	2006-07-09	0
2004-02-08 09:00:00	0	1e+30			2006-07-10	2006-07-10 23:00:00	2006-07-10	0
2004-02-08 10:00:00	0	1.1e+31			2006-07-11	2006-07-11 23:00:00	2006-07-11	0
2004-02-08 11:00:00	0	1.1e+31			2006-07-12	2006-07-12 23:00:00	2006-07-12	0.2697
2004-02-08 12:00:00	0	1e+30			2006-07-13	2006-07-13 23:00:00	2006-07-13	0.0632
2004-02-08 13:00:00	0.4591	1.1e+31			2006-07-14	2006-07-14 23:00:00	2006-07-14	0.0463
2004-02-08 14:00:00	0	1.1e+31			2006-07-15	2006-07-15 23:00:00	2006-07-15	0
2004-02-08 15:00:00	0	1.1e+31			2006-07-16	2006-07-16 23:00:00	2006-07-16	0
2004-02-08 16:00:00	0	1.1e+31			2006-07-17	2006-07-17 23:00:00	2006-07-17	0
2004-02-08 17:00:00	0	1e+30			2006-07-18	2006-07-18 23:00:00	2006-07-18	0
2004-02-08 18:00:00	0	1.1e+31			2006-07-19	2006-07-19 23:00:00	2006-07-19	0
2004-02-08 19:00:00	0	1.1e+31			2006-07-20	2006-07-20 23:00:00	2006-07-20	0
2004-02-08 20:00:00	0	1e+30			2006-07-21	2006-07-21 23:00:00	2006-07-21	0
2004-02-08 21:00:00	0	1.1e+31			2006-07-22	2006-07-22 23:00:00	2006-07-22	0
2004-02-08 22:00:00	0	1.1e+31			2006-07-23	2006-07-23 23:00:00	2006-07-23	0
2004-02-08 23:00:00	0	1.1e+31			2006-07-24	2006-07-24 23:00:00	2006-07-24	0
2004-02-09	0	1e+30			2006-07-25	2006-07-25 23:00:00	2006-07-25	0
2004-02-09 01:00:00	0	1.1e+31			2006-07-26	2006-07-26 23:00:00	2006-07-26	0
2004-02-09 02:00:00	0	1.1e+31			2006-07-27	2006-07-27 23:00:00	2006-07-27	0.0299
2004-02-09 03:00:00	0	1.1e+31			2006-07-28	2006-07-28 23:00:00	2006-07-28	0.3206
2004-02-09 04:00:00	0	1.1e+31			2006-07-29	2006-07-29 23:00:00	2006-07-29	0
2004-02-09 05:00:00	0	1e+30			2006-07-30	2006-07-30 23:00:00	2006-07-30	0.0266
2004-02-09 06:00:00	0	1e+30			2006-07-31	2006-07-31 23:00:00	2006-07-31	0.0812
2004-02-09 07:00:00	0	1.1e+31			2006-08-01	2006-08-01 23:00:00	2006-08-01	0
2004-02-09 08:00:00	0	1e+30			2006-08-02	2006-08-02 23:00:00	2006-08-02	0
2004-02-09 09:00:00	0	1.1e+31			2006-08-03	2006-08-03 23:00:00	2006-08-03	0
2004-02-09 10:00:00	0	1.1e+31			2006-08-04	2006-08-04 23:00:00	2006-08-04	0
2004-02-09 11:00:00	0	1.1e+31			2006-08-05	2006-08-05 23:00:00	2006-08-05	0
2004-02-09 12:00:00	0	1e+30			2006-08-06	2006-08-06 23:00:00	2006-08-06	0
2004-02-09 13:00:00	0	1.1e+31			2006-08-07	2006-08-07 23:00:00	2006-08-07	0
2004-02-09 14:00:00	0	1.1e+31			2006-08-08	2006-08-08 23:00:00	2006-08-08	0
2004-02-09 15:00:00	0	1.1e+31			2006-08-09	2006-08-09 23:00:00	2006-08-09	0
2004-02-09 16:00:00	0	1.1e+31			2006-08-10	2006-08-10 23:00:00	2006-08-10	0
2004-02-09 17:00:00	0	1.1e+31			2006-08-11	2006-08-11 23:00:00	2006-08-11	0
2004-02-09 18:00:00	0	1.1e+31			2006-08-12	2006-08-12 23:00:00	2006-08-12	0
2004-02-09 19:00:00	0	1.1e+31			2006-08-13	2006-08-13 23:00:00	2006-08-13	0
2004-02-09 20:00:00	0	1e+30			2006-08-14	2006-08-14 23:00:00	2006-08-14	0
2004-02-09 21:00:00	0	1e+30			2006-08-15	2006-08-15 23:00:00	2006-08-15	0
2004-02-09 22:00:00	0	1.1e+31			2006-08-16	2006-08-16 23:00:00	2006-08-16	0.0216
2004-02-09 23:00:00	0	1e+30			2006-08-17	2006-08-17 23:00:00	2006-08-17	0
2004-02-10	0	1.1e+31			2006-08-18	2006-08-18 23:00:00	2006-08-18	0
2004-02-10 01:00:00	0	1e+30			2006-08-19	2006-08-19 23:00:00	2006-08-19	0
2004-02-10 02:00:00	0	1.1e+31			2006-08-20	2006-08-20 23:00:00	2006-08-20	0
2004-02-10 03:00:00	0	1.1e+31			2006-08-21	2006-08-21 23:00:00	2006-08-21	0
2004-02-10 04:00:00	0	1e+30			2006-08-22	2006-08-22 23:00:00	2006-08-22	0
2004-02-10 05:00:00	0	1e+30			2006-08-23	2006-08-23 23:00:00	2006-08-23	0
2004-02-10 06:00:00	0	1e+30			2006-08-24	2006-08-24 23:00:00	2006-08-24	0
2004-02-10 07:00:00	0	1.1e+31			2006-08-25	2006-08-25 23:00:00	2006-08-25	0
2004-02-10 08:00:00	0	1e+30			2006-08-26	2006-08-26 23:00:00	2006-08-26	0
2004-02-10 09:00:00	0	1.1e+31			2006-08-27	2006-08-27 23:00:00	2006-08-27	0
2004-02-10 10:00:00	0	1.1e+31			2006-08-28	2006-08-28 23:00:00	2006-08-28	0
2004-02-10 11:00:00	0	1.1e+31			2006-08-29	2006-08-29 23:00:00	2006-08-29	0
2004-02-10 12:00:00	0	1e+30			2006-08-30	2006-08-30 23:00:00	2006-08-30	0.1069
2004-02-10 13:00:00	0	1.1e+31			2006-08-31	2006-08-31 23:00:00	2006-08-31	0.0196
2004-02-10 14:00:00	0	1.1e+31			2006-09-01	2006-09-01 23:00:00	2006-09-01	0
2004-02-10 15:00:00	0	1.1e+31			2006-09-02	2006-09-02 23:00:00	2006-09-02	0
2004-02-10 16:00:00	0	1.1e+31			2006-09-03	2006-09-03 23:00:00	2006-09-03	0
2004-02-10 17:00:00	0	1e+30			2006-09-04	2006-09-04 23:00:00	2006-09-04	0
2004-02-10 18:00:00	0	1e+30			2006-09-05	2006-09-05 23:00:00	2006-09-05	0
2004-02-10 19:00:00	0	1e+30			2006-09-06	2006-09-06 23:00:00	2006-09-06	0
2004-02-10 20:00:00	0	1.1e+31			2006-09-07	2006-09-07 23:00:00	2006-09-07	0
2004-02-10 21:00:00	0	1e+30			2006-09-08	2006-09-08 23:00:00	2006-09-08	0
2004-02-10 22:00:00	0	1e+30			2006-09-09	2006-09-09 23:00:00	2006-09-09	0
2004-02-10 23:00:00	0	1.1e+31			2006-09-10	2006-09-10 23:00:00	2006-09-10	0
2004-02-11	0	1e+30			2006-09-11	2006-09-11 23:00:00	2006-09-11	0
2004-02-11 01:00:00	0	1e+30			2006-09-12	2006-09-12 23:00:00	2006-09-12	0
2004-02-11 02:00:00	0	1.1e+31			2006-09-13	2006-09-13 23:00:00	2006-09-13	0
2004-02-11 03:00:00	0	1.1e+31			2006-09-14	2006-09-14 23:00:00	2006-09-14	0
2004-02-11 04:00:00	0	1.1e+31			2006-09-15	2006-09-15 23:00:00	2006-09-15	0
2004-02-11 05:00:00	0	1e+30			2006-09-16	2006-09-16 23:00:00	2006-09-16	0
2004-02-11 06:00:00	0	1e+30			2006-09-17	2006-09-17 23:00:00	2006-09-17	0
2004-02-11 07:00:00	0	1.1e+31			2006-09-18	2006-09-18 23:00:00	2006-09-18	0
2004-02-11 08:00:00	0	1e+30			2006-09-19	2006-09-19 23:00:00	2006-09-19	0
2004-02-11 09:00:00	0	1.1e+31			2006-09-20	2006-09-20 23:00:00	2006-09-20	0
2004-02-11 10:00:00	0	1.1e+31			2006-09-21	2006-09-21 23:00:00	2006-09-21	0
2004-02-11 11:00:00	0	1.1e+31			2006-09-22	2006-09-22 23:00:00	2006-09-22	0
2004-02-11 12:00:00	0	1e+30			2006-09-23	2006-09-23 23:00:00	2006-09-23	0
2004-02-11 13:00:00	0	1.1e+31			2006-09-24	2006-09-24 23:00:00	2006-09-24	0
2004-02-11 14:00:00	0	1.1e+31			2006-09-25	2006-09-25 23:00:00	2006-09-25	0
2004-02-11 15:00:00	0	1.1e+31			2006-09-26	2006-09-26 23:00:00	2006-09-26	0
2004-02-11 16:00:00	0	1.1e+31			2006-09-27	2006-09-27 23:00:00	2006-09-27	0
2004-02-11 17:00:00	0	1e+30			2006-09-28	2006-09-28 23:00:00	2006-09-28	0
2004-02-11 18:00:00	0	1e+30			2006-09-29	2006-09-29 23:00:00	2006-09-29	0
2004-02-11 19:00:00	0	1.1e+31			2006-09-30	2006-09-30 23:00:00	2006-09-30	0
2004-02-11 20:00:00	0	1e+30			2006-10-01	2006-10-01 23:00:00	2006-10-01	0.0177
2004-02-11 21:00:00	0	1.1e+31			2006-10-02	2006-10-02 23:00:00	2006-10-02	0
2004-02-11 22:00:00	0	1.1e+31			2006-10-03	2006-10-03 23:00:00	2006-10-03	0
2004-02-11 23:00:00	0	1.1e+31			2006-10-04	2006-10-04 23:00:00	2006-10-04	0
2004-02-12	0	1.1e+31			2006-10-05	2006-10-05 23:00:00	2006-10-05	0
2004-02-12 01:00:00	0	1e+30			2006-10-06	2006-10-06 23:00:00	2006-10-06	0
2004-02-12 02:00:00	0	1.1e+31			2006-10-07	2006-10-07 23:00:00	2006-10-07	0
2004-02-12 03:00:00	0	1.1e+31			2006-10-08	2006-10-08 23:00:00	2006-10-08	0
2004-02-12 04:00:00	0	1.1e+31			2006-10-09	2006-10-09 23:00:00	2006-10-09	0
2004-02-12 05:00:00	0	1e+30			2006-10-10	2006-10-10 23:00:00	2006-10-10	0
2004-02-12 06:00:00	0	1.1e+31			2006-10-11	2006-10-11 23:00:00	2006-10-11	0
2004-02-12 07:00:00	0	1.1e+31			2006-10-12	2006-10-12 23:00:00	2006-10-12	0
2004-02-12 08:00:00	0	1e+30			2006-10-13	2006-10-13 23:00:00	2006-10-13	0
2004-02-12 09:00:00	0	1e+30			2006-10-14	2006-10-14 23:00:00	2006-10-14	0.033
2004-02-12 10:00:00	0	1.1e+31			2006-10-15	2006-10-15 23:00:00	2006-10-15	0
2004-02-12 11:00:00	0	1.1e+31			2006-10-16	2006-10-16 23:00:00	2006-10-16	0
2004-02-12 12:00:00	0	1.1e+31			2006-10-17	2006-10-17 23:00:00	2006-10-17	0
2004-02-12 13:00:00	0	1e+30			2006-10-18	2006-10-18 23:00:00	2006-10-18	0
2004-02-12 14:00:00	0	1.1e+31			2006-10-19	2006-10-19 23:00:00	2006-10-19	0
2004-02-12 15:00:00	0	1.1e+31			2006-10-20	2006-10-20 23:00:00	2006-10-20	0
2004-02-12 16:00:00	0	1.1e+31			2006-10-21	2006-10-21 23:00:00	2006-10-21	0
2004-02-12 17:00:00	0	1e+30			2006-10-22	2006-10-22 23:00:00	2006-10-22	0.0233
2004-02-12 18:00:00	0	1e+30			2006-10-23	2006-10-23 23:00:00	2006-10-23	0
2004-02-12 19:00:00	0	1.1e+31			2006-10-24	2006-10-24 23:00:00	2006-10-24	0
2004-02-12 20:00:00	0	1.1e+31			2006-10-25	2006-10-25 23:00:00	2006-10-25	0
2004-02-12 21:00:00	0.0466	1.1e+31			2006-10-26	2006-10-26 23:00:00	2006-10-26	0
2004-02-12 22:00:00	0.022	1.1e+31			2006-10-27	2006-10-27 23:00:00	2006-10-27	0
2004-02-12 23:00:00	0.0645	1.1e+31			2006-10-28	2006-10-28 23:00:00	2006-10-28	0
2004-02-13	0	1e+30			2006-10-29	2006-10-29 23:00:00	2006-10-29	0
2004-02-13 01:00:00	0.0447	1.1e+31			2006-10-30	2006-10-30 23:00:00	2006-10-30	0
2004-02-13 02:00:00	0	1.1e+31			2006-10-31	2006-10-31 23:00:00	2006-10-31	0
2004-02-13 03:00:00	0	1.1e+31			2006-11-01	2006-11-01 23:00:00	2006-11-01	0
2004-02-13 04:00:00	0	1.1e+31			2006-11-02	2006-11-02 23:00:00	2006-11-02	0
2004-02-13 05:00:00	0	1.1e+31			2006-11-03	2006-11-03 23:00:00	2006-11-03	0
2004-02-13 06:00:00	0.9019	1.1e+31			2006-11-04	2006-11-04 23:00:00	2006-11-04	0.0649
2004-02-13 07:00:00	0.6145	1.1e+31			2006-11-05	2006-11-05 23:00:00	2006-11-05	0
2004-02-13 08:00:00	0	1e+30			2006-11-06	2006-11-06 23:00:00	2006-11-06	0
2004-02-13 09:00:00	0.4785	1e+30			2006-11-07	2006-11-07 23:00:00	2006-11-07	0
2004-02-13 10:00:00	0.8165	1.1e+31			2006-11-08	2006-11-08 23:00:00	2006-11-08	0
2004-02-13 11:00:00	0	1.1e+31			2006-11-09	2006-11-09 23:00:00	2006-11-09	0
2004-02-13 12:00:00	0	1e+30			2006-11-10	2006-11-10 23:00:00	2006-11-10	0
2004-02-13 13:00:00	0.5607	1e+30			2006-11-11	2006-11-11 23:00:00	2006-11-11	0
2004-02-13 14:00:00	1.3254	1.1e+31			2006-11-12	2006-11-12 23:00:00	2006-11-12	0
2004-02-13 15:00:00	2.5526	1.1e+31			2006-11-13	2006-11-13 23:00:00	2006-11-13	4.4606
2004-02-13 16:00:00	2.9123	1e+30			2006-11-14	2006-11-14 23:00:00	2006-11-14	0
2004-02-13 17:00:00	2.2824	1.1e+31			2006-11-15	2006-11-15 23:00:00	2006-11-15	0
2004-02-13 18:00:00	0	1e+30			2006-11-16	2006-11-16 23:00:00	2006-11-16	0
2004-02-13 19:00:00	1.1603	1.1e+31			2006-11-17	2006-11-17 23:00:00	2006-11-17	0
2004-02-13 20:00:00	0.8796	1.1e+31			2006-11-18	2006-11-18 23:00:00	2006-11-18	0
2004-02-13 21:00:00	0	1e+30			2006-11-19	2006-11-19 23:00:00	2006-11-19	0
2004-02-13 22:00:00	0	1.1e+31			2006-11-20	2006-11-20 23:00:00	2006-11-20	0
2004-02-13 23:00:00	0	1.1e+31			2006-11-21	2006-11-21 23:00:00	2006-11-21	0
2004-02-14	0	1e+30			2006-11-22	2006-11-22 23:00:00	2006-11-22	0
2004-02-14 01:00:00	0	1.1e+31			2006-11-23	2006-11-23 23:00:00	2006-11-23	0
2004-02-14 02:00:00	0	1.1e+31			2006-11-24	2006-11-24 23:00:00	2006-11-24	0
2004-02-14 03:00:00	0	1.1e+31			2006-11-25	2006-11-25 23:00:00	2006-11-25	0
2004-02-14 04:00:00	0	1.1e+31			2006-11-26	2006-11-26 23:00:00	2006-11-26	0
2004-02-14 05:00:00	0	1e+30			2006-11-27	2006-11-27 23:00:00	2006-11-27	0
2004-02-14 06:00:00	0	1e+30			2006-11-28	2006-11-28 23:00:00	2006-11-28	0
2004-02-14 07:00:00	0	1e+30			2006-11-29	2006-11-29 23:00:00	2006-11-29	0.7002
2004-02-14 08:00:00	0	1e+30			2006-11-30	2006-11-30 23:00:00	2006-11-30	0
2004-02-14 09:00:00	0	1.1e+31			2006-12-01	2006-12-01 23:00:00	2006-12-01	0
2004-02-14 10:00:00	0	1.1e+31			2006-12-02	2006-12-02 23:00:00	2006-12-02	0
2004-02-14 11:00:00	0	1.1e+31			2006-12-03	2006-12-03 23:00:00	2006-12-03	13.3572
2004-02-14 12:00:00	0	1.1e+31			2006-12-04	2006-12-04 23:00:00	2006-12-04	2.4599
2004-02-14 13:00:00	0	1e+30			2006-12-05	2006-12-05 23:00:00	2006-12-05	0
2004-02-14 14:00:00	0	1.1e+31			2006-12-06	2006-12-06 23:00:00	2006-12-06	17.8359
2004-02-14 15:00:00	0	1.1e+31			2006-12-07	2006-12-07 23:00:00	2006-12-07	0
2004-02-14 16:00:00	0.1521	1.1e+31			2006-12-08	2006-12-08 23:00:00	2006-12-08	3.8478
2004-02-14 17:00:00	0.1028	1.1e+31			2006-12-09	2006-12-09 23:00:00	2006-12-09	0
2004-02-14 18:00:00	0	1e+30			2006-12-10	2006-12-10 23:00:00	2006-12-10	1.7309
2004-02-14 19:00:00	0	1.1e+31			2006-12-11	2006-12-11 23:00:00	2006-12-11	11.2693
2004-02-14 20:00:00	0	1e+30			2006-12-12	2006-12-12 23:00:00	2006-12-12	2.7791
2004-02-14 21:00:00	0	1e+30			2006-12-13	2006-12-13 23:00:00	2006-12-13	0
2004-02-14 22:00:00	0	1.1e+31			2006-12-14	2006-12-14 23:00:00	2006-12-14	0.8708
2004-02-14 23:00:00	0	1e+30			2006-12-15	2006-12-15 23:00:00	2006-12-15	1.6212
2004-02-15	0	1e+30			2006-12-16	2006-12-16 23:00:00	2006-12-16	0
2004-02-15 01:00:00	0	1.1e+31			2006-12-17	2006-12-17 23:00:00	2006-12-17	0
2004-02-15 02:00:00	0	1.1e+31			2006-12-18	2006-12-18 23:00:00	2006-12-18	12.9874
2004-02-15 03:00:00	0	1.1e+31			2006-12-19	2006-12-19 23:00:00	2006-12-19	10.4078
2004-02-15 04:00:00	0	1.1e+31			2006-12-20	2006-12-20 23:00:00	2006-12-20	0
2004-02-15 05:00:00	0	1e+30			2006-12-21	2006-12-21 23:00:00	2006-12-21	0
2004-02-15 06:00:00	0	1.1e+31			2006-12-22	2006-12-22 23:00:00	2006-12-22	0
2004-02-15 07:00:00	0	1e+30			2006-12-23	2006-12-23 23:00:00	2006-12-23	0.1517
2004-02-15 08:00:00	0	1e+30			2006-12-24	2006-12-24 23:00:00	2006-12-24	0
2004-02-15 09:00:00	0	1.1e+31			2006-12-25	2006-12-25 23:00:00	2006-12-25	0
2004-02-15 10:00:00	0	1.1e+31			2006-12-26	2006-12-26 23:00:00	2006-12-26	2.6676
2004-02-15 11:00:00	0	1.1e+31			2006-12-27	2006-12-27 23:00:00	2006-12-27	3.2414
2004-02-15 12:00:00	0	1e+30			2006-12-28	2006-12-28 23:00:00	2006-12-28	5.6707
2004-02-15 13:00:00	0	1e+30			2006-12-29	2006-12-29 23:00:00	2006-12-29	28.0742
2004-02-15 14:00:00	0	1.1e+31			2006-12-30	2006-12-30 23:00:00	2006-12-30	14.4867
2004-02-15 15:00:00	0	1.1e+31			2006-12-31	2006-12-31 23:00:00	2006-12-31	0
2004-02-15 16:00:00	0	1.1e+31			2007-01-01	2007-01-01 23:00:00	2007-01-01	11.4502
2004-02-15 17:00:00	0	1e+30			2007-01-02	2007-01-02 23:00:00	2007-01-02	6.6321
2004-02-15 18:00:00	0	1.1e+31			2007-01-03	2007-01-03 23:00:00	2007-01-03	47.034
2004-02-15 19:00:00	0	1.1e+31			2007-01-04	2007-01-04 23:00:00	2007-01-04	4.9434
2004-02-15 20:00:00	0	1e+30			2007-01-05	2007-01-05 23:00:00	2007-01-05	0
2004-02-15 21:00:00	0.0145	1.1e+31			2007-01-06	2007-01-06 23:00:00	2007-01-06	0
2004-02-15 22:00:00	0.0243	1.1e+31			2007-01-07	2007-01-07 23:00:00	2007-01-07	0
2004-02-15 23:00:00	0	1.1e+31			2007-01-08	2007-01-08 23:00:00	2007-01-08	0.9522
2004-02-16	1.3206	1e+30			2007-01-09	2007-01-09 23:00:00	2007-01-09	4.4272
2004-02-16 01:00:00	0.0781	1.1e+31			2007-01-10	2007-01-10 23:00:00	2007-01-10	9.6091
2004-02-16 02:00:00	0	1.1e+31			2007-01-11	2007-01-11 23:00:00	2007-01-11	2.4349
2004-02-16 03:00:00	0	1.1e+31			2007-01-12	2007-01-12 23:00:00	2007-01-12	3.4433
2004-02-16 04:00:00	0	1e+30			2007-01-13	2007-01-13 23:00:00	2007-01-13	0.8445
2004-02-16 05:00:00	0	1e+30			2007-01-14	2007-01-14 23:00:00	2007-01-14	5.1966
2004-02-16 06:00:00	0	1e+30			2007-01-15	2007-01-15 23:00:00	2007-01-15	0
2004-02-16 07:00:00	0	1.1e+31			2007-01-16	2007-01-16 23:00:00	2007-01-16	0
2004-02-16 08:00:00	0	1.1e+31			2007-01-17	2007-01-17 23:00:00	2007-01-17	0
2004-02-16 09:00:00	0	1e+30			2007-01-18	2007-01-18 23:00:00	2007-01-18	0
2004-02-16 10:00:00	0	1.1e+31			2007-01-19	2007-01-19 23:00:00	2007-01-19	0
2004-02-16 11:00:00	0.0373	1.1e+31			2007-01-20	2007-01-20 23:00:00	2007-01-20	0
2004-02-16 12:00:00	0	1e+30			2007-01-21	2007-01-21 23:00:00	2007-01-21	0
2004-02-16 13:00:00	0	1.1e+31			2007-01-22	2007-01-22 23:00:00	2007-01-22	0
2004-02-16 14:00:00	0	1.1e+31			2007-01-23	2007-01-23 23:00:00	2007-01-23	0
2004-02-16 15:00:00	3.7331	1.1e+31			2007-01-24	2007-01-24 23:00:00	2007-01-24	0
2004-02-16 16:00:00	2.4487	1.1e+31			2007-01-25	2007-01-25 23:00:00	2007-01-25	0.5
2004-02-16 17:00:00	3.5714	1e+30			2007-01-26	2007-01-26 23:00:00	2007-01-26	0
2004-02-16 18:00:00	0.2461	1.1e+31			2007-01-27	2007-01-27 23:00:00	2007-01-27	0
2004-02-16 19:00:00	0.0693	1e+30			2007-01-28	2007-01-28 23:00:00	2007-01-28	0.1668
2004-02-16 20:00:00	0.3663	1.1e+31			2007-01-29	2007-01-29 23:00:00	2007-01-29	1.4323
2004-02-16 21:00:00	0.4068	1.1e+31			2007-01-30	2007-01-30 23:00:00	2007-01-30	0
2004-02-16 22:00:00	0.3126	1.1e+31			2007-01-31	2007-01-31 23:00:00	2007-01-31	0
2004-02-16 23:00:00	0.3626	1.1e+31			2007-02-01	2007-02-01 23:00:00	2007-02-01	1.5295
2004-02-17	0	1.1e+31			2007-02-02	2007-02-02 23:00:00	2007-02-02	0
2004-02-17 01:00:00	0	1.1e+31			2007-02-03	2007-02-03 23:00:00	2007-02-03	0
2004-02-17 02:00:00	0	1.1e+31			2007-02-04	2007-02-04 23:00:00	2007-02-04	0.0169
2004-02-17 03:00:00	0	1.1e+31			2007-02-05	2007-02-05 23:00:00	2007-02-05	0
2004-02-17 04:00:00	0	1e+30			2007-02-06	2007-02-06 23:00:00	2007-02-06	0
2004-02-17 05:00:00	0	1.1e+31			2007-02-07	2007-02-07 23:00:00	2007-02-07	0
2004-02-17 06:00:00	0	1e+30			2007-02-08	2007-02-08 23:00:00	2007-02-08	0
2004-02-17 07:00:00	0	1.1e+31			2007-02-09	2007-02-09 23:00:00	2007-02-09	0
2004-02-17 08:00:00	0	1.1e+31			2007-02-10	2007-02-10 23:00:00	2007-02-10	1.0741
2004-02-17 09:00:00	0	1e+30			2007-02-11	2007-02-11 23:00:00	2007-02-11	0
2004-02-17 10:00:00	0.6002	1.1e+31			2007-02-12	2007-02-12 23:00:00	2007-02-12	0
2004-02-17 11:00:00	1.4607	1e+30			2007-02-13	2007-02-13 23:00:00	2007-02-13	0
2004-02-17 12:00:00	12.71	1e+30			2007-02-14	2007-02-14 23:00:00	2007-02-14	0
2004-02-17 13:00:00	10.9533	1.1e+31			2007-02-15	2007-02-15 23:00:00	2007-02-15	0
2004-02-17 14:00:00	8.6558	1.1e+31			2007-02-16	2007-02-16 23:00:00	2007-02-16	0
2004-02-17 15:00:00	5.0018	1.1e+31			2007-02-17	2007-02-17 23:00:00	2007-02-17	1.4607
2004-02-17 16:00:00	3.0973	1e+30			2007-02-18	2007-02-18 23:00:00	2007-02-18	6.3919
2004-02-17 17:00:00	0	1e+30			2007-02-19	2007-02-19 23:00:00	2007-02-19	2.6785
2004-02-17 18:00:00	0	1e+30			2007-02-20	2007-02-20 23:00:00	2007-02-20	1.4028
2004-02-17 19:00:00	0	1e+30			2007-02-21	2007-02-21 23:00:00	2007-02-21	2.2542
2004-02-17 20:00:00	0	1.1e+31			2007-02-22	2007-02-22 23:00:00	2007-02-22	22.4923
2004-02-17 21:00:00	0	1e+30			2007-02-23	2007-02-23 23:00:00	2007-02-23	23.5584
2004-02-17 22:00:00	0.1442	1.1e+31			2007-02-24	2007-02-24 23:00:00	2007-02-24	16.9725
2004-02-17 23:00:00	0.2144	1.1e+31			2007-02-25	2007-02-25 23:00:00	2007-02-25	13.1601
2004-02-18	1.6644	1e+30			2007-02-26	2007-02-26 23:00:00	2007-02-26	1.0511
2004-02-18 01:00:00	4.1066	1.1e+31			2007-02-27	2007-02-27 23:00:00	2007-02-27	3.7087
2004-02-18 02:00:00	3.1045	1.1e+31			2007-02-28	2007-02-28 23:00:00	2007-02-28	2.0176
2004-02-18 03:00:00	2.1202	1.1e+31			2007-03-01	2007-03-01 23:00:00	2007-03-01	19.0807
2004-02-18 04:00:00	0.84	1e+30			2007-03-02	2007-03-02 23:00:00	2007-03-02	63.2171
2004-02-18 05:00:00	3.4038	1e+30			2007-03-03	2007-03-03 23:00:00	2007-03-03	102.27
2004-02-18 06:00:00	0	1e+30			2007-03-04	2007-03-04 23:00:00	2007-03-04	18.3957
2004-02-18 07:00:00	0.5266	1.1e+31			2007-03-05	2007-03-05 23:00:00	2007-03-05	11.5004
2004-02-18 08:00:00	2.7494	1e+30			2007-03-06	2007-03-06 23:00:00	2007-03-06	19.7767
2004-02-18 09:00:00	0.2966	1.1e+31			2007-03-07	2007-03-07 23:00:00	2007-03-07	0
2004-02-18 10:00:00	0.1822	1.1e+31			2007-03-08	2007-03-08 23:00:00	2007-03-08	0.0566
2004-02-18 11:00:00	0.2528	1.1e+31			2007-03-09	2007-03-09 23:00:00	2007-03-09	0
2004-02-18 12:00:00	0.2712	1e+30			2007-03-10	2007-03-10 23:00:00	2007-03-10	0
2004-02-18 13:00:00	0	1.1e+31			2007-03-11	2007-03-11 23:00:00	2007-03-11	0
2004-02-18 14:00:00	0	1.1e+31			2007-03-12	2007-03-12 23:00:00	2007-03-12	40.7679
2004-02-18 15:00:00	0	1.1e+31			2007-03-13	2007-03-13 23:00:00	2007-03-13	0.1718
2004-02-18 16:00:00	0	1.1e+31			2007-03-14	2007-03-14 23:00:00	2007-03-14	7.8501
2004-02-18 17:00:00	0	1e+30			2007-03-15	2007-03-15 23:00:00	2007-03-15	7.4547
2004-02-18 18:00:00	0	1e+30			2007-03-16	2007-03-16 23:00:00	2007-03-16	3.9007
2004-02-18 19:00:00	0	1.1e+31			2007-03-17	2007-03-17 23:00:00	2007-03-17	12.4425
2004-02-18 20:00:00	0	1.1e+31			2007-03-18	2007-03-18 23:00:00	2007-03-18	1.6337
2004-02-18 21:00:00	0	1e+30			2007-03-19	2007-03-19 23:00:00	2007-03-19	1.6227
2004-02-18 22:00:00	0	1.1e+31			2007-03-20	2007-03-20 23:00:00	2007-03-20	0
2004-02-18 23:00:00	0	1.1e+31			2007-03-21	2007-03-21 23:00:00	2007-03-21	0
2004-02-19	0	1.1e+31			2007-03-22	2007-03-22 23:00:00	2007-03-22	0
2004-02-19 01:00:00	0	1e+30			2007-03-23	2007-03-23 23:00:00	2007-03-23	0.8759
2004-02-19 02:00:00	0	1.1e+31			2007-03-24	2007-03-24 23:00:00	2007-03-24	0.0214
2004-02-19 03:00:00	0	1e+30			2007-03-25	2007-03-25 23:00:00	2007-03-25	2.804
2004-02-19 04:00:00	0	1.1e+31			2007-03-26	2007-03-26 23:00:00	2007-03-26	2.5085
2004-02-19 05:00:00	0	1e+30			2007-03-27	2007-03-27 23:00:00	2007-03-27	0
2004-02-19 06:00:00	0	1.1e+31			2007-03-28	2007-03-28 23:00:00	2007-03-28	0
2004-02-19 07:00:00	0	1.1e+31			2007-03-29	2007-03-29 23:00:00	2007-03-29	0.0646
2004-02-19 08:00:00	0	1e+30			2007-03-30	2007-03-30 23:00:00	2007-03-30	6.0836
2004-02-19 09:00:00	0	1.1e+31			2007-03-31	2007-03-31 23:00:00	2007-03-31	5.1655
2004-02-19 10:00:00	0	1.1e+31			2007-04-01	2007-04-01 23:00:00	2007-04-01	3.1438
2004-02-19 11:00:00	0	1.1e+31			2007-04-02	2007-04-02 23:00:00	2007-04-02	0
2004-02-19 12:00:00	0	1.1e+31			2007-04-03	2007-04-03 23:00:00	2007-04-03	0
2004-02-19 13:00:00	0	1.1e+31			2007-04-04	2007-04-04 23:00:00	2007-04-04	0
2004-02-19 14:00:00	0	1.1e+31			2007-04-05	2007-04-05 23:00:00	2007-04-05	5.7126
2004-02-19 15:00:00	0	1.1e+31			2007-04-06	2007-04-06 23:00:00	2007-04-06	1.0357
2004-02-19 16:00:00	0	1.1e+31			2007-04-07	2007-04-07 23:00:00	2007-04-07	0
2004-02-19 17:00:00	0	1e+30			2007-04-08	2007-04-08 23:00:00	2007-04-08	0
2004-02-19 18:00:00	0	1e+30			2007-04-09	2007-04-09 23:00:00	2007-04-09	0
2004-02-19 19:00:00	0	1.1e+31			2007-04-10	2007-04-10 23:00:00	2007-04-10	0
2004-02-19 20:00:00	0	1.1e+31			2007-04-11	2007-04-11 23:00:00	2007-04-11	7.7989
2004-02-19 21:00:00	0	1e+30			2007-04-12	2007-04-12 23:00:00	2007-04-12	9.4182
2004-02-19 22:00:00	0	1.1e+31			2007-04-13	2007-04-13 23:00:00	2007-04-13	1.8196
2004-02-19 23:00:00	0	1.1e+31			2007-04-14	2007-04-14 23:00:00	2007-04-14	0.0264
2004-02-20	0	1e+30			2007-04-15	2007-04-15 23:00:00	2007-04-15	0
2004-02-20 01:00:00	0	1e+30			2007-04-16	2007-04-16 23:00:00	2007-04-16	0
2004-02-20 02:00:00	0	1.1e+31			2007-04-17	2007-04-17 23:00:00	2007-04-17	9.0663
2004-02-20 03:00:00	0	1.1e+31			2007-04-18	2007-04-18 23:00:00	2007-04-18	20.0258
2004-02-20 04:00:00	0	1.1e+31			2007-04-19	2007-04-19 23:00:00	2007-04-19	0
2004-02-20 05:00:00	0	1.1e+31			2007-04-20	2007-04-20 23:00:00	2007-04-20	0
2004-02-20 06:00:00	0	1.1e+31			2007-04-21	2007-04-21 23:00:00	2007-04-21	0
2004-02-20 07:00:00	0	1e+30			2007-04-22	2007-04-22 23:00:00	2007-04-22	0
2004-02-20 08:00:00	0	1.1e+31			2007-04-23	2007-04-23 23:00:00	2007-04-23	0
2004-02-20 09:00:00	0	1.1e+31			2007-04-24	2007-04-24 23:00:00	2007-04-24	0
2004-02-20 10:00:00	0	1.1e+31			2007-04-25	2007-04-25 23:00:00	2007-04-25	0
2004-02-20 11:00:00	0	1.1e+31			2007-04-26	2007-04-26 23:00:00	2007-04-26	0
2004-02-20 12:00:00	0.8405	1e+30			2007-04-27	2007-04-27 23:00:00	2007-04-27	0
2004-02-20 13:00:00	0.0236	1.1e+31			2007-04-28	2007-04-28 23:00:00	2007-04-28	0
2004-02-20 14:00:00	0	1.1e+31			2007-04-29	2007-04-29 23:00:00	2007-04-29	0
2004-02-20 15:00:00	0	1.1e+31			2007-04-30	2007-04-30 23:00:00	2007-04-30	0
2004-02-20 16:00:00	0	1.1e+31			2007-05-01	2007-05-01 23:00:00	2007-05-01	0
2004-02-20 17:00:00	0	1e+30			2007-05-02	2007-05-02 23:00:00	2007-05-02	0
2004-02-20 18:00:00	0	1e+30			2007-05-03	2007-05-03 23:00:00	2007-05-03	0
2004-02-20 19:00:00	0	1.1e+31			2007-05-04	2007-05-04 23:00:00	2007-05-04	0
2004-02-20 20:00:00	0	1e+30			2007-05-05	2007-05-05 23:00:00	2007-05-05	0
2004-02-20 21:00:00	0	1.1e+31			2007-05-06	2007-05-06 23:00:00	2007-05-06	0
2004-02-20 22:00:00	0	1.1e+31			2007-05-07	2007-05-07 23:00:00	2007-05-07	0
2004-02-20 23:00:00	0	1.1e+31			2007-05-08	2007-05-08 23:00:00	2007-05-08	0
2004-02-21	0	1.1e+31			2007-05-09	2007-05-09 23:00:00	2007-05-09	0
2004-02-21 01:00:00	0	1e+30			2007-05-10	2007-05-10 23:00:00	2007-05-10	0
2004-02-21 02:00:00	0	1.1e+31			2007-05-11	2007-05-11 23:00:00	2007-05-11	0
2004-02-21 03:00:00	0	1e+30			2007-05-12	2007-05-12 23:00:00	2007-05-12	0
2004-02-21 04:00:00	0	1.1e+31			2007-05-13	2007-05-13 23:00:00	2007-05-13	0
2004-02-21 05:00:00	0	1.1e+31			2007-05-14	2007-05-14 23:00:00	2007-05-14	0
2004-02-21 06:00:00	0	1.1e+31			2007-05-15	2007-05-15 23:00:00	2007-05-15	0.0111
2004-02-21 07:00:00	0	1e+30			2007-05-16	2007-05-16 23:00:00	2007-05-16	0
2004-02-21 08:00:00	0	1.1e+31			2007-05-17	2007-05-17 23:00:00	2007-05-17	0
2004-02-21 09:00:00	0	1e+30			2007-05-18	2007-05-18 23:00:00	2007-05-18	0
2004-02-21 10:00:00	0	1.1e+31			2007-05-19	2007-05-19 23:00:00	2007-05-19	0
2004-02-21 11:00:00	0	1.1e+31			2007-05-20	2007-05-20 23:00:00	2007-05-20	0
2004-02-21 12:00:00	0	1.1e+31			2007-05-21	2007-05-21 23:00:00	2007-05-21	0
2004-02-21 13:00:00	0	1e+30			2007-05-22	2007-05-22 23:00:00	2007-05-22	0
2004-02-21 14:00:00	0.736	1.1e+31			2007-05-23	2007-05-23 23:00:00	2007-05-23	0
2004-02-21 15:00:00	0.9155	1.1e+31			2007-05-24	2007-05-24 23:00:00	2007-05-24	0
2004-02-21 16:00:00	0	1e+30			2007-05-25	2007-05-25 23:00:00	2007-05-25	0
2004-02-21 17:00:00	1.1598	1e+30			2007-05-26	2007-05-26 23:00:00	2007-05-26	0
2004-02-21 18:00:00	0	1e+30			2007-05-27	2007-05-27 23:00:00	2007-05-27	0
2004-02-21 19:00:00	0	1.1e+31			2007-05-28	2007-05-28 23:00:00	2007-05-28	0
2004-02-21 20:00:00	0	1e+30			2007-05-29	2007-05-29 23:00:00	2007-05-29	0
2004-02-21 21:00:00	0	1.1e+31			2007-05-30	2007-05-30 23:00:00	2007-05-30	0
2004-02-21 22:00:00	0	1.1e+31			2007-05-31	2007-05-31 23:00:00	2007-05-31	0
2004-02-21 23:00:00	0	1e+30			2007-06-01	2007-06-01 23:00:00	2007-06-01	0
2004-02-22	0	1e+30			2007-06-02	2007-06-02 23:00:00	2007-06-02	0
2004-02-22 01:00:00	0	1.1e+31			2007-06-03	2007-06-03 23:00:00	2007-06-03	0.3559
2004-02-22 02:00:00	0	1e+30			2007-06-04	2007-06-04 23:00:00	2007-06-04	0
2004-02-22 03:00:00	0	1.1e+31			2007-06-05	2007-06-05 23:00:00	2007-06-05	0
2004-02-22 04:00:00	0	1.1e+31			2007-06-06	2007-06-06 23:00:00	2007-06-06	0
2004-02-22 05:00:00	0	1e+30			2007-06-07	2007-06-07 23:00:00	2007-06-07	0.0682
2004-02-22 06:00:00	0	1.1e+31			2007-06-08	2007-06-08 23:00:00	2007-06-08	0
2004-02-22 07:00:00	0	1e+30			2007-06-09	2007-06-09 23:00:00	2007-06-09	0
2004-02-22 08:00:00	0	1.1e+31			2007-06-10	2007-06-10 23:00:00	2007-06-10	0
2004-02-22 09:00:00	0	1e+30			2007-06-11	2007-06-11 23:00:00	2007-06-11	0
2004-02-22 10:00:00	0	1.1e+31			2007-06-12	2007-06-12 23:00:00	2007-06-12	0
2004-02-22 11:00:00	0	1.1e+31			2007-06-13	2007-06-13 23:00:00	2007-06-13	0.4098
2004-02-22 12:00:00	0	1e+30			2007-06-14	2007-06-14 23:00:00	2007-06-14	0
2004-02-22 13:00:00	0	1e+30			2007-06-15	2007-06-15 23:00:00	2007-06-15	0
2004-02-22 14:00:00	0	1.1e+31			2007-06-16	2007-06-16 23:00:00	2007-06-16	0
2004-02-22 15:00:00	0	1.1e+31			2007-06-17	2007-06-17 23:00:00	2007-06-17	0
2004-02-22 16:00:00	0	1.1e+31			2007-06-18	2007-06-18 23:00:00	2007-06-18	0.1766
2004-02-22 17:00:00	0	1.1e+31			2007-06-19	2007-06-19 23:00:00	2007-06-19	0.7679
2004-02-22 18:00:00	0	1.1e+31			2007-06-20	2007-06-20 23:00:00	2007-06-20	1.2713
2004-02-22 19:00:00	0	1.1e+31			2007-06-21	2007-06-21 23:00:00	2007-06-21	1.0455
2004-02-22 20:00:00	0	1e+30			2007-06-22	2007-06-22 23:00:00	2007-06-22	0.1361
2004-02-22 21:00:00	0	1e+30			2007-06-23	2007-06-23 23:00:00	2007-06-23	0
2004-02-22 22:00:00	0	1.1e+31			2007-06-24	2007-06-24 23:00:00	2007-06-24	0
2004-02-22 23:00:00	0	1.1e+31			2007-06-25	2007-06-25 23:00:00	2007-06-25	0.4093
2004-02-23	0	1e+30			2007-06-26	2007-06-26 23:00:00	2007-06-26	0
2004-02-23 01:00:00	0	1e+30			2007-06-27	2007-06-27 23:00:00	2007-06-27	0
2004-02-23 02:00:00	0	1.1e+31			2007-06-28	2007-06-28 23:00:00	2007-06-28	0
2004-02-23 03:00:00	0	1.1e+31			2007-06-29	2007-06-29 23:00:00	2007-06-29	0
2004-02-23 04:00:00	0	1.1e+31			2007-06-30	2007-06-30 23:00:00	2007-06-30	0.1
2004-02-23 05:00:00	0	1e+30			2007-07-01	2007-07-01 23:00:00	2007-07-01	0.2416
2004-02-23 06:00:00	0	1e+30			2007-07-02	2007-07-02 23:00:00	2007-07-02	0
2004-02-23 07:00:00	0	1.1e+31			2007-07-03	2007-07-03 23:00:00	2007-07-03	0
2004-02-23 08:00:00	0	1.1e+31			2007-07-04	2007-07-04 23:00:00	2007-07-04	0
2004-02-23 09:00:00	0	1.1e+31			2007-07-05	2007-07-05 23:00:00	2007-07-05	0
2004-02-23 10:00:00	0	1.1e+31			2007-07-06	2007-07-06 23:00:00	2007-07-06	0
2004-02-23 11:00:00	0	1.1e+31			2007-07-07	2007-07-07 23:00:00	2007-07-07	0
2004-02-23 12:00:00	0	1.1e+31			2007-07-08	2007-07-08 23:00:00	2007-07-08	0
2004-02-23 13:00:00	0	1e+30			2007-07-09	2007-07-09 23:00:00	2007-07-09	0
2004-02-23 14:00:00	0	1.1e+31			2007-07-10	2007-07-10 23:00:00	2007-07-10	0
2004-02-23 15:00:00	0	1.1e+31			2007-07-11	2007-07-11 23:00:00	2007-07-11	0
2004-02-23 16:00:00	0	1.1e+31			2007-07-12	2007-07-12 23:00:00	2007-07-12	0
2004-02-23 17:00:00	0	1e+30			2007-07-13	2007-07-13 23:00:00	2007-07-13	0
2004-02-23 18:00:00	0	1.1e+31			2007-07-14	2007-07-14 23:00:00	2007-07-14	0
2004-02-23 19:00:00	0	1e+30			2007-07-15	2007-07-15 23:00:00	2007-07-15	0.0253
2004-02-23 20:00:00	0	1.1e+31			2007-07-16	2007-07-16 23:00:00	2007-07-16	0
2004-02-23 21:00:00	0	1e+30			2007-07-17	2007-07-17 23:00:00	2007-07-17	1.8348
2004-02-23 22:00:00	0	1.1e+31			2007-07-18	2007-07-18 23:00:00	2007-07-18	0
2004-02-23 23:00:00	0	1e+30			2007-07-19	2007-07-19 23:00:00	2007-07-19	0
2004-02-24	0	1e+30			2007-07-20	2007-07-20 23:00:00	2007-07-20	0
2004-02-24 01:00:00	0	1.1e+31			2007-07-21	2007-07-21 23:00:00	2007-07-21	0
2004-02-24 02:00:00	0	1.1e+31			2007-07-22	2007-07-22 23:00:00	2007-07-22	0
2004-02-24 03:00:00	0	1.1e+31			2007-07-23	2007-07-23 23:00:00	2007-07-23	0
2004-02-24 04:00:00	0	1e+30			2007-07-24	2007-07-24 23:00:00	2007-07-24	0
2004-02-24 05:00:00	0	1.1e+31			2007-07-25	2007-07-25 23:00:00	2007-07-25	0
2004-02-24 06:00:00	0	1e+30			2007-07-26	2007-07-26 23:00:00	2007-07-26	0
2004-02-24 07:00:00	0	1.1e+31			2007-07-27	2007-07-27 23:00:00	2007-07-27	0
2004-02-24 08:00:00	0	1.1e+31			2007-07-28	2007-07-28 23:00:00	2007-07-28	0
2004-02-24 09:00:00	0	1.1e+31			2007-07-29	2007-07-29 23:00:00	2007-07-29	0
2004-02-24 10:00:00	0	1.1e+31			2007-07-30	2007-07-30 23:00:00	2007-07-30	0.0369
2004-02-24 11:00:00	0	1.1e+31			2007-07-31	2007-07-31 23:00:00	2007-07-31	0.0253
2004-02-24 12:00:00	0	1e+30			2007-08-01	2007-08-01 23:00:00	2007-08-01	0
2004-02-24 13:00:00	0	1e+30			2007-08-02	2007-08-02 23:00:00	2007-08-02	0
2004-02-24 14:00:00	0	1.1e+31			2007-08-03	2007-08-03 23:00:00	2007-08-03	0
2004-02-24 15:00:00	0	1e+30			2007-08-04	2007-08-04 23:00:00	2007-08-04	0
2004-02-24 16:00:00	0	1.1e+31			2007-08-05	2007-08-05 23:00:00	2007-08-05	0
2004-02-24 17:00:00	0	1e+30			2007-08-06	2007-08-06 23:00:00	2007-08-06	0
2004-02-24 18:00:00	0	1.1e+31			2007-08-07	2007-08-07 23:00:00	2007-08-07	0
2004-02-24 19:00:00	0	1.1e+31			2007-08-08	2007-08-08 23:00:00	2007-08-08	0
2004-02-24 20:00:00	0	1e+30			2007-08-09	2007-08-09 23:00:00	2007-08-09	0
2004-02-24 21:00:00	0	1.1e+31			2007-08-10	2007-08-10 23:00:00	2007-08-10	0
2004-02-24 22:00:00	0	1.1e+31			2007-08-11	2007-08-11 23:00:00	2007-08-11	0
2004-02-24 23:00:00	0	1.1e+31			2007-08-12	2007-08-12 23:00:00	2007-08-12	0
2004-02-25	0	1e+30			2007-08-13	2007-08-13 23:00:00	2007-08-13	0
2004-02-25 01:00:00	0	1e+30			2007-08-14	2007-08-14 23:00:00	2007-08-14	0
2004-02-25 02:00:00	0	1.1e+31			2007-08-15	2007-08-15 23:00:00	2007-08-15	0
2004-02-25 03:00:00	0	1.1e+31			2007-08-16	2007-08-16 23:00:00	2007-08-16	0
2004-02-25 04:00:00	0	1e+30			2007-08-17	2007-08-17 23:00:00	2007-08-17	7.7225
2004-02-25 05:00:00	0	1.1e+31			2007-08-18	2007-08-18 23:00:00	2007-08-18	1.9858
2004-02-25 06:00:00	0	1e+30			2007-08-19	2007-08-19 23:00:00	2007-08-19	0
2004-02-25 07:00:00	0	1.1e+31			2007-08-20	2007-08-20 23:00:00	2007-08-20	0
2004-02-25 08:00:00	0	1.1e+31			2007-08-21	2007-08-21 23:00:00	2007-08-21	0
2004-02-25 09:00:00	0	1e+30			2007-08-22	2007-08-22 23:00:00	2007-08-22	0
2004-02-25 10:00:00	0.0381	1.1e+31			2007-08-23	2007-08-23 23:00:00	2007-08-23	0
2004-02-25 11:00:00	0	1.1e+31			2007-08-24	2007-08-24 23:00:00	2007-08-24	0
2004-02-25 12:00:00	0	1e+30			2007-08-25	2007-08-25 23:00:00	2007-08-25	0
2004-02-25 13:00:00	0	1.1e+31			2007-08-26	2007-08-26 23:00:00	2007-08-26	0
2004-02-25 14:00:00	0	1e+30			2007-08-27	2007-08-27 23:00:00	2007-08-27	0
2004-02-25 15:00:00	0	1.1e+31			2007-08-28	2007-08-28 23:00:00	2007-08-28	0
2004-02-25 16:00:00	0	1.1e+31			2007-08-29	2007-08-29 23:00:00	2007-08-29	0
2004-02-25 17:00:00	0	1e+30			2007-08-30	2007-08-30 23:00:00	2007-08-30	0
2004-02-25 18:00:00	0	1e+30			2007-08-31	2007-08-31 23:00:00	2007-08-31	0
2004-02-25 19:00:00	0	1.1e+31			2007-09-01	2007-09-01 23:00:00	2007-09-01	0
2004-02-25 20:00:00	0	1.1e+31			2007-09-02	2007-09-02 23:00:00	2007-09-02	0
2004-02-25 21:00:00	0	1.1e+31			2007-09-03	2007-09-03 23:00:00	2007-09-03	0
2004-02-25 22:00:00	0	1.1e+31			2007-09-04	2007-09-04 23:00:00	2007-09-04	0
2004-02-25 23:00:00	0	1.1e+31			2007-09-05	2007-09-05 23:00:00	2007-09-05	0
2004-02-26	0	1e+30			2007-09-06	2007-09-06 23:00:00	2007-09-06	0
2004-02-26 01:00:00	0	1.1e+31			2007-09-07	2007-09-07 23:00:00	2007-09-07	0
2004-02-26 02:00:00	0	1.1e+31			2007-09-08	2007-09-08 23:00:00	2007-09-08	0
2004-02-26 03:00:00	0	1.1e+31			2007-09-09	2007-09-09 23:00:00	2007-09-09	0
2004-02-26 04:00:00	0	1.1e+31			2007-09-10	2007-09-10 23:00:00	2007-09-10	0
2004-02-26 05:00:00	0	1e+30			2007-09-11	2007-09-11 23:00:00	2007-09-11	0
2004-02-26 06:00:00	0	1.1e+31			2007-09-12	2007-09-12 23:00:00	2007-09-12	0
2004-02-26 07:00:00	0	1.1e+31			2007-09-13	2007-09-13 23:00:00	2007-09-13	0
2004-02-26 08:00:00	0	1e+30			2007-09-14	2007-09-14 23:00:00	2007-09-14	0
2004-02-26 09:00:00	0	1e+30			2007-09-15	2007-09-15 23:00:00	2007-09-15	0
2004-02-26 10:00:00	0	1.1e+31			2007-09-16	2007-09-16 23:00:00	2007-09-16	0
2004-02-26 11:00:00	0	1.1e+31			2007-09-17	2007-09-17 23:00:00	2007-09-17	0
2004-02-26 12:00:00	0	1e+30			2007-09-18	2007-09-18 23:00:00	2007-09-18	0
2004-02-26 13:00:00	0	1.1e+31			2007-09-19	2007-09-19 23:00:00	2007-09-19	0
2004-02-26 14:00:00	0	1.1e+31			2007-09-20	2007-09-20 23:00:00	2007-09-20	0
2004-02-26 15:00:00	0	1.1e+31			2007-09-21	2007-09-21 23:00:00	2007-09-21	0
2004-02-26 16:00:00	0	1.1e+31			2007-09-22	2007-09-22 23:00:00	2007-09-22	0
2004-02-26 17:00:00	0	1e+30			2007-09-23	2007-09-23 23:00:00	2007-09-23	0
2004-02-26 18:00:00	0	1e+30			2007-09-24	2007-09-24 23:00:00	2007-09-24	0
2004-02-26 19:00:00	0	1.1e+31			2007-09-25	2007-09-25 23:00:00	2007-09-25	0
2004-02-26 20:00:00	0	1.1e+31			2007-09-26	2007-09-26 23:00:00	2007-09-26	0
2004-02-26 21:00:00	0	1e+30			2007-09-27	2007-09-27 23:00:00	2007-09-27	0
2004-02-26 22:00:00	0	1.1e+31			2007-09-28	2007-09-28 23:00:00	2007-09-28	0
2004-02-26 23:00:00	0	1.1e+31			2007-09-29	2007-09-29 23:00:00	2007-09-29	0
2004-02-27	0	1e+30			2007-09-30	2007-09-30 23:00:00	2007-09-30	0
2004-02-27 01:00:00	0	1e+30			2007-10-01	2007-10-01 23:00:00	2007-10-01	0
2004-02-27 02:00:00	0	1.1e+31			2007-10-02	2007-10-02 23:00:00	2007-10-02	0
2004-02-27 03:00:00	0	1.1e+31			2007-10-03	2007-10-03 23:00:00	2007-10-03	0
2004-02-27 04:00:00	0	1.1e+31			2007-10-04	2007-10-04 23:00:00	2007-10-04	0
2004-02-27 05:00:00	0	1e+30			2007-10-05	2007-10-05 23:00:00	2007-10-05	0
2004-02-27 06:00:00	0	1.1e+31			2007-10-06	2007-10-06 23:00:00	2007-10-06	0
2004-02-27 07:00:00	0	1e+30			2007-10-07	2007-10-07 23:00:00	2007-10-07	0
2004-02-27 08:00:00	0	1e+30			2007-10-08	2007-10-08 23:00:00	2007-10-08	0
2004-02-27 09:00:00	0	1.1e+31			2007-10-09	2007-10-09 23:00:00	2007-10-09	0
2004-02-27 10:00:00	0	1.1e+31			2007-10-10	2007-10-10 23:00:00	2007-10-10	0
2004-02-27 11:00:00	0	1.1e+31			2007-10-11	2007-10-11 23:00:00	2007-10-11	0
2004-02-27 12:00:00	0	1e+30			2007-10-12	2007-10-12 23:00:00	2007-10-12	0.0283
2004-02-27 13:00:00	0	1.1e+31			2007-10-13	2007-10-13 23:00:00	2007-10-13	0
2004-02-27 14:00:00	0	1.1e+31			2007-10-14	2007-10-14 23:00:00	2007-10-14	0
2004-02-27 15:00:00	0	1.1e+31			2007-10-15	2007-10-15 23:00:00	2007-10-15	0
2004-02-27 16:00:00	0	1e+30			2007-10-16	2007-10-16 23:00:00	2007-10-16	0
2004-02-27 17:00:00	0.8152	1.1e+31			2007-10-17	2007-10-17 23:00:00	2007-10-17	1.6518
2004-02-27 18:00:00	0	1e+30			2007-10-18	2007-10-18 23:00:00	2007-10-18	0
2004-02-27 19:00:00	0.119	1.1e+31			2007-10-19	2007-10-19 23:00:00	2007-10-19	0
2004-02-27 20:00:00	0	1e+30			2007-10-20	2007-10-20 23:00:00	2007-10-20	0
2004-02-27 21:00:00	0	1e+30			2007-10-21	2007-10-21 23:00:00	2007-10-21	0
2004-02-27 22:00:00	0	1.1e+31			2007-10-22	2007-10-22 23:00:00	2007-10-22	0
2004-02-27 23:00:00	0	1.1e+31			2007-10-23	2007-10-23 23:00:00	2007-10-23	0
2004-02-28	0	1.1e+31			2007-10-24	2007-10-24 23:00:00	2007-10-24	0
2004-02-28 01:00:00	0	1e+30			2007-10-25	2007-10-25 23:00:00	2007-10-25	0
2004-02-28 02:00:00	0	1.1e+31			2007-10-26	2007-10-26 23:00:00	2007-10-26	0.4304
2004-02-28 03:00:00	0	1.1e+31			2007-10-27	2007-10-27 23:00:00	2007-10-27	0
2004-02-28 04:00:00	0	1.1e+31			2007-10-28	2007-10-28 23:00:00	2007-10-28	0
2004-02-28 05:00:00	0	1e+30			2007-10-29	2007-10-29 23:00:00	2007-10-29	0
2004-02-28 06:00:00	0	1.1e+31			2007-10-30	2007-10-30 23:00:00	2007-10-30	0.2513
2004-02-28 07:00:00	0	1e+30			2007-10-31	2007-10-31 23:00:00	2007-10-31	12.2082
2004-02-28 08:00:00	0	1e+30			2007-11-01	2007-11-01 23:00:00	2007-11-01	3.2394
2004-02-28 09:00:00	0	1.1e+31			2007-11-02	2007-11-02 23:00:00	2007-11-02	1.0079
2004-02-28 10:00:00	0	1.1e+31			2007-11-03	2007-11-03 23:00:00	2007-11-03	0.6819
2004-02-28 11:00:00	0	1.1e+31			2007-11-04	2007-11-04 23:00:00	2007-11-04	0
2004-02-28 12:00:00	0	1.1e+31			2007-11-05	2007-11-05 23:00:00	2007-11-05	0
2004-02-28 13:00:00	0	1e+30			2007-11-06	2007-11-06 23:00:00	2007-11-06	15.222
2004-02-28 14:00:00	0	1.1e+31			2007-11-07	2007-11-07 23:00:00	2007-11-07	0
2004-02-28 15:00:00	0	1.1e+31			2007-11-08	2007-11-08 23:00:00	2007-11-08	0
2004-02-28 16:00:00	0	1.1e+31			2007-11-09	2007-11-09 23:00:00	2007-11-09	0
2004-02-28 17:00:00	0	1e+30			2007-11-10	2007-11-10 23:00:00	2007-11-10	0
2004-02-28 18:00:00	0	1e+30			2007-11-11	2007-11-11 23:00:00	2007-11-11	0
2004-02-28 19:00:00	0	1.1e+31			2007-11-12	2007-11-12 23:00:00	2007-11-12	1.7523
2004-02-28 20:00:00	0	1e+30			2007-11-13	2007-11-13 23:00:00	2007-11-13	4.6049
2004-02-28 21:00:00	0	1.1e+31			2007-11-14	2007-11-14 23:00:00	2007-11-14	0
2004-02-28 22:00:00	0	1.1e+31			2007-11-15	2007-11-15 23:00:00	2007-11-15	7.0265
2004-02-28 23:00:00	0	1e+30			2007-11-16	2007-11-16 23:00:00	2007-11-16	0.1099
2004-02-29	0	1e+30			2007-11-17	2007-11-17 23:00:00	2007-11-17	0
2004-02-29 01:00:00	0	1e+30			2007-11-18	2007-11-18 23:00:00	2007-11-18	0
2004-02-29 02:00:00	0	1.1e+31			2007-11-19	2007-11-19 23:00:00	2007-11-19	0
2004-02-29 03:00:00	0	1.1e+31			2007-11-20	2007-11-20 23:00:00	2007-11-20	0
2004-02-29 04:00:00	0	1e+30			2007-11-21	2007-11-21 23:00:00	2007-11-21	0
2004-02-29 05:00:00	0	1e+30			2007-11-22	2007-11-22 23:00:00	2007-11-22	0
2004-02-29 06:00:00	0	1.1e+31			2007-11-23	2007-11-23 23:00:00	2007-11-23	14.3116
2004-02-29 07:00:00	0	1.1e+31			2007-11-24	2007-11-24 23:00:00	2007-11-24	12.0232
2004-02-29 08:00:00	0	1.1e+31			2007-11-25	2007-11-25 23:00:00	2007-11-25	0
2004-02-29 09:00:00	0	1.1e+31			2007-11-26	2007-11-26 23:00:00	2007-11-26	0
2004-02-29 10:00:00	0	1.1e+31			2007-11-27	2007-11-27 23:00:00	2007-11-27	0
2004-02-29 11:00:00	0.0747	1.1e+31			2007-11-28	2007-11-28 23:00:00	2007-11-28	0
2004-02-29 12:00:00	0	1e+30			2007-11-29	2007-11-29 23:00:00	2007-11-29	0.962
2004-02-29 13:00:00	0	1.1e+31			2007-11-30	2007-11-30 23:00:00	2007-11-30	0
2004-02-29 14:00:00	0	1.1e+31			2007-12-01	2007-12-01 23:00:00	2007-12-01	0
2004-02-29 15:00:00	0	1.1e+31			2007-12-02	2007-12-02 23:00:00	2007-12-02	0
2004-02-29 16:00:00	0	1.1e+31			2007-12-03	2007-12-03 23:00:00	2007-12-03	0
2004-02-29 17:00:00	0.5575	1e+30			2007-12-04	2007-12-04 23:00:00	2007-12-04	0
2004-02-29 18:00:00	0.487	1.1e+31			2007-12-05	2007-12-05 23:00:00	2007-12-05	1.229
2004-02-29 19:00:00	0.2395	1.1e+31			2007-12-06	2007-12-06 23:00:00	2007-12-06	12.8847
2004-02-29 20:00:00	0.2803	1e+30			2007-12-07	2007-12-07 23:00:00	2007-12-07	0.2562
2004-02-29 21:00:00	0.1409	1.1e+31			2007-12-08	2007-12-08 23:00:00	2007-12-08	0
2004-02-29 22:00:00	0	1e+30			2007-12-09	2007-12-09 23:00:00	2007-12-09	1.4893
2004-02-29 23:00:00	0	1.1e+31			2007-12-10	2007-12-10 23:00:00	2007-12-10	0.143
2004-03-01	0	1e+30			2007-12-11	2007-12-11 23:00:00	2007-12-11	0.0469
2004-03-01 01:00:00	0	1.1e+31			2007-12-12	2007-12-12 23:00:00	2007-12-12	7.5136
2004-03-01 02:00:00	0	1.1e+31			2007-12-13	2007-12-13 23:00:00	2007-12-13	1.4252
2004-03-01 03:00:00	0	1.1e+31			2007-12-14	2007-12-14 23:00:00	2007-12-14	6.4958
2004-03-01 04:00:00	0	1.1e+31			2007-12-15	2007-12-15 23:00:00	2007-12-15	2.3983
2004-03-01 05:00:00	0	1e+30			2007-12-16	2007-12-16 23:00:00	2007-12-16	5.5696
2004-03-01 06:00:00	0	1.1e+31			2007-12-17	2007-12-17 23:00:00	2007-12-17	0.7362
2004-03-01 07:00:00	0	1.1e+31			2007-12-18	2007-12-18 23:00:00	2007-12-18	13.2109
2004-03-01 08:00:00	0	1.1e+31			2007-12-19	2007-12-19 23:00:00	2007-12-19	14.4496
2004-03-01 09:00:00	0	1e+30			2007-12-20	2007-12-20 23:00:00	2007-12-20	22.2311
2004-03-01 10:00:00	0	1.1e+31			2007-12-21	2007-12-21 23:00:00	2007-12-21	0
2004-03-01 11:00:00	0	1.1e+31			2007-12-22	2007-12-22 23:00:00	2007-12-22	33.9547
2004-03-01 12:00:00	0	1.1e+31			2007-12-23	2007-12-23 23:00:00	2007-12-23	16.2794
2004-03-01 13:00:00	0	1e+30			2007-12-24	2007-12-24 23:00:00	2007-12-24	6.4119
2004-03-01 14:00:00	0	1.1e+31			2007-12-25	2007-12-25 23:00:00	2007-12-25	16.987
2004-03-01 15:00:00	0	1.1e+31			2007-12-26	2007-12-26 23:00:00	2007-12-26	4.1993
2004-03-01 16:00:00	0	1.1e+31			2007-12-27	2007-12-27 23:00:00	2007-12-27	5.3782
2004-03-01 17:00:00	0	1.1e+31			2007-12-28	2007-12-28 23:00:00	2007-12-28	0
2004-03-01 18:00:00	0	1.1e+31			2007-12-29	2007-12-29 23:00:00	2007-12-29	0
2004-03-01 19:00:00	0	1e+30			2007-12-30	2007-12-30 23:00:00	2007-12-30	11.3502
2004-03-01 20:00:00	0	1.1e+31			2007-12-31	2007-12-31 23:00:00	2007-12-31	0.064
2004-03-01 21:00:00	0	1.1e+31			2008-01-01	2008-01-01 23:00:00	2008-01-01	0.2515
2004-03-01 22:00:00	0	1.1e+31			2008-01-02	2008-01-02 23:00:00	2008-01-02	5.3622
2004-03-01 23:00:00	0	1e+30			2008-01-03	2008-01-03 23:00:00	2008-01-03	0
2004-03-02	0	1e+30			2008-01-04	2008-01-04 23:00:00	2008-01-04	10.1177
2004-03-02 01:00:00	0	1.1e+31			2008-01-05	2008-01-05 23:00:00	2008-01-05	0
2004-03-02 02:00:00	0	1.1e+31			2008-01-06	2008-01-06 23:00:00	2008-01-06	0
2004-03-02 03:00:00	0	1.1e+31			2008-01-07	2008-01-07 23:00:00	2008-01-07	3.4419
2004-03-02 04:00:00	0	1e+30			2008-01-08	2008-01-08 23:00:00	2008-01-08	0
2004-03-02 05:00:00	0	1e+30			2008-01-09	2008-01-09 23:00:00	2008-01-09	8.5732
2004-03-02 06:00:00	0	1e+30			2008-01-10	2008-01-10 23:00:00	2008-01-10	0
2004-03-02 07:00:00	0	1.1e+31			2008-01-11	2008-01-11 23:00:00	2008-01-11	0
2004-03-02 08:00:00	0	1e+30			2008-01-12	2008-01-12 23:00:00	2008-01-12	0.9342
2004-03-02 09:00:00	0	1.1e+31			2008-01-13	2008-01-13 23:00:00	2008-01-13	7.7847
2004-03-02 10:00:00	0	1.1e+31			2008-01-14	2008-01-14 23:00:00	2008-01-14	0.8625
2004-03-02 11:00:00	0	1.1e+31			2008-01-15	2008-01-15 23:00:00	2008-01-15	0
2004-03-02 12:00:00	0.1822	1e+30			2008-01-16	2008-01-16 23:00:00	2008-01-16	2.7586
2004-03-02 13:00:00	0	1e+30			2008-01-17	2008-01-17 23:00:00	2008-01-17	8.555
2004-03-02 14:00:00	0	1.1e+31			2008-01-18	2008-01-18 23:00:00	2008-01-18	0.8641
2004-03-02 15:00:00	1.1539	1.1e+31			2008-01-19	2008-01-19 23:00:00	2008-01-19	0
2004-03-02 16:00:00	0.246	1.1e+31			2008-01-20	2008-01-20 23:00:00	2008-01-20	0
2004-03-02 17:00:00	0	1e+30			2008-01-21	2008-01-21 23:00:00	2008-01-21	0
2004-03-02 18:00:00	0	1.1e+31			2008-01-22	2008-01-22 23:00:00	2008-01-22	1.918
2004-03-02 19:00:00	0	1.1e+31			2008-01-23	2008-01-23 23:00:00	2008-01-23	6.5634
2004-03-02 20:00:00	0	1.1e+31			2008-01-24	2008-01-24 23:00:00	2008-01-24	0
2004-03-02 21:00:00	0	1e+30			2008-01-25	2008-01-25 23:00:00	2008-01-25	1.0547
2004-03-02 22:00:00	0	1.1e+31			2008-01-26	2008-01-26 23:00:00	2008-01-26	1.7485
2004-03-02 23:00:00	0	1.1e+31			2008-01-27	2008-01-27 23:00:00	2008-01-27	0
2004-03-03	0	1e+30			2008-01-28	2008-01-28 23:00:00	2008-01-28	4.2282
2004-03-03 01:00:00	0	1.1e+31			2008-01-29	2008-01-29 23:00:00	2008-01-29	10.9045
2004-03-03 02:00:00	0	1.1e+31			2008-01-30	2008-01-30 23:00:00	2008-01-30	15.3321
2004-03-03 03:00:00	0	1.1e+31			2008-01-31	2008-01-31 23:00:00	2008-01-31	7.2511
2004-03-03 04:00:00	0	1e+30			2008-02-01	2008-02-01 23:00:00	2008-02-01	0
2004-03-03 05:00:00	0	1e+30			2008-02-02	2008-02-02 23:00:00	2008-02-02	2.2348
2004-03-03 06:00:00	0	1e+30			2008-02-03	2008-02-03 23:00:00	2008-02-03	0.89
2004-03-03 07:00:00	0	1.1e+31			2008-02-04	2008-02-04 23:00:00	2008-02-04	3.7741
2004-03-03 08:00:00	0	1e+30			2008-02-05	2008-02-05 23:00:00	2008-02-05	7.1058
2004-03-03 09:00:00	0	1.1e+31			2008-02-06	2008-02-06 23:00:00	2008-02-06	11.9834
2004-03-03 10:00:00	0.5719	1.1e+31			2008-02-07	2008-02-07 23:00:00	2008-02-07	60.9087
2004-03-03 11:00:00	0	1e+30			2008-02-08	2008-02-08 23:00:00	2008-02-08	75.5196
2004-03-03 12:00:00	0	1.1e+31			2008-02-09	2008-02-09 23:00:00	2008-02-09	51.4876
2004-03-03 13:00:00	0	1e+30			2008-02-10	2008-02-10 23:00:00	2008-02-10	13.7368
2004-03-03 14:00:00	0	1.1e+31			2008-02-11	2008-02-11 23:00:00	2008-02-11	0
2004-03-03 15:00:00	0	1.1e+31			2008-02-12	2008-02-12 23:00:00	2008-02-12	0
2004-03-03 16:00:00	0	1.1e+31			2008-02-13	2008-02-13 23:00:00	2008-02-13	18.2317
2004-03-03 17:00:00	0.0287	1e+30			2008-02-14	2008-02-14 23:00:00	2008-02-14	19.3364
2004-03-03 18:00:00	0	1e+30			2008-02-15	2008-02-15 23:00:00	2008-02-15	26.8441
2004-03-03 19:00:00	0	1.1e+31			2008-02-16	2008-02-16 23:00:00	2008-02-16	17.6179
2004-03-03 20:00:00	0	1.1e+31			2008-02-17	2008-02-17 23:00:00	2008-02-17	0
2004-03-03 21:00:00	0	1e+30			2008-02-18	2008-02-18 23:00:00	2008-02-18	19.5821
2004-03-03 22:00:00	0	1.1e+31			2008-02-19	2008-02-19 23:00:00	2008-02-19	14.5789
2004-03-03 23:00:00	0	1.1e+31			2008-02-20	2008-02-20 23:00:00	2008-02-20	77.8101
2004-03-04	0	1e+30			2008-02-21	2008-02-21 23:00:00	2008-02-21	12.8423
2004-03-04 01:00:00	0	1.1e+31			2008-02-22	2008-02-22 23:00:00	2008-02-22	23.7678
2004-03-04 02:00:00	0	1.1e+31			2008-02-23	2008-02-23 23:00:00	2008-02-23	6.4914
2004-03-04 03:00:00	0	1.1e+31			2008-02-24	2008-02-24 23:00:00	2008-02-24	6.5307
2004-03-04 04:00:00	0	1e+30			2008-02-25	2008-02-25 23:00:00	2008-02-25	0
2004-03-04 05:00:00	0	1e+30			2008-02-26	2008-02-26 23:00:00	2008-02-26	0
2004-03-04 06:00:00	0	1.1e+31			2008-02-27	2008-02-27 23:00:00	2008-02-27	0
2004-03-04 07:00:00	0	1.1e+31			2008-02-28	2008-02-28 23:00:00	2008-02-28	0
2004-03-04 08:00:00	0	1e+30			2008-02-29	2008-02-29 23:00:00	2008-02-29	0.7135
2004-03-04 09:00:00	0	1.1e+31			2008-03-01	2008-03-01 23:00:00	2008-03-01	0.6147
2004-03-04 10:00:00	0	1e+30			2008-03-02	2008-03-02 23:00:00	2008-03-02	4.4511
2004-03-04 11:00:00	0	1e+30			2008-03-03	2008-03-03 23:00:00	2008-03-03	0
2004-03-04 12:00:00	0	1.1e+31			2008-03-04	2008-03-04 23:00:00	2008-03-04	0.2771
2004-03-04 13:00:00	0	1e+30			2008-03-05	2008-03-05 23:00:00	2008-03-05	0
2004-03-04 14:00:00	0	1.1e+31			2008-03-06	2008-03-06 23:00:00	2008-03-06	3.4055
2004-03-04 15:00:00	0	1.1e+31			2008-03-07	2008-03-07 23:00:00	2008-03-07	0
2004-03-04 16:00:00	0	1.1e+31			2008-03-08	2008-03-08 23:00:00	2008-03-08	0.8302
2004-03-04 17:00:00	0	1e+30			2008-03-09	2008-03-09 23:00:00	2008-03-09	0.4841
2004-03-04 18:00:00	0	1e+30			2008-03-10	2008-03-10 23:00:00	2008-03-10	0.1067
2004-03-04 19:00:00	0	1.1e+31			2008-03-11	2008-03-11 23:00:00	2008-03-11	0
2004-03-04 20:00:00	0	1e+30			2008-03-12	2008-03-12 23:00:00	2008-03-12	9.5126
2004-03-04 21:00:00	0	1.1e+31			2008-03-13	2008-03-13 23:00:00	2008-03-13	8.3746
2004-03-04 22:00:00	0	1.1e+31			2008-03-14	2008-03-14 23:00:00	2008-03-14	5.5267
2004-03-04 23:00:00	0	1.1e+31			2008-03-15	2008-03-15 23:00:00	2008-03-15	3.937
2004-03-05	0	1e+30			2008-03-16	2008-03-16 23:00:00	2008-03-16	2.3748
2004-03-05 01:00:00	0	1.1e+31			2008-03-17	2008-03-17 23:00:00	2008-03-17	16.8444
2004-03-05 02:00:00	0	1.1e+31			2008-03-18	2008-03-18 23:00:00	2008-03-18	1.3493
2004-03-05 03:00:00	0	1.1e+31			2008-03-19	2008-03-19 23:00:00	2008-03-19	0.5761
2004-03-05 04:00:00	0	1.1e+31			2008-03-20	2008-03-20 23:00:00	2008-03-20	5.1997
2004-03-05 05:00:00	0	1.1e+31			2008-03-21	2008-03-21 23:00:00	2008-03-21	44.2102
2004-03-05 06:00:00	0	1.1e+31			2008-03-22	2008-03-22 23:00:00	2008-03-22	10.1827
2004-03-05 07:00:00	0	1e+30			2008-03-23	2008-03-23 23:00:00	2008-03-23	1.2557
2004-03-05 08:00:00	0	1.1e+31			2008-03-24	2008-03-24 23:00:00	2008-03-24	0.773
2004-03-05 09:00:00	0	1e+30			2008-03-25	2008-03-25 23:00:00	2008-03-25	3.9454
2004-03-05 10:00:00	0	1.1e+31			2008-03-26	2008-03-26 23:00:00	2008-03-26	0
2004-03-05 11:00:00	0	1.1e+31			2008-03-27	2008-03-27 23:00:00	2008-03-27	2.858
2004-03-05 12:00:00	0	1e+30			2008-03-28	2008-03-28 23:00:00	2008-03-28	4.7318
2004-03-05 13:00:00	0	1.1e+31			2008-03-29	2008-03-29 23:00:00	2008-03-29	0.1736
2004-03-05 14:00:00	0	1.1e+31			2008-03-30	2008-03-30 23:00:00	2008-03-30	0.4608
2004-03-05 15:00:00	0	1.1e+31			2008-03-31	2008-03-31 23:00:00	2008-03-31	10.5885
2004-03-05 16:00:00	0	1e+30			2008-04-01	2008-04-01 23:00:00	2008-04-01	20.5747
2004-03-05 17:00:00	0	1.1e+31			2008-04-02	2008-04-02 23:00:00	2008-04-02	1.9695
2004-03-05 18:00:00	0	1e+30			2008-04-03	2008-04-03 23:00:00	2008-04-03	0
2004-03-05 19:00:00	0	1.1e+31			2008-04-04	2008-04-04 23:00:00	2008-04-04	12.093
2004-03-05 20:00:00	0	1e+30			2008-04-05	2008-04-05 23:00:00	2008-04-05	15.5004
2004-03-05 21:00:00	0	1.1e+31			2008-04-06	2008-04-06 23:00:00	2008-04-06	2.5606
2004-03-05 22:00:00	0	1.1e+31			2008-04-07	2008-04-07 23:00:00	2008-04-07	0
2004-03-05 23:00:00	0	1.1e+31			2008-04-08	2008-04-08 23:00:00	2008-04-08	0
2004-03-06	0	1.1e+31			2008-04-09	2008-04-09 23:00:00	2008-04-09	0
2004-03-06 01:00:00	0	1.1e+31			2008-04-10	2008-04-10 23:00:00	2008-04-10	0.011
2004-03-06 02:00:00	0	1.1e+31			2008-04-11	2008-04-11 23:00:00	2008-04-11	0
2004-03-06 03:00:00	0	1.1e+31			2008-04-12	2008-04-12 23:00:00	2008-04-12	0.0664
2004-03-06 04:00:00	0	1.1e+31			2008-04-13	2008-04-13 23:00:00	2008-04-13	0
2004-03-06 05:00:00	0	1e+30			2008-04-14	2008-04-14 23:00:00	2008-04-14	0
2004-03-06 06:00:00	0	1.1e+31			2008-04-15	2008-04-15 23:00:00	2008-04-15	0
2004-03-06 07:00:00	0	1e+30			2008-04-16	2008-04-16 23:00:00	2008-04-16	1.3083
2004-03-06 08:00:00	0	1.1e+31			2008-04-17	2008-04-17 23:00:00	2008-04-17	0
2004-03-06 09:00:00	0	1e+30			2008-04-18	2008-04-18 23:00:00	2008-04-18	0
2004-03-06 10:00:00	0	1e+30			2008-04-19	2008-04-19 23:00:00	2008-04-19	0
2004-03-06 11:00:00	0	1.1e+31			2008-04-20	2008-04-20 23:00:00	2008-04-20	0
2004-03-06 12:00:00	0	1e+30			2008-04-21	2008-04-21 23:00:00	2008-04-21	0
2004-03-06 13:00:00	0	1.1e+31			2008-04-22	2008-04-22 23:00:00	2008-04-22	0
2004-03-06 14:00:00	0	1.1e+31			2008-04-23	2008-04-23 23:00:00	2008-04-23	0.0291
2004-03-06 15:00:00	0	1.1e+31			2008-04-24	2008-04-24 23:00:00	2008-04-24	0
2004-03-06 16:00:00	0	1.1e+31			2008-04-25	2008-04-25 23:00:00	2008-04-25	0.6821
2004-03-06 17:00:00	0	1.1e+31			2008-04-26	2008-04-26 23:00:00	2008-04-26	0
2004-03-06 18:00:00	0	1e+30			2008-04-27	2008-04-27 23:00:00	2008-04-27	0
2004-03-06 19:00:00	0	1.1e+31			2008-04-28	2008-04-28 23:00:00	2008-04-28	0
2004-03-06 20:00:00	0	1e+30			2008-04-29	2008-04-29 23:00:00	2008-04-29	0
2004-03-06 21:00:00	0	1e+30			2008-04-30	2008-04-30 23:00:00	2008-04-30	0
2004-03-06 22:00:00	0	1.1e+31			2008-05-01	2008-05-01 23:00:00	2008-05-01	0
2004-03-06 23:00:00	0	1.1e+31			2008-05-02	2008-05-02 23:00:00	2008-05-02	0
2004-03-07	0	1e+30			2008-05-03	2008-05-03 23:00:00	2008-05-03	0
2004-03-07 01:00:00	0	1e+30			2008-05-04	2008-05-04 23:00:00	2008-05-04	0
2004-03-07 02:00:00	0	1.1e+31			2008-05-05	2008-05-05 23:00:00	2008-05-05	0
2004-03-07 03:00:00	0	1.1e+31			2008-05-06	2008-05-06 23:00:00	2008-05-06	0
2004-03-07 04:00:00	0	1.1e+31			2008-05-07	2008-05-07 23:00:00	2008-05-07	0
2004-03-07 05:00:00	0	1e+30			2008-05-08	2008-05-08 23:00:00	2008-05-08	0
2004-03-07 06:00:00	0	1.1e+31			2008-05-09	2008-05-09 23:00:00	2008-05-09	0
2004-03-07 07:00:00	0	1.1e+31			2008-05-10	2008-05-10 23:00:00	2008-05-10	0
2004-03-07 08:00:00	0	1e+30			2008-05-11	2008-05-11 23:00:00	2008-05-11	0
2004-03-07 09:00:00	0	1e+30			2008-05-12	2008-05-12 23:00:00	2008-05-12	0
2004-03-07 10:00:00	0	1.1e+31			2008-05-13	2008-05-13 23:00:00	2008-05-13	0
2004-03-07 11:00:00	0	1.1e+31			2008-05-14	2008-05-14 23:00:00	2008-05-14	0
2004-03-07 12:00:00	0.1836	1e+30			2008-05-15	2008-05-15 23:00:00	2008-05-15	0
2004-03-07 13:00:00	0.1014	1.1e+31			2008-05-16	2008-05-16 23:00:00	2008-05-16	0
2004-03-07 14:00:00	0.2581	1.1e+31			2008-05-17	2008-05-17 23:00:00	2008-05-17	0
2004-03-07 15:00:00	0	1.1e+31			2008-05-18	2008-05-18 23:00:00	2008-05-18	0
2004-03-07 16:00:00	0	1.1e+31			2008-05-19	2008-05-19 23:00:00	2008-05-19	0
2004-03-07 17:00:00	0	1e+30			2008-05-20	2008-05-20 23:00:00	2008-05-20	0
2004-03-07 18:00:00	0	1.1e+31			2008-05-21	2008-05-21 23:00:00	2008-05-21	0
2004-03-07 19:00:00	0	1e+30			2008-05-22	2008-05-22 23:00:00	2008-05-22	0
2004-03-07 20:00:00	0	1.1e+31			2008-05-23	2008-05-23 23:00:00	2008-05-23	0
2004-03-07 21:00:00	0	1e+30			2008-05-24	2008-05-24 23:00:00	2008-05-24	0
2004-03-07 22:00:00	0	1.1e+31			2008-05-25	2008-05-25 23:00:00	2008-05-25	0
2004-03-07 23:00:00	0	1.1e+31			2008-05-26	2008-05-26 23:00:00	2008-05-26	0
2004-03-08	0	1.1e+31			2008-05-27	2008-05-27 23:00:00	2008-05-27	0
2004-03-08 01:00:00	0	1e+30			2008-05-28	2008-05-28 23:00:00	2008-05-28	1.7488
2004-03-08 02:00:00	0	1.1e+31			2008-05-29	2008-05-29 23:00:00	2008-05-29	0
2004-03-08 03:00:00	0	1.1e+31			2008-05-30	2008-05-30 23:00:00	2008-05-30	0.0274
2004-03-08 04:00:00	0	1e+30			2008-05-31	2008-05-31 23:00:00	2008-05-31	0
2004-03-08 05:00:00	0	1e+30			2008-06-01	2008-06-01 23:00:00	2008-06-01	0
2004-03-08 06:00:00	0	1.1e+31			2008-06-02	2008-06-02 23:00:00	2008-06-02	0
2004-03-08 07:00:00	0	1.1e+31			2008-06-03	2008-06-03 23:00:00	2008-06-03	0
2004-03-08 08:00:00	0	1e+30			2008-06-04	2008-06-04 23:00:00	2008-06-04	0
2004-03-08 09:00:00	0	1.1e+31			2008-06-05	2008-06-05 23:00:00	2008-06-05	0
2004-03-08 10:00:00	0	1.1e+31			2008-06-06	2008-06-06 23:00:00	2008-06-06	0.0403
2004-03-08 11:00:00	0	1.1e+31			2008-06-07	2008-06-07 23:00:00	2008-06-07	0
2004-03-08 12:00:00	0	1.1e+31			2008-06-08	2008-06-08 23:00:00	2008-06-08	0
2004-03-08 13:00:00	0	1.1e+31			2008-06-09	2008-06-09 23:00:00	2008-06-09	0
2004-03-08 14:00:00	0	1.1e+31			2008-06-10	2008-06-10 23:00:00	2008-06-10	1.4374
2004-03-08 15:00:00	0	1.1e+31			2008-06-11	2008-06-11 23:00:00	2008-06-11	0
2004-03-08 16:00:00	0	1.1e+31			2008-06-12	2008-06-12 23:00:00	2008-06-12	0
2004-03-08 17:00:00	0	1e+30			2008-06-13	2008-06-13 23:00:00	2008-06-13	0
2004-03-08 18:00:00	0	1e+30			2008-06-14	2008-06-14 23:00:00	2008-06-14	0
2004-03-08 19:00:00	0	1.1e+31			2008-06-15	2008-06-15 23:00:00	2008-06-15	0
2004-03-08 20:00:00	0	1e+30			2008-06-16	2008-06-16 23:00:00	2008-06-16	0
2004-03-08 21:00:00	0	1.1e+31			2008-06-17	2008-06-17 23:00:00	2008-06-17	0
2004-03-08 22:00:00	0	1.1e+31			2008-06-18	2008-06-18 23:00:00	2008-06-18	0
2004-03-08 23:00:00	0	1e+30			2008-06-19	2008-06-19 23:00:00	2008-06-19	0
2004-03-09	0	1.1e+31			2008-06-20	2008-06-20 23:00:00	2008-06-20	0
2004-03-09 01:00:00	0	1e+30			2008-06-21	2008-06-21 23:00:00	2008-06-21	0.5305
2004-03-09 02:00:00	0	1.1e+31			2008-06-22	2008-06-22 23:00:00	2008-06-22	0
2004-03-09 03:00:00	0	1.1e+31			2008-06-23	2008-06-23 23:00:00	2008-06-23	0
2004-03-09 04:00:00	0	1.1e+31			2008-06-24	2008-06-24 23:00:00	2008-06-24	1.0149
2004-03-09 05:00:00	0	1e+30			2008-06-25	2008-06-25 23:00:00	2008-06-25	0
2004-03-09 06:00:00	0	1e+30			2008-06-26	2008-06-26 23:00:00	2008-06-26	0
2004-03-09 07:00:00	0	1.1e+31			2008-06-27	2008-06-27 23:00:00	2008-06-27	0
2004-03-09 08:00:00	0	1.1e+31			2008-06-28	2008-06-28 23:00:00	2008-06-28	0.0645
2004-03-09 09:00:00	0	1e+30			2008-06-29	2008-06-29 23:00:00	2008-06-29	0
2004-03-09 10:00:00	0	1.1e+31			2008-06-30	2008-06-30 23:00:00	2008-06-30	0
2004-03-09 11:00:00	0	1.1e+31			2008-07-01	2008-07-01 23:00:00	2008-07-01	0
2004-03-09 12:00:00	0	1e+30			2008-07-02	2008-07-02 23:00:00	2008-07-02	0
2004-03-09 13:00:00	0	1.1e+31			2008-07-03	2008-07-03 23:00:00	2008-07-03	0
2004-03-09 14:00:00	0	1.1e+31			2008-07-04	2008-07-04 23:00:00	2008-07-04	0
2004-03-09 15:00:00	0	1.1e+31			2008-07-05	2008-07-05 23:00:00	2008-07-05	0
2004-03-09 16:00:00	0	1.1e+31			2008-07-06	2008-07-06 23:00:00	2008-07-06	0
2004-03-09 17:00:00	0	1e+30			2008-07-07	2008-07-07 23:00:00	2008-07-07	0
2004-03-09 18:00:00	0	1.1e+31			2008-07-08	2008-07-08 23:00:00	2008-07-08	0.0414
2004-03-09 19:00:00	0	1.1e+31			2008-07-09	2008-07-09 23:00:00	2008-07-09	0
2004-03-09 20:00:00	0	1.1e+31			2008-07-10	2008-07-10 23:00:00	2008-07-10	0
2004-03-09 21:00:00	0	1.1e+31			2008-07-11	2008-07-11 23:00:00	2008-07-11	0
2004-03-09 22:00:00	0	1.1e+31			2008-07-12	2008-07-12 23:00:00	2008-07-12	0
2004-03-09 23:00:00	0	1.1e+31			2008-07-13	2008-07-13 23:00:00	2008-07-13	0
2004-03-10	0	1e+30			2008-07-14	2008-07-14 23:00:00	2008-07-14	0
2004-03-10 01:00:00	0	1.1e+31			2008-07-15	2008-07-15 23:00:00	2008-07-15	0
2004-03-10 02:00:00	0	1.1e+31			2008-07-16	2008-07-16 23:00:00	2008-07-16	0
2004-03-10 03:00:00	0	1.1e+31			2008-07-17	2008-07-17 23:00:00	2008-07-17	0
2004-03-10 04:00:00	0	1e+30			2008-07-18	2008-07-18 23:00:00	2008-07-18	0
2004-03-10 05:00:00	0	1e+30			2008-07-19	2008-07-19 23:00:00	2008-07-19	0
2004-03-10 06:00:00	0	1e+30			2008-07-20	2008-07-20 23:00:00	2008-07-20	0
2004-03-10 07:00:00	0	1.1e+31			2008-07-21	2008-07-21 23:00:00	2008-07-21	0
2004-03-10 08:00:00	0	1e+30			2008-07-22	2008-07-22 23:00:00	2008-07-22	0
2004-03-10 09:00:00	0	1e+30			2008-07-23	2008-07-23 23:00:00	2008-07-23	0
2004-03-10 10:00:00	0	1.1e+31			2008-07-24	2008-07-24 23:00:00	2008-07-24	0
2004-03-10 11:00:00	0	1.1e+31			2008-07-25	2008-07-25 23:00:00	2008-07-25	0
2004-03-10 12:00:00	0	1.1e+31			2008-07-26	2008-07-26 23:00:00	2008-07-26	0
2004-03-10 13:00:00	0	1e+30			2008-07-27	2008-07-27 23:00:00	2008-07-27	0
2004-03-10 14:00:00	0	1.1e+31			2008-07-28	2008-07-28 23:00:00	2008-07-28	1.5755
2004-03-10 15:00:00	0	1.1e+31			2008-07-29	2008-07-29 23:00:00	2008-07-29	0
2004-03-10 16:00:00	0	1.1e+31			2008-07-30	2008-07-30 23:00:00	2008-07-30	0
2004-03-10 17:00:00	0	1e+30			2008-07-31	2008-07-31 23:00:00	2008-07-31	0
2004-03-10 18:00:00	0	1e+30			2008-08-01	2008-08-01 23:00:00	2008-08-01	0
2004-03-10 19:00:00	0	1.1e+31			2008-08-02	2008-08-02 23:00:00	2008-08-02	0
2004-03-10 20:00:00	0	0			2008-08-03	2008-08-03 23:00:00	2008-08-03	0
2004-03-10 21:00:00	0	1e+30			2008-08-04	2008-08-04 23:00:00	2008-08-04	0.0458
2004-03-10 22:00:00	0	1.1e+31			2008-08-05	2008-08-05 23:00:00	2008-08-05	0.2056
2004-03-10 23:00:00	0	1e+30			2008-08-06	2008-08-06 23:00:00	2008-08-06	0
2004-03-11	0	1.1e+31			2008-08-07	2008-08-07 23:00:00	2008-08-07	0
2004-03-11 01:00:00	0	1.1e+31			2008-08-08	2008-08-08 23:00:00	2008-08-08	0
2004-03-11 02:00:00	0	1.1e+31			2008-08-09	2008-08-09 23:00:00	2008-08-09	0
2004-03-11 03:00:00	0	1.1e+31			2008-08-10	2008-08-10 23:00:00	2008-08-10	0
2004-03-11 04:00:00	0	1.1e+31			2008-08-11	2008-08-11 23:00:00	2008-08-11	0
2004-03-11 05:00:00	0	1e+30			2008-08-12	2008-08-12 23:00:00	2008-08-12	0
2004-03-11 06:00:00	0	1.1e+31			2008-08-13	2008-08-13 23:00:00	2008-08-13	0
2004-03-11 07:00:00	0	1e+30			2008-08-14	2008-08-14 23:00:00	2008-08-14	0
2004-03-11 08:00:00	0	1.1e+31			2008-08-15	2008-08-15 23:00:00	2008-08-15	0
2004-03-11 09:00:00	0	1.1e+31			2008-08-16	2008-08-16 23:00:00	2008-08-16	0
2004-03-11 10:00:00	0	1.1e+31			2008-08-17	2008-08-17 23:00:00	2008-08-17	0
2004-03-11 11:00:00	0	1.1e+31			2008-08-18	2008-08-18 23:00:00	2008-08-18	0
2004-03-11 12:00:00	0	1e+30			2008-08-19	2008-08-19 23:00:00	2008-08-19	0
2004-03-11 13:00:00	0	1e+30			2008-08-20	2008-08-20 23:00:00	2008-08-20	0
2004-03-11 14:00:00	0	1.1e+31			2008-08-21	2008-08-21 23:00:00	2008-08-21	0
2004-03-11 15:00:00	0.1519	1.1e+31			2008-08-22	2008-08-22 23:00:00	2008-08-22	0
2004-03-11 16:00:00	1.0067	1.1e+31			2008-08-23	2008-08-23 23:00:00	2008-08-23	0
2004-03-11 17:00:00	0.7839	1e+30			2008-08-24	2008-08-24 23:00:00	2008-08-24	0
2004-03-11 18:00:00	0	1e+30			2008-08-25	2008-08-25 23:00:00	2008-08-25	0.132
2004-03-11 19:00:00	0	1.1e+31			2008-08-26	2008-08-26 23:00:00	2008-08-26	0.1121
2004-03-11 20:00:00	0	1.1e+31			2008-08-27	2008-08-27 23:00:00	2008-08-27	0
2004-03-11 21:00:00	0	1e+30			2008-08-28	2008-08-28 23:00:00	2008-08-28	0
2004-03-11 22:00:00	0	1.1e+31			2008-08-29	2008-08-29 23:00:00	2008-08-29	0
2004-03-11 23:00:00	0	1.1e+31			2008-08-30	2008-08-30 23:00:00	2008-08-30	0.0614
2004-03-12	0	1e+30			2008-08-31	2008-08-31 23:00:00	2008-08-31	0.0337
2004-03-12 01:00:00	0.0162	1.1e+31			2008-09-01	2008-09-01 23:00:00	2008-09-01	0
2004-03-12 02:00:00	0.0335	1.1e+31			2008-09-02	2008-09-02 23:00:00	2008-09-02	0
2004-03-12 03:00:00	0.0483	1.1e+31			2008-09-03	2008-09-03 23:00:00	2008-09-03	0.0521
2004-03-12 04:00:00	0	1e+30			2008-09-04	2008-09-04 23:00:00	2008-09-04	0
2004-03-12 05:00:00	0	1.1e+31			2008-09-05	2008-09-05 23:00:00	2008-09-05	0
2004-03-12 06:00:00	0	1.1e+31			2008-09-06	2008-09-06 23:00:00	2008-09-06	0
2004-03-12 07:00:00	0	1e+30			2008-09-07	2008-09-07 23:00:00	2008-09-07	0
2004-03-12 08:00:00	0	1e+30			2008-09-08	2008-09-08 23:00:00	2008-09-08	0.1244
2004-03-12 09:00:00	0	1.1e+31			2008-09-09	2008-09-09 23:00:00	2008-09-09	0
2004-03-12 10:00:00	0	1.1e+31			2008-09-10	2008-09-10 23:00:00	2008-09-10	0
2004-03-12 11:00:00	0	1.1e+31			2008-09-11	2008-09-11 23:00:00	2008-09-11	0
2004-03-12 12:00:00	0	1e+30			2008-09-12	2008-09-12 23:00:00	2008-09-12	0
2004-03-12 13:00:00	0	1e+30			2008-09-13	2008-09-13 23:00:00	2008-09-13	0
2004-03-12 14:00:00	0	1.1e+31			2008-09-14	2008-09-14 23:00:00	2008-09-14	0.0318
2004-03-12 15:00:00	1.9612	1.1e+31			2008-09-15	2008-09-15 23:00:00	2008-09-15	0
2004-03-12 16:00:00	0	1e+30			2008-09-16	2008-09-16 23:00:00	2008-09-16	0
2004-03-12 17:00:00	0	1e+30			2008-09-17	2008-09-17 23:00:00	2008-09-17	0
2004-03-12 18:00:00	0	1e+30			2008-09-18	2008-09-18 23:00:00	2008-09-18	0
2004-03-12 19:00:00	0	1.1e+31			2008-09-19	2008-09-19 23:00:00	2008-09-19	0
2004-03-12 20:00:00	0	1e+30			2008-09-20	2008-09-20 23:00:00	2008-09-20	0
2004-03-12 21:00:00	0	1e+30			2008-09-21	2008-09-21 23:00:00	2008-09-21	0
2004-03-12 22:00:00	0	1.1e+31			2008-09-22	2008-09-22 23:00:00	2008-09-22	0
2004-03-12 23:00:00	0	1.1e+31			2008-09-23	2008-09-23 23:00:00	2008-09-23	0
2004-03-13	0	1e+30			2008-09-24	2008-09-24 23:00:00	2008-09-24	0
2004-03-13 01:00:00	0	1.1e+31			2008-09-25	2008-09-25 23:00:00	2008-09-25	0.0264
2004-03-13 02:00:00	0	1.1e+31			2008-09-26	2008-09-26 23:00:00	2008-09-26	0
2004-03-13 03:00:00	0	1.1e+31			2008-09-27	2008-09-27 23:00:00	2008-09-27	0
2004-03-13 04:00:00	0	1e+30			2008-09-28	2008-09-28 23:00:00	2008-09-28	0
2004-03-13 05:00:00	0	1.1e+31			2008-09-29	2008-09-29 23:00:00	2008-09-29	0
2004-03-13 06:00:00	0	1.1e+31			2008-09-30	2008-09-30 23:00:00	2008-09-30	0
2004-03-13 07:00:00	0	1.1e+31			2008-10-01	2008-10-01 23:00:00	2008-10-01	0.0158
2004-03-13 08:00:00	0	1.1e+31			2008-10-02	2008-10-02 23:00:00	2008-10-02	0
2004-03-13 09:00:00	0	1.1e+31			2008-10-03	2008-10-03 23:00:00	2008-10-03	2.5424
2004-03-13 10:00:00	0	1.1e+31			2008-10-04	2008-10-04 23:00:00	2008-10-04	0
2004-03-13 11:00:00	0	1.1e+31			2008-10-05	2008-10-05 23:00:00	2008-10-05	0
2004-03-13 12:00:00	0	1.1e+31			2008-10-06	2008-10-06 23:00:00	2008-10-06	0
2004-03-13 13:00:00	0	1e+30			2008-10-07	2008-10-07 23:00:00	2008-10-07	4.39
2004-03-13 14:00:00	0	1.1e+31			2008-10-08	2008-10-08 23:00:00	2008-10-08	0
2004-03-13 15:00:00	0	1.1e+31			2008-10-09	2008-10-09 23:00:00	2008-10-09	0
2004-03-13 16:00:00	0	1.1e+31			2008-10-10	2008-10-10 23:00:00	2008-10-10	0
2004-03-13 17:00:00	0	1e+30			2008-10-11	2008-10-11 23:00:00	2008-10-11	0
2004-03-13 18:00:00	0	1e+30			2008-10-12	2008-10-12 23:00:00	2008-10-12	0
2004-03-13 19:00:00	0	1.1e+31			2008-10-13	2008-10-13 23:00:00	2008-10-13	0
2004-03-13 20:00:00	0	1e+30			2008-10-14	2008-10-14 23:00:00	2008-10-14	0
2004-03-13 21:00:00	0	1.1e+31			2008-10-15	2008-10-15 23:00:00	2008-10-15	0
2004-03-13 22:00:00	0	1.1e+31			2008-10-16	2008-10-16 23:00:00	2008-10-16	0
2004-03-13 23:00:00	0	1.1e+31			2008-10-17	2008-10-17 23:00:00	2008-10-17	0.015
2004-03-14	0	1e+30			2008-10-18	2008-10-18 23:00:00	2008-10-18	0
2004-03-14 01:00:00	0	1.1e+31			2008-10-19	2008-10-19 23:00:00	2008-10-19	0
2004-03-14 02:00:00	0	1.1e+31			2008-10-20	2008-10-20 23:00:00	2008-10-20	0
2004-03-14 03:00:00	0	1.1e+31			2008-10-21	2008-10-21 23:00:00	2008-10-21	0
2004-03-14 04:00:00	0	1.1e+31			2008-10-22	2008-10-22 23:00:00	2008-10-22	0
2004-03-14 05:00:00	0	1e+30			2008-10-23	2008-10-23 23:00:00	2008-10-23	0
2004-03-14 06:00:00	0	1e+30			2008-10-24	2008-10-24 23:00:00	2008-10-24	0
2004-03-14 07:00:00	0	1.1e+31			2008-10-25	2008-10-25 23:00:00	2008-10-25	0
2004-03-14 08:00:00	0	1.1e+31			2008-10-26	2008-10-26 23:00:00	2008-10-26	0
2004-03-14 09:00:00	0	1e+30			2008-10-27	2008-10-27 23:00:00	2008-10-27	0
2004-03-14 10:00:00	0	1.1e+31			2008-10-28	2008-10-28 23:00:00	2008-10-28	0
2004-03-14 11:00:00	0.9009	1.1e+31			2008-10-29	2008-10-29 23:00:00	2008-10-29	0.0136
2004-03-14 12:00:00	4.6482	1e+30			2008-10-30	2008-10-30 23:00:00	2008-10-30	1.0694
2004-03-14 13:00:00	8.6381	1.1e+31			2008-10-31	2008-10-31 23:00:00	2008-10-31	2.008
2004-03-14 14:00:00	4.8224	1.1e+31			2008-11-01	2008-11-01 23:00:00	2008-11-01	0
2004-03-14 15:00:00	0	1.1e+31			2008-11-02	2008-11-02 23:00:00	2008-11-02	0
2004-03-14 16:00:00	0.836	1e+30			2008-11-03	2008-11-03 23:00:00	2008-11-03	0
2004-03-14 17:00:00	0	1.1e+31			2008-11-04	2008-11-04 23:00:00	2008-11-04	0
2004-03-14 18:00:00	0	1.1e+31			2008-11-05	2008-11-05 23:00:00	2008-11-05	0
2004-03-14 19:00:00	0	1e+30			2008-11-06	2008-11-06 23:00:00	2008-11-06	0
2004-03-14 20:00:00	0	1.1e+31			2008-11-07	2008-11-07 23:00:00	2008-11-07	0
2004-03-14 21:00:00	0	1.1e+31			2008-11-08	2008-11-08 23:00:00	2008-11-08	0
2004-03-14 22:00:00	0	1.1e+31			2008-11-09	2008-11-09 23:00:00	2008-11-09	0
2004-03-14 23:00:00	0	1.1e+31			2008-11-10	2008-11-10 23:00:00	2008-11-10	0
2004-03-15	0	1.1e+31			2008-11-11	2008-11-11 23:00:00	2008-11-11	0
2004-03-15 01:00:00	0	1.1e+31			2008-11-12	2008-11-12 23:00:00	2008-11-12	0
2004-03-15 02:00:00	6.0496	1.1e+31			2008-11-13	2008-11-13 23:00:00	2008-11-13	0
2004-03-15 03:00:00	7.2023	1.1e+31			2008-11-14	2008-11-14 23:00:00	2008-11-14	0
2004-03-15 04:00:00	5.7996	1.1e+31			2008-11-15	2008-11-15 23:00:00	2008-11-15	0
2004-03-15 05:00:00	2.4091	1e+30			2008-11-16	2008-11-16 23:00:00	2008-11-16	0
2004-03-15 06:00:00	7.6034	1.1e+31			2008-11-17	2008-11-17 23:00:00	2008-11-17	1.6201
2004-03-15 07:00:00	15.3519	1.1e+31			2008-11-18	2008-11-18 23:00:00	2008-11-18	1.22
2004-03-15 08:00:00	14.1109	1.1e+31			2008-11-19	2008-11-19 23:00:00	2008-11-19	1.0143
2004-03-15 09:00:00	10.4015	1e+30			2008-11-20	2008-11-20 23:00:00	2008-11-20	0
2004-03-15 10:00:00	7.8828	1.1e+31			2008-11-21	2008-11-21 23:00:00	2008-11-21	1.2883
2004-03-15 11:00:00	5.0276	1.1e+31			2008-11-22	2008-11-22 23:00:00	2008-11-22	29.5566
2004-03-15 12:00:00	1.4179	1e+30			2008-11-23	2008-11-23 23:00:00	2008-11-23	1.3164
2004-03-15 13:00:00	0.8364	1.1e+31			2008-11-24	2008-11-24 23:00:00	2008-11-24	0
2004-03-15 14:00:00	0.2939	1.1e+31			2008-11-25	2008-11-25 23:00:00	2008-11-25	22.6595
2004-03-15 15:00:00	0	1e+30			2008-11-26	2008-11-26 23:00:00	2008-11-26	17.8313
2004-03-15 16:00:00	0	1.1e+31			2008-11-27	2008-11-27 23:00:00	2008-11-27	3.2502
2004-03-15 17:00:00	0	1e+30			2008-11-28	2008-11-28 23:00:00	2008-11-28	10.8389
2004-03-15 18:00:00	0	1.1e+31			2008-11-29	2008-11-29 23:00:00	2008-11-29	19.0794
2004-03-15 19:00:00	0	1.1e+31			2008-11-30	2008-11-30 23:00:00	2008-11-30	37.536
2004-03-15 20:00:00	0	1.1e+31			2008-12-01	2008-12-01 23:00:00	2008-12-01	2.5651
2004-03-15 21:00:00	0	1e+30			2008-12-02	2008-12-02 23:00:00	2008-12-02	0
2004-03-15 22:00:00	0	1.1e+31			2008-12-03	2008-12-03 23:00:00	2008-12-03	2.9014
2004-03-15 23:00:00	0	1.1e+31			2008-12-04	2008-12-04 23:00:00	2008-12-04	29.794
2004-03-16	0	1e+30			2008-12-05	2008-12-05 23:00:00	2008-12-05	12.4668
2004-03-16 01:00:00	0	1e+30			2008-12-06	2008-12-06 23:00:00	2008-12-06	7.6672
2004-03-16 02:00:00	0	1.1e+31			2008-12-07	2008-12-07 23:00:00	2008-12-07	0
2004-03-16 03:00:00	0.5122	1.1e+31			2008-12-08	2008-12-08 23:00:00	2008-12-08	33.3559
2004-03-16 04:00:00	0.534	1.1e+31			2008-12-09	2008-12-09 23:00:00	2008-12-09	0
2004-03-16 05:00:00	0	1e+30			2008-12-10	2008-12-10 23:00:00	2008-12-10	0
2004-03-16 06:00:00	0	1e+30			2008-12-11	2008-12-11 23:00:00	2008-12-11	0
2004-03-16 07:00:00	3.717	1.1e+31			2008-12-12	2008-12-12 23:00:00	2008-12-12	16.4993
2004-03-16 08:00:00	4.2845	1e+30			2008-12-13	2008-12-13 23:00:00	2008-12-13	34.7225
2004-03-16 09:00:00	0	1.1e+31			2008-12-14	2008-12-14 23:00:00	2008-12-14	8.0127
2004-03-16 10:00:00	3.7655	1.1e+31			2008-12-15	2008-12-15 23:00:00	2008-12-15	10.8239
2004-03-16 11:00:00	2.8815	1.1e+31			2008-12-16	2008-12-16 23:00:00	2008-12-16	8.4978
2004-03-16 12:00:00	0.2865	1e+30			2008-12-17	2008-12-17 23:00:00	2008-12-17	10.0608
2004-03-16 13:00:00	1.4331	1.1e+31			2008-12-18	2008-12-18 23:00:00	2008-12-18	2.1995
2004-03-16 14:00:00	0.804	1.1e+31			2008-12-19	2008-12-19 23:00:00	2008-12-19	1.1734
2004-03-16 15:00:00	0.5327	1.1e+31			2008-12-20	2008-12-20 23:00:00	2008-12-20	0
2004-03-16 16:00:00	0.3682	1.1e+31			2008-12-21	2008-12-21 23:00:00	2008-12-21	0
2004-03-16 17:00:00	0	1e+30			2008-12-22	2008-12-22 23:00:00	2008-12-22	0
2004-03-16 18:00:00	0	1.1e+31			2008-12-23	2008-12-23 23:00:00	2008-12-23	0.8574
2004-03-16 19:00:00	0	1.1e+31			2008-12-24	2008-12-24 23:00:00	2008-12-24	0
2004-03-16 20:00:00	0	1.1e+31			2008-12-25	2008-12-25 23:00:00	2008-12-25	0
2004-03-16 21:00:00	0	1e+30			2008-12-26	2008-12-26 23:00:00	2008-12-26	0
2004-03-16 22:00:00	0	1.1e+31			2008-12-27	2008-12-27 23:00:00	2008-12-27	5.6997
2004-03-16 23:00:00	0	1.1e+31			2008-12-28	2008-12-28 23:00:00	2008-12-28	3.7235
2004-03-17	0	1.1e+31			2008-12-29	2008-12-29 23:00:00	2008-12-29	8.6276
2004-03-17 01:00:00	0	1e+30			2008-12-30	2008-12-30 23:00:00	2008-12-30	9.9265
2004-03-17 02:00:00	0	1.1e+31			2008-12-31	2008-12-31 23:00:00	2008-12-31	41.5191
2004-03-17 03:00:00	0	1.1e+31			2009-01-01	2009-01-01 23:00:00	2009-01-01	41.3536
2004-03-17 04:00:00	0	1e+30			2009-01-02	2009-01-02 23:00:00	2009-01-02	30.9791
2004-03-17 05:00:00	0	1.1e+31			2009-01-03	2009-01-03 23:00:00	2009-01-03	25.2578
2004-03-17 06:00:00	0	1e+30			2009-01-04	2009-01-04 23:00:00	2009-01-04	14.4599
2004-03-17 07:00:00	0	1.1e+31			2009-01-05	2009-01-05 23:00:00	2009-01-05	9.4179
2004-03-17 08:00:00	0	1e+30			2009-01-06	2009-01-06 23:00:00	2009-01-06	0.0168
2004-03-17 09:00:00	0	1.1e+31			2009-01-07	2009-01-07 23:00:00	2009-01-07	0
2004-03-17 10:00:00	0	1.1e+31			2009-01-08	2009-01-08 23:00:00	2009-01-08	9.5489
2004-03-17 11:00:00	0	1.1e+31			2009-01-09	2009-01-09 23:00:00	2009-01-09	14.2837
2004-03-17 12:00:00	4.01	1.1e+31			2009-01-10	2009-01-10 23:00:00	2009-01-10	29.8377
2004-03-17 13:00:00	3.8767	1.1e+31			2009-01-11	2009-01-11 23:00:00	2009-01-11	15.3983
2004-03-17 14:00:00	0	1.1e+31			2009-01-12	2009-01-12 23:00:00	2009-01-12	0
2004-03-17 15:00:00	0	1.1e+31			2009-01-13	2009-01-13 23:00:00	2009-01-13	3.2754
2004-03-17 16:00:00	0	1.1e+31			2009-01-14	2009-01-14 23:00:00	2009-01-14	14.1075
2004-03-17 17:00:00	0.2557	1e+30			2009-01-15	2009-01-15 23:00:00	2009-01-15	9.8934
2004-03-17 18:00:00	0	1e+30			2009-01-16	2009-01-16 23:00:00	2009-01-16	0.2453
2004-03-17 19:00:00	0	1.1e+31			2009-01-17	2009-01-17 23:00:00	2009-01-17	6.7283
2004-03-17 20:00:00	0	1e+30			2009-01-18	2009-01-18 23:00:00	2009-01-18	6.2669
2004-03-17 21:00:00	0	1.1e+31			2009-01-19	2009-01-19 23:00:00	2009-01-19	0
2004-03-17 22:00:00	0	1.1e+31			2009-01-20	2009-01-20 23:00:00	2009-01-20	0
2004-03-17 23:00:00	0	1e+30			2009-01-21	2009-01-21 23:00:00	2009-01-21	0
2004-03-18	0	1.1e+31			2009-01-22	2009-01-22 23:00:00	2009-01-22	5.1992
2004-03-18 01:00:00	0	1e+30			2009-01-23	2009-01-23 23:00:00	2009-01-23	0.8575
2004-03-18 02:00:00	0	1.1e+31			2009-01-24	2009-01-24 23:00:00	2009-01-24	0
2004-03-18 03:00:00	0	1.1e+31			2009-01-25	2009-01-25 23:00:00	2009-01-25	0
2004-03-18 04:00:00	0	1e+30			2009-01-26	2009-01-26 23:00:00	2009-01-26	1.1374
2004-03-18 05:00:00	0	1e+30			2009-01-27	2009-01-27 23:00:00	2009-01-27	0
2004-03-18 06:00:00	0	1.1e+31			2009-01-28	2009-01-28 23:00:00	2009-01-28	19.4926
2004-03-18 07:00:00	0	1e+30			2009-01-29	2009-01-29 23:00:00	2009-01-29	12.8813
2004-03-18 08:00:00	0	1.1e+31			2009-01-30	2009-01-30 23:00:00	2009-01-30	89.8405
2004-03-18 09:00:00	0	1e+30			2009-01-31	2009-01-31 23:00:00	2009-01-31	0
2004-03-18 10:00:00	3.2714	1.1e+31			2009-02-01	2009-02-01 23:00:00	2009-02-01	2.7115
2004-03-18 11:00:00	3.6672	1.1e+31			2009-02-02	2009-02-02 23:00:00	2009-02-02	0
2004-03-18 12:00:00	0	1e+30			2009-02-03	2009-02-03 23:00:00	2009-02-03	0.5589
2004-03-18 13:00:00	0	1e+30			2009-02-04	2009-02-04 23:00:00	2009-02-04	5.4427
2004-03-18 14:00:00	0	1e+30			2009-02-05	2009-02-05 23:00:00	2009-02-05	0.0859
2004-03-18 15:00:00	0.9517	1.1e+31			2009-02-06	2009-02-06 23:00:00	2009-02-06	0
2004-03-18 16:00:00	0.1815	1e+30			2009-02-07	2009-02-07 23:00:00	2009-02-07	0.5145
2004-03-18 17:00:00	0	1e+30			2009-02-08	2009-02-08 23:00:00	2009-02-08	3.3413
2004-03-18 18:00:00	0	1e+30			2009-02-09	2009-02-09 23:00:00	2009-02-09	54.6555
2004-03-18 19:00:00	0	1.1e+31			2009-02-10	2009-02-10 23:00:00	2009-02-10	62.7503
2004-03-18 20:00:00	0	1e+30			2009-02-11	2009-02-11 23:00:00	2009-02-11	1.1481
2004-03-18 21:00:00	0	1.1e+31			2009-02-12	2009-02-12 23:00:00	2009-02-12	0.0498
2004-03-18 22:00:00	2.8349	1.1e+31			2009-02-13	2009-02-13 23:00:00	2009-02-13	0.4949
2004-03-18 23:00:00	2.9917	1.1e+31			2009-02-14	2009-02-14 23:00:00	2009-02-14	0.6097
2004-03-19	1.1077	1e+30			2009-02-15	2009-02-15 23:00:00	2009-02-15	0.5857
2004-03-19 01:00:00	2.6381	1.1e+31			2009-02-16	2009-02-16 23:00:00	2009-02-16	0.1306
2004-03-19 02:00:00	4.169	1.1e+31			2009-02-17	2009-02-17 23:00:00	2009-02-17	5.6996
2004-03-19 03:00:00	2.5734	1e+30			2009-02-18	2009-02-18 23:00:00	2009-02-18	9.6096
2004-03-19 04:00:00	2.5333	1.1e+31			2009-02-19	2009-02-19 23:00:00	2009-02-19	6.9321
2004-03-19 05:00:00	7.8326	1e+30			2009-02-20	2009-02-20 23:00:00	2009-02-20	1.1428
2004-03-19 06:00:00	5.7639	1.1e+31			2009-02-21	2009-02-21 23:00:00	2009-02-21	0
2004-03-19 07:00:00	0	1e+30			2009-02-22	2009-02-22 23:00:00	2009-02-22	0
2004-03-19 08:00:00	2.2073	1.1e+31			2009-02-23	2009-02-23 23:00:00	2009-02-23	0
2004-03-19 09:00:00	2.4642	1e+30			2009-02-24	2009-02-24 23:00:00	2009-02-24	0.8968
2004-03-19 10:00:00	5.5612	1.1e+31			2009-02-25	2009-02-25 23:00:00	2009-02-25	3.4981
2004-03-19 11:00:00	6.5606	1.1e+31			2009-02-26	2009-02-26 23:00:00	2009-02-26	3.2597
2004-03-19 12:00:00	4.3259	1.1e+31			2009-02-27	2009-02-27 23:00:00	2009-02-27	0.7318
2004-03-19 13:00:00	0.6062	1e+30			2009-02-28	2009-02-28 23:00:00	2009-02-28	0.36
2004-03-19 14:00:00	2.1597	1.1e+31			2009-03-01	2009-03-01 23:00:00	2009-03-01	0.2539
2004-03-19 15:00:00	2.5064	1.1e+31			2009-03-02	2009-03-02 23:00:00	2009-03-02	6.9014
2004-03-19 16:00:00	0	1e+30			2009-03-03	2009-03-03 23:00:00	2009-03-03	0.2276
2004-03-19 17:00:00	0	1e+30			2009-03-04	2009-03-04 23:00:00	2009-03-04	27.8571
2004-03-19 18:00:00	0	1e+30			2009-03-05	2009-03-05 23:00:00	2009-03-05	11.3335
2004-03-19 19:00:00	0	1.1e+31			2009-03-06	2009-03-06 23:00:00	2009-03-06	0.3961
2004-03-19 20:00:00	0	1e+30			2009-03-07	2009-03-07 23:00:00	2009-03-07	0
2004-03-19 21:00:00	0.5067	1e+30			2009-03-08	2009-03-08 23:00:00	2009-03-08	0
2004-03-19 22:00:00	1.9511	1.1e+31			2009-03-09	2009-03-09 23:00:00	2009-03-09	0
2004-03-19 23:00:00	1.979	1.1e+31			2009-03-10	2009-03-10 23:00:00	2009-03-10	0.5888
2004-03-20	6.4677	1e+30			2009-03-11	2009-03-11 23:00:00	2009-03-11	0
2004-03-20 01:00:00	6.8402	1.1e+31			2009-03-12	2009-03-12 23:00:00	2009-03-12	0
2004-03-20 02:00:00	6.882	1.1e+31			2009-03-13	2009-03-13 23:00:00	2009-03-13	0
2004-03-20 03:00:00	6.5526	1.1e+31			2009-03-14	2009-03-14 23:00:00	2009-03-14	1.5263
2004-03-20 04:00:00	5.0786	1.1e+31			2009-03-15	2009-03-15 23:00:00	2009-03-15	33.8704
2004-03-20 05:00:00	1.2161	1e+30			2009-03-16	2009-03-16 23:00:00	2009-03-16	8.8354
2004-03-20 06:00:00	10.3498	1.1e+31			2009-03-17	2009-03-17 23:00:00	2009-03-17	0
2004-03-20 07:00:00	7.6271	1.1e+31			2009-03-18	2009-03-18 23:00:00	2009-03-18	0
2004-03-20 08:00:00	2.6933	1e+30			2009-03-19	2009-03-19 23:00:00	2009-03-19	0
2004-03-20 09:00:00	2.5162	1.1e+31			2009-03-20	2009-03-20 23:00:00	2009-03-20	0
2004-03-20 10:00:00	1.7105	1.1e+31			2009-03-21	2009-03-21 23:00:00	2009-03-21	0
2004-03-20 11:00:00	0	1e+30			2009-03-22	2009-03-22 23:00:00	2009-03-22	0
2004-03-20 12:00:00	0	1.1e+31			2009-03-23	2009-03-23 23:00:00	2009-03-23	0
2004-03-20 13:00:00	0	1e+30			2009-03-24	2009-03-24 23:00:00	2009-03-24	0
2004-03-20 14:00:00	0	1.1e+31			2009-03-25	2009-03-25 23:00:00	2009-03-25	0
2004-03-20 15:00:00	0	1.1e+31			2009-03-26	2009-03-26 23:00:00	2009-03-26	0.958
2004-03-20 16:00:00	0	1.1e+31			2009-03-27	2009-03-27 23:00:00	2009-03-27	0.1677
2004-03-20 17:00:00	0	1e+30			2009-03-28	2009-03-28 23:00:00	2009-03-28	0.2523
2004-03-20 18:00:00	0	1e+30			2009-03-29	2009-03-29 23:00:00	2009-03-29	0.0893
2004-03-20 19:00:00	0	1e+30			2009-03-30	2009-03-30 23:00:00	2009-03-30	0.1219
2004-03-20 20:00:00	0	1.1e+31			2009-03-31	2009-03-31 23:00:00	2009-03-31	0.7176
2004-03-20 21:00:00	0	1e+30			2009-04-01	2009-04-01 23:00:00	2009-04-01	0
2004-03-20 22:00:00	0	1.1e+31			2009-04-02	2009-04-02 23:00:00	2009-04-02	0
2004-03-20 23:00:00	0	1.1e+31			2009-04-03	2009-04-03 23:00:00	2009-04-03	0
2004-03-21	0	1e+30			2009-04-04	2009-04-04 23:00:00	2009-04-04	0
2004-03-21 01:00:00	0	1.1e+31			2009-04-05	2009-04-05 23:00:00	2009-04-05	0
2004-03-21 02:00:00	0	1.1e+31			2009-04-06	2009-04-06 23:00:00	2009-04-06	0
2004-03-21 03:00:00	0	1e+30			2009-04-07	2009-04-07 23:00:00	2009-04-07	0
2004-03-21 04:00:00	0	1e+30			2009-04-08	2009-04-08 23:00:00	2009-04-08	0
2004-03-21 05:00:00	0	1.1e+31			2009-04-09	2009-04-09 23:00:00	2009-04-09	0
2004-03-21 06:00:00	0	1.1e+31			2009-04-10	2009-04-10 23:00:00	2009-04-10	0
2004-03-21 07:00:00	0	1.1e+31			2009-04-11	2009-04-11 23:00:00	2009-04-11	0
2004-03-21 08:00:00	0	1e+30			2009-04-12	2009-04-12 23:00:00	2009-04-12	0
2004-03-21 09:00:00	0.4956	1.1e+31			2009-04-13	2009-04-13 23:00:00	2009-04-13	0
2004-03-21 10:00:00	0	1.1e+31			2009-04-14	2009-04-14 23:00:00	2009-04-14	0
2004-03-21 11:00:00	0	1.1e+31			2009-04-15	2009-04-15 23:00:00	2009-04-15	0
2004-03-21 12:00:00	0	1e+30			2009-04-16	2009-04-16 23:00:00	2009-04-16	0
2004-03-21 13:00:00	0	1e+30			2009-04-17	2009-04-17 23:00:00	2009-04-17	0
2004-03-21 14:00:00	0	1.1e+31			2009-04-18	2009-04-18 23:00:00	2009-04-18	0.6841
2004-03-21 15:00:00	0	1.1e+31			2009-04-19	2009-04-19 23:00:00	2009-04-19	0
2004-03-21 16:00:00	0	1.1e+31			2009-04-20	2009-04-20 23:00:00	2009-04-20	0
2004-03-21 17:00:00	0	1e+30			2009-04-21	2009-04-21 23:00:00	2009-04-21	0
2004-03-21 18:00:00	0	1.1e+31			2009-04-22	2009-04-22 23:00:00	2009-04-22	0
2004-03-21 19:00:00	0	1e+30			2009-04-23	2009-04-23 23:00:00	2009-04-23	0
2004-03-21 20:00:00	0	1e+30			2009-04-24	2009-04-24 23:00:00	2009-04-24	0
2004-03-21 21:00:00	0	1.1e+31			2009-04-25	2009-04-25 23:00:00	2009-04-25	0
2004-03-21 22:00:00	0	1.1e+31			2009-04-26	2009-04-26 23:00:00	2009-04-26	0
2004-03-21 23:00:00	0	1.1e+31			2009-04-27	2009-04-27 23:00:00	2009-04-27	0
2004-03-22	0	1e+30			2009-04-28	2009-04-28 23:00:00	2009-04-28	0
2004-03-22 01:00:00	0	1.1e+31			2009-04-29	2009-04-29 23:00:00	2009-04-29	0.0116
2004-03-22 02:00:00	0	1e+30			2009-04-30	2009-04-30 23:00:00	2009-04-30	0
2004-03-22 03:00:00	0	1.1e+31			2009-05-01	2009-05-01 23:00:00	2009-05-01	0
2004-03-22 04:00:00	0	1.1e+31			2009-05-02	2009-05-02 23:00:00	2009-05-02	0
2004-03-22 05:00:00	0	1e+30			2009-05-03	2009-05-03 23:00:00	2009-05-03	0.0474
2004-03-22 06:00:00	0	1.1e+31			2009-05-04	2009-05-04 23:00:00	2009-05-04	0.0613
2004-03-22 07:00:00	0	1.1e+31			2009-05-05	2009-05-05 23:00:00	2009-05-05	0
2004-03-22 08:00:00	0	1.1e+31			2009-05-06	2009-05-06 23:00:00	2009-05-06	0.788
2004-03-22 09:00:00	0	1.1e+31			2009-05-07	2009-05-07 23:00:00	2009-05-07	0.0266
2004-03-22 10:00:00	0	1.1e+31			2009-05-08	2009-05-08 23:00:00	2009-05-08	0
2004-03-22 11:00:00	0	1e+30			2009-05-09	2009-05-09 23:00:00	2009-05-09	0
2004-03-22 12:00:00	0	1.1e+31			2009-05-10	2009-05-10 23:00:00	2009-05-10	0
2004-03-22 13:00:00	0	1e+30			2009-05-11	2009-05-11 23:00:00	2009-05-11	0.0473
2004-03-22 14:00:00	0	1.1e+31			2009-05-12	2009-05-12 23:00:00	2009-05-12	0
2004-03-22 15:00:00	0	1.1e+31			2009-05-13	2009-05-13 23:00:00	2009-05-13	0
2004-03-22 16:00:00	0	1e+30			2009-05-14	2009-05-14 23:00:00	2009-05-14	0
2004-03-22 17:00:00	0.0127	1.1e+31			2009-05-15	2009-05-15 23:00:00	2009-05-15	0
2004-03-22 18:00:00	0	1.1e+31			2009-05-16	2009-05-16 23:00:00	2009-05-16	0
2004-03-22 19:00:00	0	1.1e+31			2009-05-17	2009-05-17 23:00:00	2009-05-17	0
2004-03-22 20:00:00	0	1e+30			2009-05-18	2009-05-18 23:00:00	2009-05-18	0
2004-03-22 21:00:00	0	1.1e+31			2009-05-19	2009-05-19 23:00:00	2009-05-19	0
2004-03-22 22:00:00	0	1.1e+31			2009-05-20	2009-05-20 23:00:00	2009-05-20	0
2004-03-22 23:00:00	0	1.1e+31			2009-05-21	2009-05-21 23:00:00	2009-05-21	0
2004-03-23	0	1e+30			2009-05-22	2009-05-22 23:00:00	2009-05-22	0
2004-03-23 01:00:00	0	1e+30			2009-05-23	2009-05-23 23:00:00	2009-05-23	0
2004-03-23 02:00:00	0	1.1e+31			2009-05-24	2009-05-24 23:00:00	2009-05-24	0
2004-03-23 03:00:00	0	1.1e+31			2009-05-25	2009-05-25 23:00:00	2009-05-25	0
2004-03-23 04:00:00	0	1.1e+31			2009-05-26	2009-05-26 23:00:00	2009-05-26	0
2004-03-23 05:00:00	0	1e+30			2009-05-27	2009-05-27 23:00:00	2009-05-27	0
2004-03-23 06:00:00	0	1e+30			2009-05-28	2009-05-28 23:00:00	2009-05-28	0.2868
2004-03-23 07:00:00	0	1.1e+31			2009-05-29	2009-05-29 23:00:00	2009-05-29	0
2004-03-23 08:00:00	0	1e+30			2009-05-30	2009-05-30 23:00:00	2009-05-30	0
2004-03-23 09:00:00	0	1e+30			2009-05-31	2009-05-31 23:00:00	2009-05-31	0
2004-03-23 10:00:00	0	1.1e+31			2009-06-01	2009-06-01 23:00:00	2009-06-01	0
2004-03-23 11:00:00	0	1e+30			2009-06-02	2009-06-02 23:00:00	2009-06-02	0
2004-03-23 12:00:00	0	1e+30			2009-06-03	2009-06-03 23:00:00	2009-06-03	0
2004-03-23 13:00:00	0	1.1e+31			2009-06-04	2009-06-04 23:00:00	2009-06-04	0
2004-03-23 14:00:00	0	1.1e+31			2009-06-05	2009-06-05 23:00:00	2009-06-05	0
2004-03-23 15:00:00	0	1.1e+31			2009-06-06	2009-06-06 23:00:00	2009-06-06	0
2004-03-23 16:00:00	0	1.1e+31			2009-06-07	2009-06-07 23:00:00	2009-06-07	0
2004-03-23 17:00:00	0.7199	1.1e+31			2009-06-08	2009-06-08 23:00:00	2009-06-08	0
2004-03-23 18:00:00	0	1.1e+31			2009-06-09	2009-06-09 23:00:00	2009-06-09	0
2004-03-23 19:00:00	0	1.1e+31			2009-06-10	2009-06-10 23:00:00	2009-06-10	0
2004-03-23 20:00:00	0	1.1e+31			2009-06-11	2009-06-11 23:00:00	2009-06-11	0
2004-03-23 21:00:00	0	1.1e+31			2009-06-12	2009-06-12 23:00:00	2009-06-12	0
2004-03-23 22:00:00	0	1.1e+31			2009-06-13	2009-06-13 23:00:00	2009-06-13	0
2004-03-23 23:00:00	0	1.1e+31			2009-06-14	2009-06-14 23:00:00	2009-06-14	0
2004-03-24	0	1.1e+31			2009-06-15	2009-06-15 23:00:00	2009-06-15	0
2004-03-24 01:00:00	0	1.1e+31			2009-06-16	2009-06-16 23:00:00	2009-06-16	0
2004-03-24 02:00:00	0	1.1e+31			2009-06-17	2009-06-17 23:00:00	2009-06-17	0
2004-03-24 03:00:00	0	1.1e+31			2009-06-18	2009-06-18 23:00:00	2009-06-18	0
2004-03-24 04:00:00	0	1e+30			2009-06-19	2009-06-19 23:00:00	2009-06-19	0
[truncated: 155,803 more rows]

## Sheet: Baun
Latitude:	-10.3019		Longitude:		123.704
URLs: https://sharaku.eorc.jaxa.jp/GSMaP/
date	value	satellite_flag			Day_start	Day_End	Date	Daily rainfall				Monthly rainfall				Annual rainfall
2004-01-01	0	1e+30			2004-01-01	2004-01-01 23:00:00	2004-01-01	0		2004-01-01	2004-01-31 23:00:00	18.8388		2004-01-01	2004-12-31 23:00:00	895.757
2004-01-01 01:00:00	0	1.1e+31			2004-01-02	2004-01-02 23:00:00	2004-01-02	0.0243		2004-02-01	2004-02-29 23:00:00	311.433		2005-01-01	2005-12-31 23:00:00	755.004
2004-01-01 02:00:00	0	1.1e+31			2004-01-03	2004-01-03 23:00:00	2004-01-03	0.0263		2004-03-01	2004-03-31 23:00:00	324.684		2006-01-01	2006-12-31 23:00:00	1227.37
2004-01-01 03:00:00	0	1.1e+31			2004-01-04	2004-01-04 23:00:00	2004-01-04	0.1106		2004-04-01	2004-04-30 23:00:00	0.3396		2007-01-01	2007-12-31 23:00:00	788.94
2004-01-01 04:00:00	0	1.1e+31			2004-01-05	2004-01-05 23:00:00	2004-01-05	0		2004-05-01	2004-05-31 23:00:00	17.6184		2008-01-01	2008-12-31 23:00:00	1059.45
2004-01-01 05:00:00	0	1e+30			2004-01-06	2004-01-06 23:00:00	2004-01-06	0		2004-06-01	2004-06-30 23:00:00	0.3596		2009-01-01	2009-12-31 23:00:00	766.089
2004-01-01 06:00:00	0	1.1e+31			2004-01-07	2004-01-07 23:00:00	2004-01-07	1.3639		2004-07-01	2004-07-31 23:00:00	0.4655		2010-01-01	2010-12-31 23:00:00	1058.96
2004-01-01 07:00:00	0	1.1e+31			2004-01-08	2004-01-08 23:00:00	2004-01-08	0		2004-08-01	2004-08-31 23:00:00	0.0432		2011-01-01	2011-12-31 23:00:00	1503.76
2004-01-01 08:00:00	0	1e+30			2004-01-09	2004-01-09 23:00:00	2004-01-09	5.0625		2004-09-01	2004-09-30 23:00:00	0		2012-01-01	2012-12-31 23:00:00	1185.43
2004-01-01 09:00:00	0	1.1e+31			2004-01-10	2004-01-10 23:00:00	2004-01-10	0.0235		2004-10-01	2004-10-31 23:00:00	0.2182		2013-01-01	2013-12-31 23:00:00	1522.28
2004-01-01 10:00:00	0	1.1e+31			2004-01-11	2004-01-11 23:00:00	2004-01-11	0		2004-11-01	2004-11-30 23:00:00	69.4373		2014-01-01	2014-12-31 23:00:00	899.471
2004-01-01 11:00:00	0	1.1e+31			2004-01-12	2004-01-12 23:00:00	2004-01-12	0		2004-12-01	2004-12-31 23:00:00	152.32		2015-01-01	2015-12-31 23:00:00	822.073
2004-01-01 12:00:00	0	1e+30			2004-01-13	2004-01-13 23:00:00	2004-01-13	0		2005-01-01	2005-01-31 23:00:00	97.2746		2016-01-01	2016-12-31 23:00:00	799.518
2004-01-01 13:00:00	0	1.1e+31			2004-01-14	2004-01-14 23:00:00	2004-01-14	0		2005-02-01	2005-02-28 23:00:00	89.644		2017-01-01	2017-12-31 23:00:00	1080.12
2004-01-01 14:00:00	0	1.1e+31			2004-01-15	2004-01-15 23:00:00	2004-01-15	0		2005-03-01	2005-03-31 23:00:00	186.357		2018-01-01	2018-12-31 23:00:00	844.382
2004-01-01 15:00:00	0	1.1e+31			2004-01-16	2004-01-16 23:00:00	2004-01-16	0		2005-04-01	2005-04-30 23:00:00	23.3136		2019-01-01	2019-12-31 23:00:00	740.971
2004-01-01 16:00:00	0	1.1e+31			2004-01-17	2004-01-17 23:00:00	2004-01-17	0		2005-05-01	2005-05-31 23:00:00	0.0408		2020-01-01	2020-12-31 23:00:00	694.395
2004-01-01 17:00:00	0	1e+30			2004-01-18	2004-01-18 23:00:00	2004-01-18	0		2005-06-01	2005-06-30 23:00:00	0.1432		2021-01-01	2021-12-31 23:00:00	1668.65
2004-01-01 18:00:00	0	1.1e+31			2004-01-19	2004-01-19 23:00:00	2004-01-19	0		2005-07-01	2005-07-31 23:00:00	2.0136		Average		1017.37
2004-01-01 19:00:00	0	1e+30			2004-01-20	2004-01-20 23:00:00	2004-01-20	0.7687		2005-08-01	2005-08-31 23:00:00	1.8064
2004-01-01 20:00:00	0	1.1e+31			2004-01-21	2004-01-21 23:00:00	2004-01-21	0		2005-09-01	2005-09-30 23:00:00	0.363
2004-01-01 21:00:00	0	1.1e+31			2004-01-22	2004-01-22 23:00:00	2004-01-22	0		2005-10-01	2005-10-31 23:00:00	31.7102
2004-01-01 22:00:00	0	1.1e+31			2004-01-23	2004-01-23 23:00:00	2004-01-23	0		2005-11-01	2005-11-30 23:00:00	143.229
2004-01-01 23:00:00	0	1.1e+31			2004-01-24	2004-01-24 23:00:00	2004-01-24	0		2005-12-01	2005-12-31 23:00:00	179.108
2004-01-02	0	1.1e+31			2004-01-25	2004-01-25 23:00:00	2004-01-25	0.084		2006-01-01	2006-01-31 23:00:00	359.579
2004-01-02 01:00:00	0	1.1e+31			2004-01-26	2004-01-26 23:00:00	2004-01-26	0		2006-02-01	2006-02-28 23:00:00	111.503
2004-01-02 02:00:00	0	1.1e+31			2004-01-27	2004-01-27 23:00:00	2004-01-27	0		2006-03-01	2006-03-31 23:00:00	443.716
2004-01-02 03:00:00	0	1.1e+31			2004-01-28	2004-01-28 23:00:00	2004-01-28	0.0146		2006-04-01	2006-04-30 23:00:00	138.456
2004-01-02 04:00:00	0	1e+30			2004-01-29	2004-01-29 23:00:00	2004-01-29	0.8898		2006-05-01	2006-05-31 23:00:00	9.8073
2004-01-02 05:00:00	0	1e+30			2004-01-30	2004-01-30 23:00:00	2004-01-30	2.9876		2006-06-01	2006-06-30 23:00:00	28.9687
2004-01-02 06:00:00	0	1.1e+31			2004-01-31	2004-01-31 23:00:00	2004-01-31	7.483		2006-07-01	2006-07-31 23:00:00	2.5153
2004-01-02 07:00:00	0	1.1e+31			2004-02-01	2004-02-01 23:00:00	2004-02-01	8.6658		2006-08-01	2006-08-31 23:00:00	0.0386
2004-01-02 08:00:00	0	1e+30			2004-02-02	2004-02-02 23:00:00	2004-02-02	43.1813		2006-09-01	2006-09-30 23:00:00	0
2004-01-02 09:00:00	0	1.1e+31			2004-02-03	2004-02-03 23:00:00	2004-02-03	73.1206		2006-10-01	2006-10-31 23:00:00	0
2004-01-02 10:00:00	0	1.1e+31			2004-02-04	2004-02-04 23:00:00	2004-02-04	57.9		2006-11-01	2006-11-30 23:00:00	0.4093
2004-01-02 11:00:00	0	1.1e+31			2004-02-05	2004-02-05 23:00:00	2004-02-05	2.2188		2006-12-01	2006-12-31 23:00:00	132.373
2004-01-02 12:00:00	0.0243	1.1e+31			2004-02-06	2004-02-06 23:00:00	2004-02-06	14.9135		2007-01-01	2007-01-31 23:00:00	102.213
2004-01-02 13:00:00	0	1.1e+31			2004-02-07	2004-02-07 23:00:00	2004-02-07	0.0913		2007-02-01	2007-02-28 23:00:00	112.562
2004-01-02 14:00:00	0	1.1e+31			2004-02-08	2004-02-08 23:00:00	2004-02-08	0.4516		2007-03-01	2007-03-31 23:00:00	253.301
2004-01-02 15:00:00	0	1.1e+31			2004-02-09	2004-02-09 23:00:00	2004-02-09	0		2007-04-01	2007-04-30 23:00:00	85.6247
2004-01-02 16:00:00	0	1.1e+31			2004-02-10	2004-02-10 23:00:00	2004-02-10	0		2007-05-01	2007-05-31 23:00:00	2.5303
2004-01-02 17:00:00	0	1.1e+31			2004-02-11	2004-02-11 23:00:00	2004-02-11	0.1271		2007-06-01	2007-06-30 23:00:00	15.7147
2004-01-02 18:00:00	0	1.1e+31			2004-02-12	2004-02-12 23:00:00	2004-02-12	0.0809		2007-07-01	2007-07-31 23:00:00	4.1269
2004-01-02 19:00:00	0	1.1e+31			2004-02-13	2004-02-13 23:00:00	2004-02-13	22.9636		2007-08-01	2007-08-31 23:00:00	6.0252
2004-01-02 20:00:00	0	1e+30			2004-02-14	2004-02-14 23:00:00	2004-02-14	0.2132		2007-09-01	2007-09-30 23:00:00	0.183
2004-01-02 21:00:00	0	1.1e+31			2004-02-15	2004-02-15 23:00:00	2004-02-15	0		2007-10-01	2007-10-31 23:00:00	8.0555
2004-01-02 22:00:00	0	1.1e+31			2004-02-16	2004-02-16 23:00:00	2004-02-16	17.0925		2007-11-01	2007-11-30 23:00:00	34.1126
2004-01-02 23:00:00	0	1.1e+31			2004-02-17	2004-02-17 23:00:00	2004-02-17	44.5965		2007-12-01	2007-12-31 23:00:00	164.492
2004-01-03	0	1e+30			2004-02-18	2004-02-18 23:00:00	2004-02-18	13.3858		2008-01-01	2008-01-31 23:00:00	88.9944
2004-01-03 01:00:00	0	1.1e+31			2004-02-19	2004-02-19 23:00:00	2004-02-19	0		2008-02-01	2008-02-29 23:00:00	366.917
2004-01-03 02:00:00	0	1.1e+31			2004-02-20	2004-02-20 23:00:00	2004-02-20	1.9154		2008-03-01	2008-03-31 23:00:00	134.531
2004-01-03 03:00:00	0	1.1e+31			2004-02-21	2004-02-21 23:00:00	2004-02-21	4.2462		2008-04-01	2008-04-30 23:00:00	43.6762
2004-01-03 04:00:00	0	1.1e+31			2004-02-22	2004-02-22 23:00:00	2004-02-22	0		2008-05-01	2008-05-31 23:00:00	1.3889
2004-01-03 05:00:00	0	1e+30			2004-02-23	2004-02-23 23:00:00	2004-02-23	0		2008-06-01	2008-06-30 23:00:00	5.5964
2004-01-03 06:00:00	0	1.1e+31			2004-02-24	2004-02-24 23:00:00	2004-02-24	0.5082		2008-07-01	2008-07-31 23:00:00	3.6307
2004-01-03 07:00:00	0	1.1e+31			2004-02-25	2004-02-25 23:00:00	2004-02-25	0		2008-08-01	2008-08-31 23:00:00	1.0411
2004-01-03 08:00:00	0	1.1e+31			2004-02-26	2004-02-26 23:00:00	2004-02-26	0		2008-09-01	2008-09-30 23:00:00	2.3329
2004-01-03 09:00:00	0	1.1e+31			2004-02-27	2004-02-27 23:00:00	2004-02-27	0.7945		2008-10-01	2008-10-31 23:00:00	1.2869
2004-01-03 10:00:00	0	1.1e+31			2004-02-28	2004-02-28 23:00:00	2004-02-28	0		2008-11-01	2008-11-30 23:00:00	181.12
2004-01-03 11:00:00	0	1.1e+31			2004-02-29	2004-02-29 23:00:00	2004-02-29	4.966		2008-12-01	2008-12-31 23:00:00	228.931
2004-01-03 12:00:00	0	1e+30			2004-03-01	2004-03-01 23:00:00	2004-03-01	0		2009-01-01	2009-01-31 23:00:00	270.382
2004-01-03 13:00:00	0	1.1e+31			2004-03-02	2004-03-02 23:00:00	2004-03-02	1.4832		2009-02-01	2009-02-28 23:00:00	148.791
2004-01-03 14:00:00	0	1.1e+31			2004-03-03	2004-03-03 23:00:00	2004-03-03	3.2616		2009-03-01	2009-03-31 23:00:00	88.2788
2004-01-03 15:00:00	0.0263	1.1e+31			2004-03-04	2004-03-04 23:00:00	2004-03-04	0		2009-04-01	2009-04-30 23:00:00	0.0467
2004-01-03 16:00:00	0	1.1e+31			2004-03-05	2004-03-05 23:00:00	2004-03-05	0		2009-05-01	2009-05-31 23:00:00	2.3264
2004-01-03 17:00:00	0	1e+30			2004-03-06	2004-03-06 23:00:00	2004-03-06	0.5258		2009-06-01	2009-06-30 23:00:00	0
2004-01-03 18:00:00	0	1e+30			2004-03-07	2004-03-07 23:00:00	2004-03-07	1.3923		2009-07-01	2009-07-31 23:00:00	5.0124
2004-01-03 19:00:00	0	1.1e+31			2004-03-08	2004-03-08 23:00:00	2004-03-08	0		2009-08-01	2009-08-31 23:00:00	0.5824
2004-01-03 20:00:00	0	1e+30			2004-03-09	2004-03-09 23:00:00	2004-03-09	0		2009-09-01	2009-09-30 23:00:00	0.6797
2004-01-03 21:00:00	0	1.1e+31			2004-03-10	2004-03-10 23:00:00	2004-03-10	0.0224		2009-10-01	2009-10-31 23:00:00	1.5383
2004-01-03 22:00:00	0	1.1e+31			2004-03-11	2004-03-11 23:00:00	2004-03-11	0.0161		2009-11-01	2009-11-30 23:00:00	32.7515
2004-01-03 23:00:00	0	1.1e+31			2004-03-12	2004-03-12 23:00:00	2004-03-12	0.4934		2009-12-01	2009-12-31 23:00:00	215.7
2004-01-04	0	1.1e+31			2004-03-13	2004-03-13 23:00:00	2004-03-13	0		2010-01-01	2010-01-31 23:00:00	328.789
2004-01-04 01:00:00	0	1.1e+31			2004-03-14	2004-03-14 23:00:00	2004-03-14	19.3708		2010-02-01	2010-02-28 23:00:00	57.5079
2004-01-04 02:00:00	0	1.1e+31			2004-03-15	2004-03-15 23:00:00	2004-03-15	107.575		2010-03-01	2010-03-31 23:00:00	30.7556
2004-01-04 03:00:00	0	1e+30			2004-03-16	2004-03-16 23:00:00	2004-03-16	18.6951		2010-04-01	2010-04-30 23:00:00	31.0611
2004-01-04 04:00:00	0	1.1e+31			2004-03-17	2004-03-17 23:00:00	2004-03-17	24.1895		2010-05-01	2010-05-31 23:00:00	22.6811
2004-01-04 05:00:00	0	1e+30			2004-03-18	2004-03-18 23:00:00	2004-03-18	16.8939		2010-06-01	2010-06-30 23:00:00	3.7296
2004-01-04 06:00:00	0	1.1e+31			2004-03-19	2004-03-19 23:00:00	2004-03-19	75.9773		2010-07-01	2010-07-31 23:00:00	5.9965
2004-01-04 07:00:00	0	1.1e+31			2004-03-20	2004-03-20 23:00:00	2004-03-20	47.4299		2010-08-01	2010-08-31 23:00:00	52.9593
2004-01-04 08:00:00	0	1e+30			2004-03-21	2004-03-21 23:00:00	2004-03-21	6.2635		2010-09-01	2010-09-30 23:00:00	44.9177
2004-01-04 09:00:00	0	1e+30			2004-03-22	2004-03-22 23:00:00	2004-03-22	0.468		2010-10-01	2010-10-31 23:00:00	102.945
2004-01-04 10:00:00	0	1.1e+31			2004-03-23	2004-03-23 23:00:00	2004-03-23	0.626		2010-11-01	2010-11-30 23:00:00	34.6207
2004-01-04 11:00:00	0	1.1e+31			2004-03-24	2004-03-24 23:00:00	2004-03-24	0		2010-12-01	2010-12-31 23:00:00	342.999
2004-01-04 12:00:00	0.1106	1.1e+31			2004-03-25	2004-03-25 23:00:00	2004-03-25	0		2011-01-01	2011-01-31 23:00:00	401.564
2004-01-04 13:00:00	0	1.1e+31			2004-03-26	2004-03-26 23:00:00	2004-03-26	0		2011-02-01	2011-02-28 23:00:00	253.684
2004-01-04 14:00:00	0	1.1e+31			2004-03-27	2004-03-27 23:00:00	2004-03-27	0		2011-03-01	2011-03-31 23:00:00	149.434
2004-01-04 15:00:00	0	1.1e+31			2004-03-28	2004-03-28 23:00:00	2004-03-28	0		2011-04-01	2011-04-30 23:00:00	326.813
2004-01-04 16:00:00	0	1.1e+31			2004-03-29	2004-03-29 23:00:00	2004-03-29	0		2011-05-01	2011-05-31 23:00:00	24.5939
2004-01-04 17:00:00	0	1e+30			2004-03-30	2004-03-30 23:00:00	2004-03-30	0		2011-06-01	2011-06-30 23:00:00	1.4137
2004-01-04 18:00:00	0	1.1e+31			2004-03-31	2004-03-31 23:00:00	2004-03-31	0		2011-07-01	2011-07-31 23:00:00	2.4047
2004-01-04 19:00:00	0	1.1e+31			2004-04-01	2004-04-01 23:00:00	2004-04-01	0		2011-08-01	2011-08-31 23:00:00	5.6389
2004-01-04 20:00:00	0	1.1e+31			2004-04-02	2004-04-02 23:00:00	2004-04-02	0.0117		2011-09-01	2011-09-30 23:00:00	1.3156
2004-01-04 21:00:00	0	1e+30			2004-04-03	2004-04-03 23:00:00	2004-04-03	0		2011-10-01	2011-10-31 23:00:00	0.7217
2004-01-04 22:00:00	0	1.1e+31			2004-04-04	2004-04-04 23:00:00	2004-04-04	0		2011-11-01	2011-11-30 23:00:00	36.513
2004-01-04 23:00:00	0	1e+30			2004-04-05	2004-04-05 23:00:00	2004-04-05	0.2068		2011-12-01	2011-12-31 23:00:00	299.662
2004-01-05	0	1.1e+31			2004-04-06	2004-04-06 23:00:00	2004-04-06	0		2012-01-01	2012-01-31 23:00:00	310.421
2004-01-05 01:00:00	0	1.1e+31			2004-04-07	2004-04-07 23:00:00	2004-04-07	0		2012-02-01	2012-02-29 23:00:00	205.943
2004-01-05 02:00:00	0	1e+30			2004-04-08	2004-04-08 23:00:00	2004-04-08	0		2012-03-01	2012-03-31 23:00:00	275.112
2004-01-05 03:00:00	0	1.1e+31			2004-04-09	2004-04-09 23:00:00	2004-04-09	0		2012-04-01	2012-04-30 23:00:00	169.731
2004-01-05 04:00:00	0	1e+30			2004-04-10	2004-04-10 23:00:00	2004-04-10	0		2012-05-01	2012-05-31 23:00:00	44.9379
2004-01-05 05:00:00	0	1.1e+31			2004-04-11	2004-04-11 23:00:00	2004-04-11	0		2012-06-01	2012-06-30 23:00:00	3.6434
2004-01-05 06:00:00	0	1.1e+31			2004-04-12	2004-04-12 23:00:00	2004-04-12	0		2012-07-01	2012-07-31 23:00:00	2.5212
2004-01-05 07:00:00	0	1e+30			2004-04-13	2004-04-13 23:00:00	2004-04-13	0		2012-08-01	2012-08-31 23:00:00	2.5335
2004-01-05 08:00:00	0	1e+30			2004-04-14	2004-04-14 23:00:00	2004-04-14	0		2012-09-01	2012-09-30 23:00:00	1.6569
2004-01-05 09:00:00	0	1.1e+31			2004-04-15	2004-04-15 23:00:00	2004-04-15	0.0381		2012-10-01	2012-10-31 23:00:00	1.3972
2004-01-05 10:00:00	0	1.1e+31			2004-04-16	2004-04-16 23:00:00	2004-04-16	0		2012-11-01	2012-11-30 23:00:00	15.7546
2004-01-05 11:00:00	0	1.1e+31			2004-04-17	2004-04-17 23:00:00	2004-04-17	0		2012-12-01	2012-12-31 23:00:00	151.776
2004-01-05 12:00:00	0	1e+30			2004-04-18	2004-04-18 23:00:00	2004-04-18	0		2013-01-01	2013-01-31 23:00:00	428.722
2004-01-05 13:00:00	0	1.1e+31			2004-04-19	2004-04-19 23:00:00	2004-04-19	0		2013-02-01	2013-02-28 23:00:00	278.149
2004-01-05 14:00:00	0	1.1e+31			2004-04-20	2004-04-20 23:00:00	2004-04-20	0		2013-03-01	2013-03-31 23:00:00	241.238
2004-01-05 15:00:00	0	1.1e+31			2004-04-21	2004-04-21 23:00:00	2004-04-21	0		2013-04-01	2013-04-30 23:00:00	25.3081
2004-01-05 16:00:00	0	1.1e+31			2004-04-22	2004-04-22 23:00:00	2004-04-22	0		2013-05-01	2013-05-31 23:00:00	110.734
2004-01-05 17:00:00	0	1e+30			2004-04-23	2004-04-23 23:00:00	2004-04-23	0		2013-06-01	2013-06-30 23:00:00	165.762
2004-01-05 18:00:00	0	1.1e+31			2004-04-24	2004-04-24 23:00:00	2004-04-24	0		2013-07-01	2013-07-31 23:00:00	6.2414
2004-01-05 19:00:00	0	1.1e+31			2004-04-25	2004-04-25 23:00:00	2004-04-25	0		2013-08-01	2013-08-31 23:00:00	1.8527
2004-01-05 20:00:00	0	1e+30			2004-04-26	2004-04-26 23:00:00	2004-04-26	0.083		2013-09-01	2013-09-30 23:00:00	0.266
2004-01-05 21:00:00	0	1e+30			2004-04-27	2004-04-27 23:00:00	2004-04-27	0		2013-10-01	2013-10-31 23:00:00	35.6769
2004-01-05 22:00:00	0	1.1e+31			2004-04-28	2004-04-28 23:00:00	2004-04-28	0		2013-11-01	2013-11-30 23:00:00	52.2917
2004-01-05 23:00:00	0	1.1e+31			2004-04-29	2004-04-29 23:00:00	2004-04-29	0		2013-12-01	2013-12-31 23:00:00	176.037
2004-01-06	0	1.1e+31			2004-04-30	2004-04-30 23:00:00	2004-04-30	0		2014-01-01	2014-01-31 23:00:00	194.741
2004-01-06 01:00:00	0	1.1e+31			2004-05-01	2004-05-01 23:00:00	2004-05-01	0		2014-02-01	2014-02-28 23:00:00	240.886
2004-01-06 02:00:00	0	1.1e+31			2004-05-02	2004-05-02 23:00:00	2004-05-02	0		2014-03-01	2014-03-31 23:00:00	153.995
2004-01-06 03:00:00	0	1.1e+31			2004-05-03	2004-05-03 23:00:00	2004-05-03	0		2014-04-01	2014-04-30 23:00:00	56.3518
2004-01-06 04:00:00	0	1e+30			2004-05-04	2004-05-04 23:00:00	2004-05-04	0		2014-05-01	2014-05-31 23:00:00	5.027
2004-01-06 05:00:00	0	1e+30			2004-05-05	2004-05-05 23:00:00	2004-05-05	0		2014-06-01	2014-06-30 23:00:00	0.6648
2004-01-06 06:00:00	0	1.1e+31			2004-05-06	2004-05-06 23:00:00	2004-05-06	6.615		2014-07-01	2014-07-31 23:00:00	2.2144
2004-01-06 07:00:00	0	1e+30			2004-05-07	2004-05-07 23:00:00	2004-05-07	0.2208		2014-08-01	2014-08-31 23:00:00	0
2004-01-06 08:00:00	0	1e+30			2004-05-08	2004-05-08 23:00:00	2004-05-08	0		2014-09-01	2014-09-30 23:00:00	0
2004-01-06 09:00:00	0	1.1e+31			2004-05-09	2004-05-09 23:00:00	2004-05-09	0		2014-10-01	2014-10-31 23:00:00	0
2004-01-06 10:00:00	0	1.1e+31			2004-05-10	2004-05-10 23:00:00	2004-05-10	0		2014-11-01	2014-11-30 23:00:00	6.0066
2004-01-06 11:00:00	0	1.1e+31			2004-05-11	2004-05-11 23:00:00	2004-05-11	0		2014-12-01	2014-12-31 23:00:00	239.584
2004-01-06 12:00:00	0	1.1e+31			2004-05-12	2004-05-12 23:00:00	2004-05-12	0		2015-01-01	2015-01-31 23:00:00	408.705
2004-01-06 13:00:00	0	1.1e+31			2004-05-13	2004-05-13 23:00:00	2004-05-13	0		2015-02-01	2015-02-28 23:00:00	168.043
2004-01-06 14:00:00	0	1.1e+31			2004-05-14	2004-05-14 23:00:00	2004-05-14	0		2015-03-01	2015-03-31 23:00:00	92.4285
2004-01-06 15:00:00	0	1.1e+31			2004-05-15	2004-05-15 23:00:00	2004-05-15	0		2015-04-01	2015-04-30 23:00:00	18.4154
2004-01-06 16:00:00	0	1.1e+31			2004-05-16	2004-05-16 23:00:00	2004-05-16	0		2015-05-01	2015-05-31 23:00:00	0.2197
2004-01-06 17:00:00	0	1e+30			2004-05-17	2004-05-17 23:00:00	2004-05-17	0		2015-06-01	2015-06-30 23:00:00	0
2004-01-06 18:00:00	0	1.1e+31			2004-05-18	2004-05-18 23:00:00	2004-05-18	0		2015-07-01	2015-07-31 23:00:00	0
2004-01-06 19:00:00	0	1.1e+31			2004-05-19	2004-05-19 23:00:00	2004-05-19	0		2015-08-01	2015-08-31 23:00:00	0
2004-01-06 20:00:00	0	1e+30			2004-05-20	2004-05-20 23:00:00	2004-05-20	2.6276		2015-09-01	2015-09-30 23:00:00	0
2004-01-06 21:00:00	0	1e+30			2004-05-21	2004-05-21 23:00:00	2004-05-21	0.1256		2015-10-01	2015-10-31 23:00:00	0
2004-01-06 22:00:00	0	1.1e+31			2004-05-22	2004-05-22 23:00:00	2004-05-22	0		2015-11-01	2015-11-30 23:00:00	1.078
2004-01-06 23:00:00	0	1e+30			2004-05-23	2004-05-23 23:00:00	2004-05-23	0		2015-12-01	2015-12-31 23:00:00	133.183
2004-01-07	0	1.1e+31			2004-05-24	2004-05-24 23:00:00	2004-05-24	0.0139		2016-01-01	2016-01-31 23:00:00	55.5609
2004-01-07 01:00:00	0	1.1e+31			2004-05-25	2004-05-25 23:00:00	2004-05-25	0		2016-02-01	2016-02-29 23:00:00	92.7881
2004-01-07 02:00:00	0	1.1e+31			2004-05-26	2004-05-26 23:00:00	2004-05-26	0.0119		2016-03-01	2016-03-31 23:00:00	162.331
2004-01-07 03:00:00	0	1.1e+31			2004-05-27	2004-05-27 23:00:00	2004-05-27	4.6593		2016-04-01	2016-04-30 23:00:00	5.4335
2004-01-07 04:00:00	0	1.1e+31			2004-05-28	2004-05-28 23:00:00	2004-05-28	1.2423		2016-05-01	2016-05-31 23:00:00	41.7854
2004-01-07 05:00:00	0	1e+30			2004-05-29	2004-05-29 23:00:00	2004-05-29	1.9226		2016-06-01	2016-06-30 23:00:00	26.605
2004-01-07 06:00:00	0	1.1e+31			2004-05-30	2004-05-30 23:00:00	2004-05-30	0.0703		2016-07-01	2016-07-31 23:00:00	9.0522
2004-01-07 07:00:00	0.0113	1.1e+31			2004-05-31	2004-05-31 23:00:00	2004-05-31	0.1091		2016-08-01	2016-08-31 23:00:00	0.0578
2004-01-07 08:00:00	0.0263	1.1e+31			2004-06-01	2004-06-01 23:00:00	2004-06-01	0		2016-09-01	2016-09-30 23:00:00	46.4254
2004-01-07 09:00:00	0.0601	1.1e+31			2004-06-02	2004-06-02 23:00:00	2004-06-02	0		2016-10-01	2016-10-31 23:00:00	7.8161
2004-01-07 10:00:00	0	1.1e+31			2004-06-03	2004-06-03 23:00:00	2004-06-03	0.3382		2016-11-01	2016-11-30 23:00:00	2.8575
2004-01-07 11:00:00	0	1.1e+31			2004-06-04	2004-06-04 23:00:00	2004-06-04	0		2016-12-01	2016-12-31 23:00:00	348.805
2004-01-07 12:00:00	0	1e+30			2004-06-05	2004-06-05 23:00:00	2004-06-05	0		2017-01-01	2017-01-31 23:00:00	249.949
2004-01-07 13:00:00	0	1.1e+31			2004-06-06	2004-06-06 23:00:00	2004-06-06	0.0111		2017-02-01	2017-02-28 23:00:00	275.957
2004-01-07 14:00:00	0	1.1e+31			2004-06-07	2004-06-07 23:00:00	2004-06-07	0		2017-03-01	2017-03-31 23:00:00	147.84
2004-01-07 15:00:00	1.2203	1e+30			2004-06-08	2004-06-08 23:00:00	2004-06-08	0		2017-04-01	2017-04-30 23:00:00	128.918
2004-01-07 16:00:00	0	1.1e+31			2004-06-09	2004-06-09 23:00:00	2004-06-09	0		2017-05-01	2017-05-31 23:00:00	0.0224
2004-01-07 17:00:00	0	1e+30			2004-06-10	2004-06-10 23:00:00	2004-06-10	0		2017-06-01	2017-06-30 23:00:00	0.5081
2004-01-07 18:00:00	0	1e+30			2004-06-11	2004-06-11 23:00:00	2004-06-11	0		2017-07-01	2017-07-31 23:00:00	4.8524
2004-01-07 19:00:00	0	1.1e+31			2004-06-12	2004-06-12 23:00:00	2004-06-12	0		2017-08-01	2017-08-31 23:00:00	0.1174
2004-01-07 20:00:00	0	1e+30			2004-06-13	2004-06-13 23:00:00	2004-06-13	0		2017-09-01	2017-09-30 23:00:00	0
2004-01-07 21:00:00	0.0459	1.1e+31			2004-06-14	2004-06-14 23:00:00	2004-06-14	0		2017-10-01	2017-10-31 23:00:00	6.9152
2004-01-07 22:00:00	0	1.1e+31			2004-06-15	2004-06-15 23:00:00	2004-06-15	0		2017-11-01	2017-11-30 23:00:00	114.678
2004-01-07 23:00:00	0	1.1e+31			2004-06-16	2004-06-16 23:00:00	2004-06-16	0		2017-12-01	2017-12-31 23:00:00	150.362
2004-01-08	0	1e+30			2004-06-17	2004-06-17 23:00:00	2004-06-17	0		2018-01-01	2018-01-31 23:00:00	360.727
2004-01-08 01:00:00	0	1e+30			2004-06-18	2004-06-18 23:00:00	2004-06-18	0		2018-02-01	2018-02-28 23:00:00	76.034
2004-01-08 02:00:00	0	1.1e+31			2004-06-19	2004-06-19 23:00:00	2004-06-19	0		2018-03-01	2018-03-31 23:00:00	68.4321
2004-01-08 03:00:00	0	1.1e+31			2004-06-20	2004-06-20 23:00:00	2004-06-20	0		2018-04-01	2018-04-30 23:00:00	15.6935
2004-01-08 04:00:00	0	1.1e+31			2004-06-21	2004-06-21 23:00:00	2004-06-21	0.0103		2018-05-01	2018-05-31 23:00:00	1.3667
2004-01-08 05:00:00	0	1e+30			2004-06-22	2004-06-22 23:00:00	2004-06-22	0		2018-06-01	2018-06-30 23:00:00	0.1004
2004-01-08 06:00:00	0	1.1e+31			2004-06-23	2004-06-23 23:00:00	2004-06-23	0		2018-07-01	2018-07-31 23:00:00	0.2065
2004-01-08 07:00:00	0	1.1e+31			2004-06-24	2004-06-24 23:00:00	2004-06-24	0		2018-08-01	2018-08-31 23:00:00	0.7586
2004-01-08 08:00:00	0	1.1e+31			2004-06-25	2004-06-25 23:00:00	2004-06-25	0		2018-09-01	2018-09-30 23:00:00	0
2004-01-08 09:00:00	0	1e+30			2004-06-26	2004-06-26 23:00:00	2004-06-26	0		2018-10-01	2018-10-31 23:00:00	0.3832
2004-01-08 10:00:00	0	1.1e+31			2004-06-27	2004-06-27 23:00:00	2004-06-27	0		2018-11-01	2018-11-30 23:00:00	116.767
2004-01-08 11:00:00	0	1.1e+31			2004-06-28	2004-06-28 23:00:00	2004-06-28	0		2018-12-01	2018-12-31 23:00:00	203.912
2004-01-08 12:00:00	0	1e+30			2004-06-29	2004-06-29 23:00:00	2004-06-29	0		2019-01-01	2019-01-31 23:00:00	280.18
2004-01-08 13:00:00	0	1.1e+31			2004-06-30	2004-06-30 23:00:00	2004-06-30	0		2019-02-01	2019-02-28 23:00:00	33.7712
2004-01-08 14:00:00	0	1e+30			2004-07-01	2004-07-01 23:00:00	2004-07-01	0		2019-03-01	2019-03-31 23:00:00	227.203
2004-01-08 15:00:00	0	1.1e+31			2004-07-02	2004-07-02 23:00:00	2004-07-02	0		2019-04-01	2019-04-30 23:00:00	22.9767
2004-01-08 16:00:00	0	1.1e+31			2004-07-03	2004-07-03 23:00:00	2004-07-03	0		2019-05-01	2019-05-31 23:00:00	31.273
2004-01-08 17:00:00	0	1e+30			2004-07-04	2004-07-04 23:00:00	2004-07-04	0		2019-06-01	2019-06-30 23:00:00	2.1172
2004-01-08 18:00:00	0	1.1e+31			2004-07-05	2004-07-05 23:00:00	2004-07-05	0		2019-07-01	2019-07-31 23:00:00	0
2004-01-08 19:00:00	0	1e+30			2004-07-06	2004-07-06 23:00:00	2004-07-06	0		2019-08-01	2019-08-31 23:00:00	0.043
2004-01-08 20:00:00	0	1.1e+31			2004-07-07	2004-07-07 23:00:00	2004-07-07	0.027		2019-09-01	2019-09-30 23:00:00	0
2004-01-08 21:00:00	0	1.1e+31			2004-07-08	2004-07-08 23:00:00	2004-07-08	0		2019-10-01	2019-10-31 23:00:00	0
2004-01-08 22:00:00	0	1.1e+31			2004-07-09	2004-07-09 23:00:00	2004-07-09	0		2019-11-01	2019-11-30 23:00:00	0.6523
2004-01-08 23:00:00	0	1.1e+31			2004-07-10	2004-07-10 23:00:00	2004-07-10	0		2019-12-01	2019-12-31 23:00:00	142.755
2004-01-09	0	1e+30			2004-07-11	2004-07-11 23:00:00	2004-07-11	0.3893		2020-01-01	2020-01-31 23:00:00	115.519
2004-01-09 01:00:00	0	1.1e+31			2004-07-12	2004-07-12 23:00:00	2004-07-12	0.0378		2020-02-01	2020-02-29 23:00:00	95.5731
2004-01-09 02:00:00	0	1.1e+31			2004-07-13	2004-07-13 23:00:00	2004-07-13	0		2020-03-01	2020-03-31 23:00:00	111.241
2004-01-09 03:00:00	0	1.1e+31			2004-07-14	2004-07-14 23:00:00	2004-07-14	0		2020-04-01	2020-04-30 23:00:00	34.7218
2004-01-09 04:00:00	0	1e+30			2004-07-15	2004-07-15 23:00:00	2004-07-15	0.0114		2020-05-01	2020-05-31 23:00:00	11.6686
2004-01-09 05:00:00	0	1.1e+31			2004-07-16	2004-07-16 23:00:00	2004-07-16	0		2020-06-01	2020-06-30 23:00:00	2.0675
2004-01-09 06:00:00	0.6367	1.1e+31			2004-07-17	2004-07-17 23:00:00	2004-07-17	0		2020-07-01	2020-07-31 23:00:00	0
2004-01-09 07:00:00	1.1447	1.1e+31			2004-07-18	2004-07-18 23:00:00	2004-07-18	0		2020-08-01	2020-08-31 23:00:00	0
2004-01-09 08:00:00	0.9532	1.1e+31			2004-07-19	2004-07-19 23:00:00	2004-07-19	0		2020-09-01	2020-09-30 23:00:00	0.0805
2004-01-09 09:00:00	0.9281	1e+30			2004-07-20	2004-07-20 23:00:00	2004-07-20	0		2020-10-01	2020-10-31 23:00:00	1.7791
2004-01-09 10:00:00	0.2337	1.1e+31			2004-07-21	2004-07-21 23:00:00	2004-07-21	0		2020-11-01	2020-11-30 23:00:00	36.4975
2004-01-09 11:00:00	0.069	1.1e+31			2004-07-22	2004-07-22 23:00:00	2004-07-22	0		2020-12-01	2020-12-31 23:00:00	285.246
2004-01-09 12:00:00	0.3977	1.1e+31			2004-07-23	2004-07-23 23:00:00	2004-07-23	0		2021-01-01	2021-01-31 23:00:00	291.398
2004-01-09 13:00:00	0.6994	1.1e+31			2004-07-24	2004-07-24 23:00:00	2004-07-24	0		2021-02-01	2021-02-28 23:00:00	186.993
2004-01-09 14:00:00	0	1.1e+31			2004-07-25	2004-07-25 23:00:00	2004-07-25	0		2021-03-01	2021-03-31 23:00:00	199.878
2004-01-09 15:00:00	0	1.1e+31			2004-07-26	2004-07-26 23:00:00	2004-07-26	0		2021-04-01	2021-04-30 23:00:00	409.913
2004-01-09 16:00:00	0	1.1e+31			2004-07-27	2004-07-27 23:00:00	2004-07-27	0		2021-05-01	2021-05-31 23:00:00	0
2004-01-09 17:00:00	0	1e+30			2004-07-28	2004-07-28 23:00:00	2004-07-28	0		2021-06-01	2021-06-30 23:00:00	7.2154
2004-01-09 18:00:00	0	1.1e+31			2004-07-29	2004-07-29 23:00:00	2004-07-29	0		2021-07-01	2021-07-31 23:00:00	0
2004-01-09 19:00:00	0	1.1e+31			2004-07-30	2004-07-30 23:00:00	2004-07-30	0		2021-08-01	2021-08-31 23:00:00	0.2366
2004-01-09 20:00:00	0	1.1e+31			2004-07-31	2004-07-31 23:00:00	2004-07-31	0		2021-09-01	2021-09-30 23:00:00	1.803
2004-01-09 21:00:00	0	1e+30			2004-08-01	2004-08-01 23:00:00	2004-08-01	0		2021-10-01	2021-10-31 23:00:00	0.2623
2004-01-09 22:00:00	0	1.1e+31			2004-08-02	2004-08-02 23:00:00	2004-08-02	0		2021-11-01	2021-11-30 23:00:00	108.912
2004-01-09 23:00:00	0	1.1e+31			2004-08-03	2004-08-03 23:00:00	2004-08-03	0		2021-12-01	2021-12-31 23:00:00	462.041
2004-01-10	0	1e+30			2004-08-04	2004-08-04 23:00:00	2004-08-04	0
2004-01-10 01:00:00	0	1.1e+31			2004-08-05	2004-08-05 23:00:00	2004-08-05	0
2004-01-10 02:00:00	0	1.1e+31			2004-08-06	2004-08-06 23:00:00	2004-08-06	0
2004-01-10 03:00:00	0	1.1e+31			2004-08-07	2004-08-07 23:00:00	2004-08-07	0
2004-01-10 04:00:00	0	1.1e+31			2004-08-08	2004-08-08 23:00:00	2004-08-08	0
2004-01-10 05:00:00	0	1e+30			2004-08-09	2004-08-09 23:00:00	2004-08-09	0
2004-01-10 06:00:00	0	1.1e+31			2004-08-10	2004-08-10 23:00:00	2004-08-10	0
2004-01-10 07:00:00	0	1.1e+31			2004-08-11	2004-08-11 23:00:00	2004-08-11	0
2004-01-10 08:00:00	0	1e+30			2004-08-12	2004-08-12 23:00:00	2004-08-12	0
2004-01-10 09:00:00	0	1.1e+31			2004-08-13	2004-08-13 23:00:00	2004-08-13	0
2004-01-10 10:00:00	0	1.1e+31			2004-08-14	2004-08-14 23:00:00	2004-08-14	0.0432
2004-01-10 11:00:00	0.0235	1.1e+31			2004-08-15	2004-08-15 23:00:00	2004-08-15	0
2004-01-10 12:00:00	0	1e+30			2004-08-16	2004-08-16 23:00:00	2004-08-16	0
2004-01-10 13:00:00	0	1.1e+31			2004-08-17	2004-08-17 23:00:00	2004-08-17	0
2004-01-10 14:00:00	0	1.1e+31			2004-08-18	2004-08-18 23:00:00	2004-08-18	0
2004-01-10 15:00:00	0	1.1e+31			2004-08-19	2004-08-19 23:00:00	2004-08-19	0
2004-01-10 16:00:00	0	1e+30			2004-08-20	2004-08-20 23:00:00	2004-08-20	0
2004-01-10 17:00:00	0	1.1e+31			2004-08-21	2004-08-21 23:00:00	2004-08-21	0
2004-01-10 18:00:00	0	1.1e+31			2004-08-22	2004-08-22 23:00:00	2004-08-22	0
2004-01-10 19:00:00	0	1.1e+31			2004-08-23	2004-08-23 23:00:00	2004-08-23	0
2004-01-10 20:00:00	0	1.1e+31			2004-08-24	2004-08-24 23:00:00	2004-08-24	0
2004-01-10 21:00:00	0	1e+30			2004-08-25	2004-08-25 23:00:00	2004-08-25	0
2004-01-10 22:00:00	0	1.1e+31			2004-08-26	2004-08-26 23:00:00	2004-08-26	0
2004-01-10 23:00:00	0	1.1e+31			2004-08-27	2004-08-27 23:00:00	2004-08-27	0
2004-01-11	0	1.1e+31			2004-08-28	2004-08-28 23:00:00	2004-08-28	0
2004-01-11 01:00:00	0	1.1e+31			2004-08-29	2004-08-29 23:00:00	2004-08-29	0
2004-01-11 02:00:00	0	1.1e+31			2004-08-30	2004-08-30 23:00:00	2004-08-30	0
2004-01-11 03:00:00	0	1.1e+31			2004-08-31	2004-08-31 23:00:00	2004-08-31	0
2004-01-11 04:00:00	0	1.1e+31			2004-09-01	2004-09-01 23:00:00	2004-09-01	0
2004-01-11 05:00:00	0	1e+30			2004-09-02	2004-09-02 23:00:00	2004-09-02	0
2004-01-11 06:00:00	0	1.1e+31			2004-09-03	2004-09-03 23:00:00	2004-09-03	0
2004-01-11 07:00:00	0	1.1e+31			2004-09-04	2004-09-04 23:00:00	2004-09-04	0
2004-01-11 08:00:00	0	1e+30			2004-09-05	2004-09-05 23:00:00	2004-09-05	0
2004-01-11 09:00:00	0	1.1e+31			2004-09-06	2004-09-06 23:00:00	2004-09-06	0
2004-01-11 10:00:00	0	1.1e+31			2004-09-07	2004-09-07 23:00:00	2004-09-07	0
2004-01-11 11:00:00	0	1.1e+31			2004-09-08	2004-09-08 23:00:00	2004-09-08	0
2004-01-11 12:00:00	0	1.1e+31			2004-09-09	2004-09-09 23:00:00	2004-09-09	0
2004-01-11 13:00:00	0	1e+30			2004-09-10	2004-09-10 23:00:00	2004-09-10	0
2004-01-11 14:00:00	0	1.1e+31			2004-09-11	2004-09-11 23:00:00	2004-09-11	0
2004-01-11 15:00:00	0	1.1e+31			2004-09-12	2004-09-12 23:00:00	2004-09-12	0
2004-01-11 16:00:00	0	1.1e+31			2004-09-13	2004-09-13 23:00:00	2004-09-13	0
2004-01-11 17:00:00	0	1.1e+31			2004-09-14	2004-09-14 23:00:00	2004-09-14	0
2004-01-11 18:00:00	0	1.1e+31			2004-09-15	2004-09-15 23:00:00	2004-09-15	0
2004-01-11 19:00:00	0	1.1e+31			2004-09-16	2004-09-16 23:00:00	2004-09-16	0
2004-01-11 20:00:00	0	1e+30			2004-09-17	2004-09-17 23:00:00	2004-09-17	0
2004-01-11 21:00:00	0	1.1e+31			2004-09-18	2004-09-18 23:00:00	2004-09-18	0
2004-01-11 22:00:00	0	1.1e+31			2004-09-19	2004-09-19 23:00:00	2004-09-19	0
2004-01-11 23:00:00	0	1e+30			2004-09-20	2004-09-20 23:00:00	2004-09-20	0
2004-01-12	0	1e+30			2004-09-21	2004-09-21 23:00:00	2004-09-21	0
2004-01-12 01:00:00	0	1.1e+31			2004-09-22	2004-09-22 23:00:00	2004-09-22	0
2004-01-12 02:00:00	0	1.1e+31			2004-09-23	2004-09-23 23:00:00	2004-09-23	0
2004-01-12 03:00:00	0	1.1e+31			2004-09-24	2004-09-24 23:00:00	2004-09-24	0
2004-01-12 04:00:00	0	1e+30			2004-09-25	2004-09-25 23:00:00	2004-09-25	0
2004-01-12 05:00:00	0	1e+30			2004-09-26	2004-09-26 23:00:00	2004-09-26	0
2004-01-12 06:00:00	0	1.1e+31			2004-09-27	2004-09-27 23:00:00	2004-09-27	0
2004-01-12 07:00:00	0	1e+30			2004-09-28	2004-09-28 23:00:00	2004-09-28	0
2004-01-12 08:00:00	0	1.1e+31			2004-09-29	2004-09-29 23:00:00	2004-09-29	0
2004-01-12 09:00:00	0	1e+30			2004-09-30	2004-09-30 23:00:00	2004-09-30	0
2004-01-12 10:00:00	0	1.1e+31			2004-10-01	2004-10-01 23:00:00	2004-10-01	0
2004-01-12 11:00:00	0	1.1e+31			2004-10-02	2004-10-02 23:00:00	2004-10-02	0
2004-01-12 12:00:00	0	1e+30			2004-10-03	2004-10-03 23:00:00	2004-10-03	0
2004-01-12 13:00:00	0	1.1e+31			2004-10-04	2004-10-04 23:00:00	2004-10-04	0
2004-01-12 14:00:00	0	1.1e+31			2004-10-05	2004-10-05 23:00:00	2004-10-05	0
2004-01-12 15:00:00	0	1.1e+31			2004-10-06	2004-10-06 23:00:00	2004-10-06	0
2004-01-12 16:00:00	0	1.1e+31			2004-10-07	2004-10-07 23:00:00	2004-10-07	0
2004-01-12 17:00:00	0	1e+30			2004-10-08	2004-10-08 23:00:00	2004-10-08	0
2004-01-12 18:00:00	0	1.1e+31			2004-10-09	2004-10-09 23:00:00	2004-10-09	0
2004-01-12 19:00:00	0	1.1e+31			2004-10-10	2004-10-10 23:00:00	2004-10-10	0
2004-01-12 20:00:00	0	1e+30			2004-10-11	2004-10-11 23:00:00	2004-10-11	0.0156
2004-01-12 21:00:00	0	1.1e+31			2004-10-12	2004-10-12 23:00:00	2004-10-12	0
2004-01-12 22:00:00	0	1e+30			2004-10-13	2004-10-13 23:00:00	2004-10-13	0
2004-01-12 23:00:00	0	1.1e+31			2004-10-14	2004-10-14 23:00:00	2004-10-14	0
2004-01-13	0	1.1e+31			2004-10-15	2004-10-15 23:00:00	2004-10-15	0
2004-01-13 01:00:00	0	1.1e+31			2004-10-16	2004-10-16 23:00:00	2004-10-16	0
2004-01-13 02:00:00	0	1.1e+31			2004-10-17	2004-10-17 23:00:00	2004-10-17	0.1782
2004-01-13 03:00:00	0	1.1e+31			2004-10-18	2004-10-18 23:00:00	2004-10-18	0.0244
2004-01-13 04:00:00	0	1e+30			2004-10-19	2004-10-19 23:00:00	2004-10-19	0
2004-01-13 05:00:00	0	1.1e+31			2004-10-20	2004-10-20 23:00:00	2004-10-20	0
2004-01-13 06:00:00	0	1.1e+31			2004-10-21	2004-10-21 23:00:00	2004-10-21	0
2004-01-13 07:00:00	0	1e+30			2004-10-22	2004-10-22 23:00:00	2004-10-22	0
2004-01-13 08:00:00	0	1.1e+31			2004-10-23	2004-10-23 23:00:00	2004-10-23	0
2004-01-13 09:00:00	0	1e+30			2004-10-24	2004-10-24 23:00:00	2004-10-24	0
2004-01-13 10:00:00	0	1.1e+31			2004-10-25	2004-10-25 23:00:00	2004-10-25	0
2004-01-13 11:00:00	0	1.1e+31			2004-10-26	2004-10-26 23:00:00	2004-10-26	0
2004-01-13 12:00:00	0	1.1e+31			2004-10-27	2004-10-27 23:00:00	2004-10-27	0
2004-01-13 13:00:00	0	1.1e+31			2004-10-28	2004-10-28 23:00:00	2004-10-28	0
2004-01-13 14:00:00	0	1.1e+31			2004-10-29	2004-10-29 23:00:00	2004-10-29	0
2004-01-13 15:00:00	0	1.1e+31			2004-10-30	2004-10-30 23:00:00	2004-10-30	0
2004-01-13 16:00:00	0	1.1e+31			2004-10-31	2004-10-31 23:00:00	2004-10-31	0
2004-01-13 17:00:00	0	1e+30			2004-11-01	2004-11-01 23:00:00	2004-11-01	0
2004-01-13 18:00:00	0	1.1e+31			2004-11-02	2004-11-02 23:00:00	2004-11-02	0
2004-01-13 19:00:00	0	1.1e+31			2004-11-03	2004-11-03 23:00:00	2004-11-03	0.0223
2004-01-13 20:00:00	0	1e+30			2004-11-04	2004-11-04 23:00:00	2004-11-04	0
2004-01-13 21:00:00	0	1e+30			2004-11-05	2004-11-05 23:00:00	2004-11-05	0
2004-01-13 22:00:00	0	1.1e+31			2004-11-06	2004-11-06 23:00:00	2004-11-06	0
2004-01-13 23:00:00	0	1e+30			2004-11-07	2004-11-07 23:00:00	2004-11-07	0
2004-01-14	0	1.1e+31			2004-11-08	2004-11-08 23:00:00	2004-11-08	0
2004-01-14 01:00:00	0	1.1e+31			2004-11-09	2004-11-09 23:00:00	2004-11-09	1.0014
2004-01-14 02:00:00	0	1.1e+31			2004-11-10	2004-11-10 23:00:00	2004-11-10	1.8016
2004-01-14 03:00:00	0	1.1e+31			2004-11-11	2004-11-11 23:00:00	2004-11-11	0
2004-01-14 04:00:00	0	1.1e+31			2004-11-12	2004-11-12 23:00:00	2004-11-12	0
2004-01-14 05:00:00	0	1.1e+31			2004-11-13	2004-11-13 23:00:00	2004-11-13	0
2004-01-14 06:00:00	0	1.1e+31			2004-11-14	2004-11-14 23:00:00	2004-11-14	0
2004-01-14 07:00:00	0	1.1e+31			2004-11-15	2004-11-15 23:00:00	2004-11-15	0.501
2004-01-14 08:00:00	0	1e+30			2004-11-16	2004-11-16 23:00:00	2004-11-16	0
2004-01-14 09:00:00	0	1.1e+31			2004-11-17	2004-11-17 23:00:00	2004-11-17	0
2004-01-14 10:00:00	0	1.1e+31			2004-11-18	2004-11-18 23:00:00	2004-11-18	0
2004-01-14 11:00:00	0	1.1e+31			2004-11-19	2004-11-19 23:00:00	2004-11-19	0
2004-01-14 12:00:00	0	1e+30			2004-11-20	2004-11-20 23:00:00	2004-11-20	0.0133
2004-01-14 13:00:00	0	1.1e+31			2004-11-21	2004-11-21 23:00:00	2004-11-21	0
2004-01-14 14:00:00	0	1.1e+31			2004-11-22	2004-11-22 23:00:00	2004-11-22	0.1748
2004-01-14 15:00:00	0	1.1e+31			2004-11-23	2004-11-23 23:00:00	2004-11-23	0.0854
2004-01-14 16:00:00	0	1e+30			2004-11-24	2004-11-24 23:00:00	2004-11-24	0
2004-01-14 17:00:00	0	1e+30			2004-11-25	2004-11-25 23:00:00	2004-11-25	20.5833
2004-01-14 18:00:00	0	1.1e+31			2004-11-26	2004-11-26 23:00:00	2004-11-26	44.2637
2004-01-14 19:00:00	0	1e+30			2004-11-27	2004-11-27 23:00:00	2004-11-27	0.7515
2004-01-14 20:00:00	0	1.1e+31			2004-11-28	2004-11-28 23:00:00	2004-11-28	0.239
2004-01-14 21:00:00	0	1e+30			2004-11-29	2004-11-29 23:00:00	2004-11-29	0
2004-01-14 22:00:00	0	1e+30			2004-11-30	2004-11-30 23:00:00	2004-11-30	0
2004-01-14 23:00:00	0	1.1e+31			2004-12-01	2004-12-01 23:00:00	2004-12-01	0
2004-01-15	0	1e+30			2004-12-02	2004-12-02 23:00:00	2004-12-02	0
2004-01-15 01:00:00	0	1.1e+31			2004-12-03	2004-12-03 23:00:00	2004-12-03	0
2004-01-15 02:00:00	0	1.1e+31			2004-12-04	2004-12-04 23:00:00	2004-12-04	0.1187
2004-01-15 03:00:00	0	1.1e+31			2004-12-05	2004-12-05 23:00:00	2004-12-05	0
2004-01-15 04:00:00	0	1.1e+31			2004-12-06	2004-12-06 23:00:00	2004-12-06	0
2004-01-15 05:00:00	0	1e+30			2004-12-07	2004-12-07 23:00:00	2004-12-07	0.6752
2004-01-15 06:00:00	0	1.1e+31			2004-12-08	2004-12-08 23:00:00	2004-12-08	0.7495
2004-01-15 07:00:00	0	1.1e+31			2004-12-09	2004-12-09 23:00:00	2004-12-09	0
2004-01-15 08:00:00	0	1e+30			2004-12-10	2004-12-10 23:00:00	2004-12-10	0.0116
2004-01-15 09:00:00	0	1.1e+31			2004-12-11	2004-12-11 23:00:00	2004-12-11	3.2572
2004-01-15 10:00:00	0	1.1e+31			2004-12-12	2004-12-12 23:00:00	2004-12-12	4.9692
2004-01-15 11:00:00	0	1e+30			2004-12-13	2004-12-13 23:00:00	2004-12-13	0
2004-01-15 12:00:00	0	1.1e+31			2004-12-14	2004-12-14 23:00:00	2004-12-14	0
2004-01-15 13:00:00	0	1.1e+31			2004-12-15	2004-12-15 23:00:00	2004-12-15	0
2004-01-15 14:00:00	0	1.1e+31			2004-12-16	2004-12-16 23:00:00	2004-12-16	0
2004-01-15 15:00:00	0	1.1e+31			2004-12-17	2004-12-17 23:00:00	2004-12-17	0
2004-01-15 16:00:00	0	1e+30			2004-12-18	2004-12-18 23:00:00	2004-12-18	4.7172
2004-01-15 17:00:00	0	1.1e+31			2004-12-19	2004-12-19 23:00:00	2004-12-19	1.8827
2004-01-15 18:00:00	0	1.1e+31			2004-12-20	2004-12-20 23:00:00	2004-12-20	5.7836
2004-01-15 19:00:00	0	1.1e+31			2004-12-21	2004-12-21 23:00:00	2004-12-21	5.3312
2004-01-15 20:00:00	0	1e+30			2004-12-22	2004-12-22 23:00:00	2004-12-22	7.9794
2004-01-15 21:00:00	0	1e+30			2004-12-23	2004-12-23 23:00:00	2004-12-23	13.5319
2004-01-15 22:00:00	0	1.1e+31			2004-12-24	2004-12-24 23:00:00	2004-12-24	20.0416
2004-01-15 23:00:00	0	1.1e+31			2004-12-25	2004-12-25 23:00:00	2004-12-25	12.8243
2004-01-16	0	1.1e+31			2004-12-26	2004-12-26 23:00:00	2004-12-26	0
2004-01-16 01:00:00	0	1.1e+31			2004-12-27	2004-12-27 23:00:00	2004-12-27	1.9792
2004-01-16 02:00:00	0	1.1e+31			2004-12-28	2004-12-28 23:00:00	2004-12-28	3.8133
2004-01-16 03:00:00	0	1.1e+31			2004-12-29	2004-12-29 23:00:00	2004-12-29	4.5889
2004-01-16 04:00:00	0	1.1e+31			2004-12-30	2004-12-30 23:00:00	2004-12-30	30.437
2004-01-16 05:00:00	0	1e+30			2004-12-31	2004-12-31 23:00:00	2004-12-31	29.6285
2004-01-16 06:00:00	0	1.1e+31			2005-01-01	2005-01-01 23:00:00	2005-01-01	0
2004-01-16 07:00:00	0	1.1e+31			2005-01-02	2005-01-02 23:00:00	2005-01-02	0
2004-01-16 08:00:00	0	1.1e+31			2005-01-03	2005-01-03 23:00:00	2005-01-03	1.2806
2004-01-16 09:00:00	0	1.1e+31			2005-01-04	2005-01-04 23:00:00	2005-01-04	0
2004-01-16 10:00:00	0	1e+30			2005-01-05	2005-01-05 23:00:00	2005-01-05	0
2004-01-16 11:00:00	0	1e+30			2005-01-06	2005-01-06 23:00:00	2005-01-06	0
2004-01-16 12:00:00	0	1.1e+31			2005-01-07	2005-01-07 23:00:00	2005-01-07	0.1024
2004-01-16 13:00:00	0	1.1e+31			2005-01-08	2005-01-08 23:00:00	2005-01-08	0
2004-01-16 14:00:00	0	1.1e+31			2005-01-09	2005-01-09 23:00:00	2005-01-09	0
2004-01-16 15:00:00	0	1.1e+31			2005-01-10	2005-01-10 23:00:00	2005-01-10	0
2004-01-16 16:00:00	0	1.1e+31			2005-01-11	2005-01-11 23:00:00	2005-01-11	0
2004-01-16 17:00:00	0	1e+30			2005-01-12	2005-01-12 23:00:00	2005-01-12	0
2004-01-16 18:00:00	0	1.1e+31			2005-01-13	2005-01-13 23:00:00	2005-01-13	0
2004-01-16 19:00:00	0	1.1e+31			2005-01-14	2005-01-14 23:00:00	2005-01-14	0
2004-01-16 20:00:00	0	1e+30			2005-01-15	2005-01-15 23:00:00	2005-01-15	1.1801
2004-01-16 21:00:00	0	1.1e+31			2005-01-16	2005-01-16 23:00:00	2005-01-16	9.6654
2004-01-16 22:00:00	0	1.1e+31			2005-01-17	2005-01-17 23:00:00	2005-01-17	0
2004-01-16 23:00:00	0	1.1e+31			2005-01-18	2005-01-18 23:00:00	2005-01-18	25.3347
2004-01-17	0	1e+30			2005-01-19	2005-01-19 23:00:00	2005-01-19	10.578
2004-01-17 01:00:00	0	1.1e+31			2005-01-20	2005-01-20 23:00:00	2005-01-20	5.2095
2004-01-17 02:00:00	0	1.1e+31			2005-01-21	2005-01-21 23:00:00	2005-01-21	23.4635
2004-01-17 03:00:00	0	1.1e+31			2005-01-22	2005-01-22 23:00:00	2005-01-22	3.2765
2004-01-17 04:00:00	0	1e+30			2005-01-23	2005-01-23 23:00:00	2005-01-23	11.7852
2004-01-17 05:00:00	0	1e+30			2005-01-24	2005-01-24 23:00:00	2005-01-24	0
2004-01-17 06:00:00	0	1.1e+31			2005-01-25	2005-01-25 23:00:00	2005-01-25	0
2004-01-17 07:00:00	0	1.1e+31			2005-01-26	2005-01-26 23:00:00	2005-01-26	0
2004-01-17 08:00:00	0	1e+30			2005-01-27	2005-01-27 23:00:00	2005-01-27	0
2004-01-17 09:00:00	0	1e+30			2005-01-28	2005-01-28 23:00:00	2005-01-28	3.29
2004-01-17 10:00:00	0	1.1e+31			2005-01-29	2005-01-29 23:00:00	2005-01-29	0
2004-01-17 11:00:00	0	1.1e+31			2005-01-30	2005-01-30 23:00:00	2005-01-30	0
2004-01-17 12:00:00	0	1e+30			2005-01-31	2005-01-31 23:00:00	2005-01-31	2.1087
2004-01-17 13:00:00	0	1.1e+31			2005-02-01	2005-02-01 23:00:00	2005-02-01	0.1484
2004-01-17 14:00:00	0	1.1e+31			2005-02-02	2005-02-02 23:00:00	2005-02-02	61.5234
2004-01-17 15:00:00	0	1.1e+31			2005-02-03	2005-02-03 23:00:00	2005-02-03	12.7578
2004-01-17 16:00:00	0	1.1e+31			2005-02-04	2005-02-04 23:00:00	2005-02-04	5.6189
2004-01-17 17:00:00	0	1e+30			2005-02-05	2005-02-05 23:00:00	2005-02-05	1.983
2004-01-17 18:00:00	0	1.1e+31			2005-02-06	2005-02-06 23:00:00	2005-02-06	0
2004-01-17 19:00:00	0	1.1e+31			2005-02-07	2005-02-07 23:00:00	2005-02-07	0
2004-01-17 20:00:00	0	1.1e+31			2005-02-08	2005-02-08 23:00:00	2005-02-08	0
2004-01-17 21:00:00	0	1.1e+31			2005-02-09	2005-02-09 23:00:00	2005-02-09	0
2004-01-17 22:00:00	0	1.1e+31			2005-02-10	2005-02-10 23:00:00	2005-02-10	1.4498
2004-01-17 23:00:00	0	1.1e+31			2005-02-11	2005-02-11 23:00:00	2005-02-11	2.8445
2004-01-18	0	1.1e+31			2005-02-12	2005-02-12 23:00:00	2005-02-12	1.2303
2004-01-18 01:00:00	0	1.1e+31			2005-02-13	2005-02-13 23:00:00	2005-02-13	0
2004-01-18 02:00:00	0	1.1e+31			2005-02-14	2005-02-14 23:00:00	2005-02-14	0
2004-01-18 03:00:00	0	1.1e+31			2005-02-15	2005-02-15 23:00:00	2005-02-15	1.6488
2004-01-18 04:00:00	0	1.1e+31			2005-02-16	2005-02-16 23:00:00	2005-02-16	0
2004-01-18 05:00:00	0	1e+30			2005-02-17	2005-02-17 23:00:00	2005-02-17	0
2004-01-18 06:00:00	0	1.1e+31			2005-02-18	2005-02-18 23:00:00	2005-02-18	0
2004-01-18 07:00:00	0	1e+30			2005-02-19	2005-02-19 23:00:00	2005-02-19	0
2004-01-18 08:00:00	0	1e+30			2005-02-20	2005-02-20 23:00:00	2005-02-20	0.0114
2004-01-18 09:00:00	0	1.1e+31			2005-02-21	2005-02-21 23:00:00	2005-02-21	0.0189
2004-01-18 10:00:00	0	1e+30			2005-02-22	2005-02-22 23:00:00	2005-02-22	0
2004-01-18 11:00:00	0	1.1e+31			2005-02-23	2005-02-23 23:00:00	2005-02-23	0
2004-01-18 12:00:00	0	1.1e+31			2005-02-24	2005-02-24 23:00:00	2005-02-24	0.0828
2004-01-18 13:00:00	0	1.1e+31			2005-02-25	2005-02-25 23:00:00	2005-02-25	0
2004-01-18 14:00:00	0	1.1e+31			2005-02-26	2005-02-26 23:00:00	2005-02-26	0
2004-01-18 15:00:00	0	1.1e+31			2005-02-27	2005-02-27 23:00:00	2005-02-27	0.0112
2004-01-18 16:00:00	0	1.1e+31			2005-02-28	2005-02-28 23:00:00	2005-02-28	0.3148
2004-01-18 17:00:00	0	1e+30			2005-03-01	2005-03-01 23:00:00	2005-03-01	0.0249
2004-01-18 18:00:00	0	1.1e+31			2005-03-02	2005-03-02 23:00:00	2005-03-02	0.0204
2004-01-18 19:00:00	0	1.1e+31			2005-03-03	2005-03-03 23:00:00	2005-03-03	1.2733
2004-01-18 20:00:00	0	1e+30			2005-03-04	2005-03-04 23:00:00	2005-03-04	0
2004-01-18 21:00:00	0	1e+30			2005-03-05	2005-03-05 23:00:00	2005-03-05	18.6748
2004-01-18 22:00:00	0	1.1e+31			2005-03-06	2005-03-06 23:00:00	2005-03-06	11.9948
2004-01-18 23:00:00	0	1.1e+31			2005-03-07	2005-03-07 23:00:00	2005-03-07	0.7887
2004-01-19	0	1e+30			2005-03-08	2005-03-08 23:00:00	2005-03-08	1.9244
2004-01-19 01:00:00	0	1.1e+31			2005-03-09	2005-03-09 23:00:00	2005-03-09	0
2004-01-19 02:00:00	0	1.1e+31			2005-03-10	2005-03-10 23:00:00	2005-03-10	0
2004-01-19 03:00:00	0	1.1e+31			2005-03-11	2005-03-11 23:00:00	2005-03-11	0
2004-01-19 04:00:00	0	1e+30			2005-03-12	2005-03-12 23:00:00	2005-03-12	0
2004-01-19 05:00:00	0	1e+30			2005-03-13	2005-03-13 23:00:00	2005-03-13	0.2843
2004-01-19 06:00:00	0	1.1e+31			2005-03-14	2005-03-14 23:00:00	2005-03-14	43.9571
2004-01-19 07:00:00	0	1e+30			2005-03-15	2005-03-15 23:00:00	2005-03-15	78.2077
2004-01-19 08:00:00	0	1e+30			2005-03-16	2005-03-16 23:00:00	2005-03-16	6.0646
2004-01-19 09:00:00	0	1e+30			2005-03-17	2005-03-17 23:00:00	2005-03-17	1.6438
2004-01-19 10:00:00	0	1.1e+31			2005-03-18	2005-03-18 23:00:00	2005-03-18	0
2004-01-19 11:00:00	0	1.1e+31			2005-03-19	2005-03-19 23:00:00	2005-03-19	0
2004-01-19 12:00:00	0	1e+30			2005-03-20	2005-03-20 23:00:00	2005-03-20	0
2004-01-19 13:00:00	0	1.1e+31			2005-03-21	2005-03-21 23:00:00	2005-03-21	0
2004-01-19 14:00:00	0	1.1e+31			2005-03-22	2005-03-22 23:00:00	2005-03-22	0
2004-01-19 15:00:00	0	1.1e+31			2005-03-23	2005-03-23 23:00:00	2005-03-23	0
2004-01-19 16:00:00	0	1.1e+31			2005-03-24	2005-03-24 23:00:00	2005-03-24	0.231
2004-01-19 17:00:00	0	1e+30			2005-03-25	2005-03-25 23:00:00	2005-03-25	17.9869
2004-01-19 18:00:00	0	1.1e+31			2005-03-26	2005-03-26 23:00:00	2005-03-26	0.0594
2004-01-19 19:00:00	0	1e+30			2005-03-27	2005-03-27 23:00:00	2005-03-27	0
2004-01-19 20:00:00	0	1e+30			2005-03-28	2005-03-28 23:00:00	2005-03-28	2.8893
2004-01-19 21:00:00	0	1e+30			2005-03-29	2005-03-29 23:00:00	2005-03-29	0.3318
2004-01-19 22:00:00	0	1.1e+31			2005-03-30	2005-03-30 23:00:00	2005-03-30	0
2004-01-19 23:00:00	0	1.1e+31			2005-03-31	2005-03-31 23:00:00	2005-03-31	0
2004-01-20	0	1.1e+31			2005-04-01	2005-04-01 23:00:00	2005-04-01	0
2004-01-20 01:00:00	0	1.1e+31			2005-04-02	2005-04-02 23:00:00	2005-04-02	0.0433
2004-01-20 02:00:00	0	1.1e+31			2005-04-03	2005-04-03 23:00:00	2005-04-03	0
2004-01-20 03:00:00	0	1.1e+31			2005-04-04	2005-04-04 23:00:00	2005-04-04	0
2004-01-20 04:00:00	0	1e+30			2005-04-05	2005-04-05 23:00:00	2005-04-05	0
2004-01-20 05:00:00	0	1e+30			2005-04-06	2005-04-06 23:00:00	2005-04-06	0
2004-01-20 06:00:00	0	1.1e+31			2005-04-07	2005-04-07 23:00:00	2005-04-07	1.0733
2004-01-20 07:00:00	0	1.1e+31			2005-04-08	2005-04-08 23:00:00	2005-04-08	0.5043
2004-01-20 08:00:00	0	1.1e+31			2005-04-09	2005-04-09 23:00:00	2005-04-09	0
2004-01-20 09:00:00	0	1.1e+31			2005-04-10	2005-04-10 23:00:00	2005-04-10	10.0431
2004-01-20 10:00:00	0	1.1e+31			2005-04-11	2005-04-11 23:00:00	2005-04-11	0.2623
2004-01-20 11:00:00	0	1.1e+31			2005-04-12	2005-04-12 23:00:00	2005-04-12	2.1035
2004-01-20 12:00:00	0	1.1e+31			2005-04-13	2005-04-13 23:00:00	2005-04-13	8.7134
2004-01-20 13:00:00	0	1.1e+31			2005-04-14	2005-04-14 23:00:00	2005-04-14	0
2004-01-20 14:00:00	0	1.1e+31			2005-04-15	2005-04-15 23:00:00	2005-04-15	0
2004-01-20 15:00:00	0	1.1e+31			2005-04-16	2005-04-16 23:00:00	2005-04-16	0
2004-01-20 16:00:00	0	1.1e+31			2005-04-17	2005-04-17 23:00:00	2005-04-17	0
2004-01-20 17:00:00	0	1e+30			2005-04-18	2005-04-18 23:00:00	2005-04-18	0
2004-01-20 18:00:00	0.2502	1.1e+31			2005-04-19	2005-04-19 23:00:00	2005-04-19	0
2004-01-20 19:00:00	0.2598	1.1e+31			2005-04-20	2005-04-20 23:00:00	2005-04-20	0
2004-01-20 20:00:00	0.2587	1e+30			2005-04-21	2005-04-21 23:00:00	2005-04-21	0.0266
2004-01-20 21:00:00	0	1.1e+31			2005-04-22	2005-04-22 23:00:00	2005-04-22	0
2004-01-20 22:00:00	0	1.1e+31			2005-04-23	2005-04-23 23:00:00	2005-04-23	0
2004-01-20 23:00:00	0	1e+30			2005-04-24	2005-04-24 23:00:00	2005-04-24	0
2004-01-21	0	1.1e+31			2005-04-25	2005-04-25 23:00:00	2005-04-25	0.0676
2004-01-21 01:00:00	0	1.1e+31			2005-04-26	2005-04-26 23:00:00	2005-04-26	0
2004-01-21 02:00:00	0	1.1e+31			2005-04-27	2005-04-27 23:00:00	2005-04-27	0
2004-01-21 03:00:00	0	1.1e+31			2005-04-28	2005-04-28 23:00:00	2005-04-28	0.4762
2004-01-21 04:00:00	0	1.1e+31			2005-04-29	2005-04-29 23:00:00	2005-04-29	0
2004-01-21 05:00:00	0	1e+30			2005-04-30	2005-04-30 23:00:00	2005-04-30	0
2004-01-21 06:00:00	0	1.1e+31			2005-05-01	2005-05-01 23:00:00	2005-05-01	0
2004-01-21 07:00:00	0	1.1e+31			2005-05-02	2005-05-02 23:00:00	2005-05-02	0
2004-01-21 08:00:00	0	1.1e+31			2005-05-03	2005-05-03 23:00:00	2005-05-03	0
2004-01-21 09:00:00	0	1e+30			2005-05-04	2005-05-04 23:00:00	2005-05-04	0
2004-01-21 10:00:00	0	1.1e+31			2005-05-05	2005-05-05 23:00:00	2005-05-05	0
2004-01-21 11:00:00	0	1.1e+31			2005-05-06	2005-05-06 23:00:00	2005-05-06	0
2004-01-21 12:00:00	0	1e+30			2005-05-07	2005-05-07 23:00:00	2005-05-07	0.0287
2004-01-21 13:00:00	0	1.1e+31			2005-05-08	2005-05-08 23:00:00	2005-05-08	0
2004-01-21 14:00:00	0	1.1e+31			2005-05-09	2005-05-09 23:00:00	2005-05-09	0
2004-01-21 15:00:00	0	1.1e+31			2005-05-10	2005-05-10 23:00:00	2005-05-10	0
2004-01-21 16:00:00	0	1.1e+31			2005-05-11	2005-05-11 23:00:00	2005-05-11	0
2004-01-21 17:00:00	0	1e+30			2005-05-12	2005-05-12 23:00:00	2005-05-12	0
2004-01-21 18:00:00	0	1.1e+31			2005-05-13	2005-05-13 23:00:00	2005-05-13	0
2004-01-21 19:00:00	0	1e+30			2005-05-14	2005-05-14 23:00:00	2005-05-14	0
2004-01-21 20:00:00	0	1.1e+31			2005-05-15	2005-05-15 23:00:00	2005-05-15	0
2004-01-21 21:00:00	0	1.1e+31			2005-05-16	2005-05-16 23:00:00	2005-05-16	0
2004-01-21 22:00:00	0	1.1e+31			2005-05-17	2005-05-17 23:00:00	2005-05-17	0
2004-01-21 23:00:00	0	1.1e+31			2005-05-18	2005-05-18 23:00:00	2005-05-18	0
2004-01-22	0	1.1e+31			2005-05-19	2005-05-19 23:00:00	2005-05-19	0
2004-01-22 01:00:00	0	1.1e+31			2005-05-20	2005-05-20 23:00:00	2005-05-20	0
2004-01-22 02:00:00	0	1.1e+31			2005-05-21	2005-05-21 23:00:00	2005-05-21	0
2004-01-22 03:00:00	0	1.1e+31			2005-05-22	2005-05-22 23:00:00	2005-05-22	0
2004-01-22 04:00:00	0	1e+30			2005-05-23	2005-05-23 23:00:00	2005-05-23	0
2004-01-22 05:00:00	0	1.1e+31			2005-05-24	2005-05-24 23:00:00	2005-05-24	0
2004-01-22 06:00:00	0	1.1e+31			2005-05-25	2005-05-25 23:00:00	2005-05-25	0
2004-01-22 07:00:00	0	1.1e+31			2005-05-26	2005-05-26 23:00:00	2005-05-26	0
2004-01-22 08:00:00	0	1e+30			2005-05-27	2005-05-27 23:00:00	2005-05-27	0.0121
2004-01-22 09:00:00	0	1e+30			2005-05-28	2005-05-28 23:00:00	2005-05-28	0
2004-01-22 10:00:00	0	1.1e+31			2005-05-29	2005-05-29 23:00:00	2005-05-29	0
2004-01-22 11:00:00	0	1.1e+31			2005-05-30	2005-05-30 23:00:00	2005-05-30	0
2004-01-22 12:00:00	0	1.1e+31			2005-05-31	2005-05-31 23:00:00	2005-05-31	0
2004-01-22 13:00:00	0	1.1e+31			2005-06-01	2005-06-01 23:00:00	2005-06-01	0
2004-01-22 14:00:00	0	1.1e+31			2005-06-02	2005-06-02 23:00:00	2005-06-02	0
2004-01-22 15:00:00	0	1.1e+31			2005-06-03	2005-06-03 23:00:00	2005-06-03	0
2004-01-22 16:00:00	0	1e+30			2005-06-04	2005-06-04 23:00:00	2005-06-04	0
2004-01-22 17:00:00	0	1e+30			2005-06-05	2005-06-05 23:00:00	2005-06-05	0
2004-01-22 18:00:00	0	1e+30			2005-06-06	2005-06-06 23:00:00	2005-06-06	0
2004-01-22 19:00:00	0	1.1e+31			2005-06-07	2005-06-07 23:00:00	2005-06-07	0
2004-01-22 20:00:00	0	1.1e+31			2005-06-08	2005-06-08 23:00:00	2005-06-08	0
2004-01-22 21:00:00	0	1e+30			2005-06-09	2005-06-09 23:00:00	2005-06-09	0
2004-01-22 22:00:00	0	1.1e+31			2005-06-10	2005-06-10 23:00:00	2005-06-10	0.0281
2004-01-22 23:00:00	0	1e+30			2005-06-11	2005-06-11 23:00:00	2005-06-11	0
2004-01-23	0	1.1e+31			2005-06-12	2005-06-12 23:00:00	2005-06-12	0
2004-01-23 01:00:00	0	1.1e+31			2005-06-13	2005-06-13 23:00:00	2005-06-13	0
2004-01-23 02:00:00	0	1.1e+31			2005-06-14	2005-06-14 23:00:00	2005-06-14	0
2004-01-23 03:00:00	0	1.1e+31			2005-06-15	2005-06-15 23:00:00	2005-06-15	0
2004-01-23 04:00:00	0	1.1e+31			2005-06-16	2005-06-16 23:00:00	2005-06-16	0
2004-01-23 05:00:00	0	1e+30			2005-06-17	2005-06-17 23:00:00	2005-06-17	0
2004-01-23 06:00:00	0	1.1e+31			2005-06-18	2005-06-18 23:00:00	2005-06-18	0
2004-01-23 07:00:00	0	1e+30			2005-06-19	2005-06-19 23:00:00	2005-06-19	0.0928
2004-01-23 08:00:00	0	1e+30			2005-06-20	2005-06-20 23:00:00	2005-06-20	0
2004-01-23 09:00:00	0	1.1e+31			2005-06-21	2005-06-21 23:00:00	2005-06-21	0
2004-01-23 10:00:00	0	1.1e+31			2005-06-22	2005-06-22 23:00:00	2005-06-22	0.0223
2004-01-23 11:00:00	0	1.1e+31			2005-06-23	2005-06-23 23:00:00	2005-06-23	0
2004-01-23 12:00:00	0	1e+30			2005-06-24	2005-06-24 23:00:00	2005-06-24	0
2004-01-23 13:00:00	0	1.1e+31			2005-06-25	2005-06-25 23:00:00	2005-06-25	0
2004-01-23 14:00:00	0	1.1e+31			2005-06-26	2005-06-26 23:00:00	2005-06-26	0
2004-01-23 15:00:00	0	1.1e+31			2005-06-27	2005-06-27 23:00:00	2005-06-27	0
2004-01-23 16:00:00	0	1.1e+31			2005-06-28	2005-06-28 23:00:00	2005-06-28	0
2004-01-23 17:00:00	0	1e+30			2005-06-29	2005-06-29 23:00:00	2005-06-29	0
2004-01-23 18:00:00	0	1.1e+31			2005-06-30	2005-06-30 23:00:00	2005-06-30	0
2004-01-23 19:00:00	0	1.1e+31			2005-07-01	2005-07-01 23:00:00	2005-07-01	0
2004-01-23 20:00:00	0	1.1e+31			2005-07-02	2005-07-02 23:00:00	2005-07-02	0
2004-01-23 21:00:00	0	1e+30			2005-07-03	2005-07-03 23:00:00	2005-07-03	0
2004-01-23 22:00:00	0	1.1e+31			2005-07-04	2005-07-04 23:00:00	2005-07-04	0
2004-01-23 23:00:00	0	1.1e+31			2005-07-05	2005-07-05 23:00:00	2005-07-05	0
2004-01-24	0	1e+30			2005-07-06	2005-07-06 23:00:00	2005-07-06	0
2004-01-24 01:00:00	0	1.1e+31			2005-07-07	2005-07-07 23:00:00	2005-07-07	1.5504
2004-01-24 02:00:00	0	1.1e+31			2005-07-08	2005-07-08 23:00:00	2005-07-08	0
2004-01-24 03:00:00	0	1.1e+31			2005-07-09	2005-07-09 23:00:00	2005-07-09	0
2004-01-24 04:00:00	0	1.1e+31			2005-07-10	2005-07-10 23:00:00	2005-07-10	0
2004-01-24 05:00:00	0	1e+30			2005-07-11	2005-07-11 23:00:00	2005-07-11	0.0141
2004-01-24 06:00:00	0	1.1e+31			2005-07-12	2005-07-12 23:00:00	2005-07-12	0
2004-01-24 07:00:00	0	1.1e+31			2005-07-13	2005-07-13 23:00:00	2005-07-13	0.4491
2004-01-24 08:00:00	0	1e+30			2005-07-14	2005-07-14 23:00:00	2005-07-14	0
2004-01-24 09:00:00	0	1.1e+31			2005-07-15	2005-07-15 23:00:00	2005-07-15	0
2004-01-24 10:00:00	0	1.1e+31			2005-07-16	2005-07-16 23:00:00	2005-07-16	0
2004-01-24 11:00:00	0	1.1e+31			2005-07-17	2005-07-17 23:00:00	2005-07-17	0
2004-01-24 12:00:00	0	1e+30			2005-07-18	2005-07-18 23:00:00	2005-07-18	0
2004-01-24 13:00:00	0	1.1e+31			2005-07-19	2005-07-19 23:00:00	2005-07-19	0
2004-01-24 14:00:00	0	1.1e+31			2005-07-20	2005-07-20 23:00:00	2005-07-20	0
2004-01-24 15:00:00	0	1.1e+31			2005-07-21	2005-07-21 23:00:00	2005-07-21	0
2004-01-24 16:00:00	0	1.1e+31			2005-07-22	2005-07-22 23:00:00	2005-07-22	0
2004-01-24 17:00:00	0	1.1e+31			2005-07-23	2005-07-23 23:00:00	2005-07-23	0
2004-01-24 18:00:00	0	1e+30			2005-07-24	2005-07-24 23:00:00	2005-07-24	0
2004-01-24 19:00:00	0	1.1e+31			2005-07-25	2005-07-25 23:00:00	2005-07-25	0
2004-01-24 20:00:00	0	1e+30			2005-07-26	2005-07-26 23:00:00	2005-07-26	0
2004-01-24 21:00:00	0	1.1e+31			2005-07-27	2005-07-27 23:00:00	2005-07-27	0
2004-01-24 22:00:00	0	1.1e+31			2005-07-28	2005-07-28 23:00:00	2005-07-28	0
2004-01-24 23:00:00	0	1.1e+31			2005-07-29	2005-07-29 23:00:00	2005-07-29	0
2004-01-25	0.0229	1.1e+31			2005-07-30	2005-07-30 23:00:00	2005-07-30	0
2004-01-25 01:00:00	0.0199	1.1e+31			2005-07-31	2005-07-31 23:00:00	2005-07-31	0
2004-01-25 02:00:00	0	1.1e+31			2005-08-01	2005-08-01 23:00:00	2005-08-01	0
2004-01-25 03:00:00	0	1.1e+31			2005-08-02	2005-08-02 23:00:00	2005-08-02	0
2004-01-25 04:00:00	0	1.1e+31			2005-08-03	2005-08-03 23:00:00	2005-08-03	0
2004-01-25 05:00:00	0	1e+30			2005-08-04	2005-08-04 23:00:00	2005-08-04	0
2004-01-25 06:00:00	0	1.1e+31			2005-08-05	2005-08-05 23:00:00	2005-08-05	0
2004-01-25 07:00:00	0	1e+30			2005-08-06	2005-08-06 23:00:00	2005-08-06	0
2004-01-25 08:00:00	0	1.1e+31			2005-08-07	2005-08-07 23:00:00	2005-08-07	0
2004-01-25 09:00:00	0	1e+30			2005-08-08	2005-08-08 23:00:00	2005-08-08	0
2004-01-25 10:00:00	0	1.1e+31			2005-08-09	2005-08-09 23:00:00	2005-08-09	0
2004-01-25 11:00:00	0	1.1e+31			2005-08-10	2005-08-10 23:00:00	2005-08-10	0.2169
2004-01-25 12:00:00	0	1.1e+31			2005-08-11	2005-08-11 23:00:00	2005-08-11	0
2004-01-25 13:00:00	0	1.1e+31			2005-08-12	2005-08-12 23:00:00	2005-08-12	0
2004-01-25 14:00:00	0	1.1e+31			2005-08-13	2005-08-13 23:00:00	2005-08-13	0
2004-01-25 15:00:00	0	1.1e+31			2005-08-14	2005-08-14 23:00:00	2005-08-14	0
2004-01-25 16:00:00	0	1.1e+31			2005-08-15	2005-08-15 23:00:00	2005-08-15	0
2004-01-25 17:00:00	0	1.1e+31			2005-08-16	2005-08-16 23:00:00	2005-08-16	0
2004-01-25 18:00:00	0	1.1e+31			2005-08-17	2005-08-17 23:00:00	2005-08-17	0
2004-01-25 19:00:00	0	1.1e+31			2005-08-18	2005-08-18 23:00:00	2005-08-18	0
2004-01-25 20:00:00	0	1e+30			2005-08-19	2005-08-19 23:00:00	2005-08-19	0
2004-01-25 21:00:00	0	1.1e+31			2005-08-20	2005-08-20 23:00:00	2005-08-20	0
2004-01-25 22:00:00	0.0246	1.1e+31			2005-08-21	2005-08-21 23:00:00	2005-08-21	0
2004-01-25 23:00:00	0.0166	1.1e+31			2005-08-22	2005-08-22 23:00:00	2005-08-22	0
2004-01-26	0	1e+30			2005-08-23	2005-08-23 23:00:00	2005-08-23	0
2004-01-26 01:00:00	0	1.1e+31			2005-08-24	2005-08-24 23:00:00	2005-08-24	0
2004-01-26 02:00:00	0	1.1e+31			2005-08-25	2005-08-25 23:00:00	2005-08-25	0
2004-01-26 03:00:00	0	1.1e+31			2005-08-26	2005-08-26 23:00:00	2005-08-26	0.0122
2004-01-26 04:00:00	0	1e+30			2005-08-27	2005-08-27 23:00:00	2005-08-27	0
2004-01-26 05:00:00	0	1e+30			2005-08-28	2005-08-28 23:00:00	2005-08-28	0
2004-01-26 06:00:00	0	1e+30			2005-08-29	2005-08-29 23:00:00	2005-08-29	0
2004-01-26 07:00:00	0	1e+30			2005-08-30	2005-08-30 23:00:00	2005-08-30	0
2004-01-26 08:00:00	0	1.1e+31			2005-08-31	2005-08-31 23:00:00	2005-08-31	1.5773
2004-01-26 09:00:00	0	1e+30			2005-09-01	2005-09-01 23:00:00	2005-09-01	0
2004-01-26 10:00:00	0	1.1e+31			2005-09-02	2005-09-02 23:00:00	2005-09-02	0
2004-01-26 11:00:00	0	1.1e+31			2005-09-03	2005-09-03 23:00:00	2005-09-03	0
2004-01-26 12:00:00	0	1e+30			2005-09-04	2005-09-04 23:00:00	2005-09-04	0.0187
2004-01-26 13:00:00	0	1.1e+31			2005-09-05	2005-09-05 23:00:00	2005-09-05	0
2004-01-26 14:00:00	0	1.1e+31			2005-09-06	2005-09-06 23:00:00	2005-09-06	0
2004-01-26 15:00:00	0	1.1e+31			2005-09-07	2005-09-07 23:00:00	2005-09-07	0
2004-01-26 16:00:00	0	1e+30			2005-09-08	2005-09-08 23:00:00	2005-09-08	0
2004-01-26 17:00:00	0	1e+30			2005-09-09	2005-09-09 23:00:00	2005-09-09	0
2004-01-26 18:00:00	0	1.1e+31			2005-09-10	2005-09-10 23:00:00	2005-09-10	0
2004-01-26 19:00:00	0	1.1e+31			2005-09-11	2005-09-11 23:00:00	2005-09-11	0
2004-01-26 20:00:00	0	1e+30			2005-09-12	2005-09-12 23:00:00	2005-09-12	0
2004-01-26 21:00:00	0	1e+30			2005-09-13	2005-09-13 23:00:00	2005-09-13	0
2004-01-26 22:00:00	0	1.1e+31			2005-09-14	2005-09-14 23:00:00	2005-09-14	0
2004-01-26 23:00:00	0	1.1e+31			2005-09-15	2005-09-15 23:00:00	2005-09-15	0
2004-01-27	0	1.1e+31			2005-09-16	2005-09-16 23:00:00	2005-09-16	0
2004-01-27 01:00:00	0	1.1e+31			2005-09-17	2005-09-17 23:00:00	2005-09-17	0
2004-01-27 02:00:00	0	1.1e+31			2005-09-18	2005-09-18 23:00:00	2005-09-18	0
2004-01-27 03:00:00	0	1.1e+31			2005-09-19	2005-09-19 23:00:00	2005-09-19	0
2004-01-27 04:00:00	0	1e+30			2005-09-20	2005-09-20 23:00:00	2005-09-20	0
2004-01-27 05:00:00	0	1e+30			2005-09-21	2005-09-21 23:00:00	2005-09-21	0.0106
2004-01-27 06:00:00	0	1.1e+31			2005-09-22	2005-09-22 23:00:00	2005-09-22	0
2004-01-27 07:00:00	0	1.1e+31			2005-09-23	2005-09-23 23:00:00	2005-09-23	0
2004-01-27 08:00:00	0	1e+30			2005-09-24	2005-09-24 23:00:00	2005-09-24	0
2004-01-27 09:00:00	0	1.1e+31			2005-09-25	2005-09-25 23:00:00	2005-09-25	0
2004-01-27 10:00:00	0	1.1e+31			2005-09-26	2005-09-26 23:00:00	2005-09-26	0
2004-01-27 11:00:00	0	1.1e+31			2005-09-27	2005-09-27 23:00:00	2005-09-27	0
2004-01-27 12:00:00	0	1.1e+31			2005-09-28	2005-09-28 23:00:00	2005-09-28	0.3337
2004-01-27 13:00:00	0	1.1e+31			2005-09-29	2005-09-29 23:00:00	2005-09-29	0
2004-01-27 14:00:00	0	1.1e+31			2005-09-30	2005-09-30 23:00:00	2005-09-30	0
2004-01-27 15:00:00	0	1e+30			2005-10-01	2005-10-01 23:00:00	2005-10-01	0
2004-01-27 16:00:00	0	1e+30			2005-10-02	2005-10-02 23:00:00	2005-10-02	0
2004-01-27 17:00:00	0	1e+30			2005-10-03	2005-10-03 23:00:00	2005-10-03	0
2004-01-27 18:00:00	0	1.1e+31			2005-10-04	2005-10-04 23:00:00	2005-10-04	0
2004-01-27 19:00:00	0	1e+30			2005-10-05	2005-10-05 23:00:00	2005-10-05	0
2004-01-27 20:00:00	0	1.1e+31			2005-10-06	2005-10-06 23:00:00	2005-10-06	0
2004-01-27 21:00:00	0	1e+30			2005-10-07	2005-10-07 23:00:00	2005-10-07	0.6547
2004-01-27 22:00:00	0	1.1e+31			2005-10-08	2005-10-08 23:00:00	2005-10-08	0
2004-01-27 23:00:00	0	1.1e+31			2005-10-09	2005-10-09 23:00:00	2005-10-09	0
2004-01-28	0	1e+30			2005-10-10	2005-10-10 23:00:00	2005-10-10	0
2004-01-28 01:00:00	0	1.1e+31			2005-10-11	2005-10-11 23:00:00	2005-10-11	0
2004-01-28 02:00:00	0	1.1e+31			2005-10-12	2005-10-12 23:00:00	2005-10-12	0
2004-01-28 03:00:00	0	1.1e+31			2005-10-13	2005-10-13 23:00:00	2005-10-13	0
2004-01-28 04:00:00	0	1.1e+31			2005-10-14	2005-10-14 23:00:00	2005-10-14	0
2004-01-28 05:00:00	0	1e+30			2005-10-15	2005-10-15 23:00:00	2005-10-15	0
2004-01-28 06:00:00	0	1.1e+31			2005-10-16	2005-10-16 23:00:00	2005-10-16	0.0442
2004-01-28 07:00:00	0	1.1e+31			2005-10-17	2005-10-17 23:00:00	2005-10-17	0.0353
2004-01-28 08:00:00	0	1e+30			2005-10-18	2005-10-18 23:00:00	2005-10-18	2.9374
2004-01-28 09:00:00	0.0146	1.1e+31			2005-10-19	2005-10-19 23:00:00	2005-10-19	19.8221
2004-01-28 10:00:00	0	1.1e+31			2005-10-20	2005-10-20 23:00:00	2005-10-20	7.9093
2004-01-28 11:00:00	0	1.1e+31			2005-10-21	2005-10-21 23:00:00	2005-10-21	0.1154
2004-01-28 12:00:00	0	1e+30			2005-10-22	2005-10-22 23:00:00	2005-10-22	0.013
2004-01-28 13:00:00	0	1.1e+31			2005-10-23	2005-10-23 23:00:00	2005-10-23	0
2004-01-28 14:00:00	0	1.1e+31			2005-10-24	2005-10-24 23:00:00	2005-10-24	0.1788
2004-01-28 15:00:00	0	1.1e+31			2005-10-25	2005-10-25 23:00:00	2005-10-25	0
2004-01-28 16:00:00	0	1.1e+31			2005-10-26	2005-10-26 23:00:00	2005-10-26	0
2004-01-28 17:00:00	0	1e+30			2005-10-27	2005-10-27 23:00:00	2005-10-27	0
2004-01-28 18:00:00	0	1.1e+31			2005-10-28	2005-10-28 23:00:00	2005-10-28	0
2004-01-28 19:00:00	0	1e+30			2005-10-29	2005-10-29 23:00:00	2005-10-29	0
2004-01-28 20:00:00	0	1.1e+31			2005-10-30	2005-10-30 23:00:00	2005-10-30	0
2004-01-28 21:00:00	0	1e+30			2005-10-31	2005-10-31 23:00:00	2005-10-31	0
2004-01-28 22:00:00	0	1.1e+31			2005-11-01	2005-11-01 23:00:00	2005-11-01	0
2004-01-28 23:00:00	0	1.1e+31			2005-11-02	2005-11-02 23:00:00	2005-11-02	0
2004-01-29	0	1.1e+31			2005-11-03	2005-11-03 23:00:00	2005-11-03	0
2004-01-29 01:00:00	0	1.1e+31			2005-11-04	2005-11-04 23:00:00	2005-11-04	0
2004-01-29 02:00:00	0	1.1e+31			2005-11-05	2005-11-05 23:00:00	2005-11-05	0
2004-01-29 03:00:00	0	1.1e+31			2005-11-06	2005-11-06 23:00:00	2005-11-06	0
2004-01-29 04:00:00	0	1.1e+31			2005-11-07	2005-11-07 23:00:00	2005-11-07	0.0475
2004-01-29 05:00:00	0	1e+30			2005-11-08	2005-11-08 23:00:00	2005-11-08	0.0553
2004-01-29 06:00:00	0	1.1e+31			2005-11-09	2005-11-09 23:00:00	2005-11-09	2.1895
2004-01-29 07:00:00	0	1.1e+31			2005-11-10	2005-11-10 23:00:00	2005-11-10	0
2004-01-29 08:00:00	0	1.1e+31			2005-11-11	2005-11-11 23:00:00	2005-11-11	0
2004-01-29 09:00:00	0	1.1e+31			2005-11-12	2005-11-12 23:00:00	2005-11-12	0.1259
2004-01-29 10:00:00	0	1.1e+31			2005-11-13	2005-11-13 23:00:00	2005-11-13	0
2004-01-29 11:00:00	0	1.1e+31			2005-11-14	2005-11-14 23:00:00	2005-11-14	24.7325
2004-01-29 12:00:00	0	1.1e+31			2005-11-15	2005-11-15 23:00:00	2005-11-15	9.7896
2004-01-29 13:00:00	0	1.1e+31			2005-11-16	2005-11-16 23:00:00	2005-11-16	0.0354
2004-01-29 14:00:00	0	1.1e+31			2005-11-17	2005-11-17 23:00:00	2005-11-17	0
2004-01-29 15:00:00	0	1.1e+31			2005-11-18	2005-11-18 23:00:00	2005-11-18	46.5848
2004-01-29 16:00:00	0	1e+30			2005-11-19	2005-11-19 23:00:00	2005-11-19	9.3526
2004-01-29 17:00:00	0	1e+30			2005-11-20	2005-11-20 23:00:00	2005-11-20	2.2019
2004-01-29 18:00:00	0	1.1e+31			2005-11-21	2005-11-21 23:00:00	2005-11-21	6.8386
2004-01-29 19:00:00	0	1.1e+31			2005-11-22	2005-11-22 23:00:00	2005-11-22	0.1791
2004-01-29 20:00:00	0	1e+30			2005-11-23	2005-11-23 23:00:00	2005-11-23	0
2004-01-29 21:00:00	0.8898	1.1e+31			2005-11-24	2005-11-24 23:00:00	2005-11-24	0.0129
2004-01-29 22:00:00	0	1.1e+31			2005-11-25	2005-11-25 23:00:00	2005-11-25	3.7358
2004-01-29 23:00:00	0	1e+30			2005-11-26	2005-11-26 23:00:00	2005-11-26	16.2452
2004-01-30	0	1.1e+31			2005-11-27	2005-11-27 23:00:00	2005-11-27	9.9658
2004-01-30 01:00:00	0	1.1e+31			2005-11-28	2005-11-28 23:00:00	2005-11-28	9.2041
2004-01-30 02:00:00	0	1.1e+31			2005-11-29	2005-11-29 23:00:00	2005-11-29	1.7898
2004-01-30 03:00:00	0	1.1e+31			2005-11-30	2005-11-30 23:00:00	2005-11-30	0.1431
2004-01-30 04:00:00	0	1e+30			2005-12-01	2005-12-01 23:00:00	2005-12-01	13.8867
2004-01-30 05:00:00	0	1.1e+31			2005-12-02	2005-12-02 23:00:00	2005-12-02	0.5842
2004-01-30 06:00:00	0	1.1e+31			2005-12-03	2005-12-03 23:00:00	2005-12-03	1.3614
2004-01-30 07:00:00	0	1.1e+31			2005-12-04	2005-12-04 23:00:00	2005-12-04	1.5673
2004-01-30 08:00:00	0	1e+30			2005-12-05	2005-12-05 23:00:00	2005-12-05	0
2004-01-30 09:00:00	0	1e+30			2005-12-06	2005-12-06 23:00:00	2005-12-06	1.6023
2004-01-30 10:00:00	0	1.1e+31			2005-12-07	2005-12-07 23:00:00	2005-12-07	1.9511
2004-01-30 11:00:00	0	1.1e+31			2005-12-08	2005-12-08 23:00:00	2005-12-08	0
2004-01-30 12:00:00	1.5	1e+30			2005-12-09	2005-12-09 23:00:00	2005-12-09	0
2004-01-30 13:00:00	1.4876	1.1e+31			2005-12-10	2005-12-10 23:00:00	2005-12-10	8.72
2004-01-30 14:00:00	0	1e+30			2005-12-11	2005-12-11 23:00:00	2005-12-11	20.8601
2004-01-30 15:00:00	0	1.1e+31			2005-12-12	2005-12-12 23:00:00	2005-12-12	0.9869
2004-01-30 16:00:00	0	1.1e+31			2005-12-13	2005-12-13 23:00:00	2005-12-13	9.0548
2004-01-30 17:00:00	0	1e+30			2005-12-14	2005-12-14 23:00:00	2005-12-14	6.7873
2004-01-30 18:00:00	0	1.1e+31			2005-12-15	2005-12-15 23:00:00	2005-12-15	1.8636
2004-01-30 19:00:00	0	1.1e+31			2005-12-16	2005-12-16 23:00:00	2005-12-16	1.1845
2004-01-30 20:00:00	0	1.1e+31			2005-12-17	2005-12-17 23:00:00	2005-12-17	17.839
2004-01-30 21:00:00	0	1.1e+31			2005-12-18	2005-12-18 23:00:00	2005-12-18	9.8953
2004-01-30 22:00:00	0	1.1e+31			2005-12-19	2005-12-19 23:00:00	2005-12-19	6.8372
2004-01-30 23:00:00	0	1.1e+31			2005-12-20	2005-12-20 23:00:00	2005-12-20	2.4056
2004-01-31	0	1e+30			2005-12-21	2005-12-21 23:00:00	2005-12-21	1.3819
2004-01-31 01:00:00	0	1.1e+31			2005-12-22	2005-12-22 23:00:00	2005-12-22	0.4194
2004-01-31 02:00:00	0	1.1e+31			2005-12-23	2005-12-23 23:00:00	2005-12-23	0
2004-01-31 03:00:00	0	1e+30			2005-12-24	2005-12-24 23:00:00	2005-12-24	0
2004-01-31 04:00:00	0	1.1e+31			2005-12-25	2005-12-25 23:00:00	2005-12-25	0.8238
2004-01-31 05:00:00	0	1.1e+31			2005-12-26	2005-12-26 23:00:00	2005-12-26	42.4983
2004-01-31 06:00:00	0	1.1e+31			2005-12-27	2005-12-27 23:00:00	2005-12-27	10.0962
2004-01-31 07:00:00	0	1.1e+31			2005-12-28	2005-12-28 23:00:00	2005-12-28	4.0258
2004-01-31 08:00:00	0	1e+30			2005-12-29	2005-12-29 23:00:00	2005-12-29	11.314
2004-01-31 09:00:00	0	1e+30			2005-12-30	2005-12-30 23:00:00	2005-12-30	1.0579
2004-01-31 10:00:00	0	1.1e+31			2005-12-31	2005-12-31 23:00:00	2005-12-31	0.1039
2004-01-31 11:00:00	0	1.1e+31			2006-01-01	2006-01-01 23:00:00	2006-01-01	32.7243
2004-01-31 12:00:00	2.6169	1.1e+31			2006-01-02	2006-01-02 23:00:00	2006-01-02	26.4601
2004-01-31 13:00:00	0.7692	1e+30			2006-01-03	2006-01-03 23:00:00	2006-01-03	37.011
2004-01-31 14:00:00	2.6435	1.1e+31			2006-01-04	2006-01-04 23:00:00	2006-01-04	1.1301
2004-01-31 15:00:00	1.4348	1.1e+31			2006-01-05	2006-01-05 23:00:00	2006-01-05	3.1376
2004-01-31 16:00:00	0	1e+30			2006-01-06	2006-01-06 23:00:00	2006-01-06	2.9513
2004-01-31 17:00:00	0	1.1e+31			2006-01-07	2006-01-07 23:00:00	2006-01-07	32.6173
2004-01-31 18:00:00	0	1.1e+31			2006-01-08	2006-01-08 23:00:00	2006-01-08	0
2004-01-31 19:00:00	0	1.1e+31			2006-01-09	2006-01-09 23:00:00	2006-01-09	8.7879
2004-01-31 20:00:00	0.0186	1.1e+31			2006-01-10	2006-01-10 23:00:00	2006-01-10	36.2392
2004-01-31 21:00:00	0	1e+30			2006-01-11	2006-01-11 23:00:00	2006-01-11	3.6055
2004-01-31 22:00:00	0	1.1e+31			2006-01-12	2006-01-12 23:00:00	2006-01-12	31.1957
2004-01-31 23:00:00	0	1.1e+31			2006-01-13	2006-01-13 23:00:00	2006-01-13	0.4128
2004-02-01	0	1.1e+31			2006-01-14	2006-01-14 23:00:00	2006-01-14	29.1478
2004-02-01 01:00:00	0	1.1e+31			2006-01-15	2006-01-15 23:00:00	2006-01-15	8.6703
2004-02-01 02:00:00	0	1.1e+31			2006-01-16	2006-01-16 23:00:00	2006-01-16	17.5549
2004-02-01 03:00:00	0	1.1e+31			2006-01-17	2006-01-17 23:00:00	2006-01-17	6.902
2004-02-01 04:00:00	0	1.1e+31			2006-01-18	2006-01-18 23:00:00	2006-01-18	0
2004-02-01 05:00:00	0	1e+30			2006-01-19	2006-01-19 23:00:00	2006-01-19	0.298
2004-02-01 06:00:00	0	1.1e+31			2006-01-20	2006-01-20 23:00:00	2006-01-20	0
2004-02-01 07:00:00	0	1e+30			2006-01-21	2006-01-21 23:00:00	2006-01-21	0
2004-02-01 08:00:00	0	1e+30			2006-01-22	2006-01-22 23:00:00	2006-01-22	4.5173
2004-02-01 09:00:00	0.0283	1.1e+31			2006-01-23	2006-01-23 23:00:00	2006-01-23	62.6019
2004-02-01 10:00:00	0.054	1.1e+31			2006-01-24	2006-01-24 23:00:00	2006-01-24	6.2593
2004-02-01 11:00:00	0.3803	1e+30			2006-01-25	2006-01-25 23:00:00	2006-01-25	0
2004-02-01 12:00:00	0.0988	1e+30			2006-01-26	2006-01-26 23:00:00	2006-01-26	0
2004-02-01 13:00:00	1.6755	1.1e+31			2006-01-27	2006-01-27 23:00:00	2006-01-27	3.471
2004-02-01 14:00:00	3.0301	1.1e+31			2006-01-28	2006-01-28 23:00:00	2006-01-28	2.6891
2004-02-01 15:00:00	1.0322	1.1e+31			2006-01-29	2006-01-29 23:00:00	2006-01-29	0.163
2004-02-01 16:00:00	0.15	1.1e+31			2006-01-30	2006-01-30 23:00:00	2006-01-30	0.5576
2004-02-01 17:00:00	1.1767	1.1e+31			2006-01-31	2006-01-31 23:00:00	2006-01-31	0.4735
2004-02-01 18:00:00	0	1.1e+31			2006-02-01	2006-02-01 23:00:00	2006-02-01	18.713
2004-02-01 19:00:00	0	1.1e+31			2006-02-02	2006-02-02 23:00:00	2006-02-02	3.8102
2004-02-01 20:00:00	0	1e+30			2006-02-03	2006-02-03 23:00:00	2006-02-03	0.6085
2004-02-01 21:00:00	0	1e+30			2006-02-04	2006-02-04 23:00:00	2006-02-04	0
2004-02-01 22:00:00	1.0399	1.1e+31			2006-02-05	2006-02-05 23:00:00	2006-02-05	0
2004-02-01 23:00:00	0	1.1e+31			2006-02-06	2006-02-06 23:00:00	2006-02-06	0
2004-02-02	1.7155	1e+30			2006-02-07	2006-02-07 23:00:00	2006-02-07	0
2004-02-02 01:00:00	0	1e+30			2006-02-08	2006-02-08 23:00:00	2006-02-08	0
2004-02-02 02:00:00	0	1.1e+31			2006-02-09	2006-02-09 23:00:00	2006-02-09	0
2004-02-02 03:00:00	0	1e+30			2006-02-10	2006-02-10 23:00:00	2006-02-10	0
2004-02-02 04:00:00	0	1.1e+31			2006-02-11	2006-02-11 23:00:00	2006-02-11	0
2004-02-02 05:00:00	0	1e+30			2006-02-12	2006-02-12 23:00:00	2006-02-12	0
2004-02-02 06:00:00	0	1e+30			2006-02-13	2006-02-13 23:00:00	2006-02-13	6.5662
2004-02-02 07:00:00	0	1e+30			2006-02-14	2006-02-14 23:00:00	2006-02-14	0
2004-02-02 08:00:00	0	1.1e+31			2006-02-15	2006-02-15 23:00:00	2006-02-15	0.1692
2004-02-02 09:00:00	0	1.1e+31			2006-02-16	2006-02-16 23:00:00	2006-02-16	18.3815
2004-02-02 10:00:00	0	1.1e+31			2006-02-17	2006-02-17 23:00:00	2006-02-17	0.0725
2004-02-02 11:00:00	0	1.1e+31			2006-02-18	2006-02-18 23:00:00	2006-02-18	2.8744
2004-02-02 12:00:00	0	1e+30			2006-02-19	2006-02-19 23:00:00	2006-02-19	9.2438
2004-02-02 13:00:00	0	1e+30			2006-02-20	2006-02-20 23:00:00	2006-02-20	1.3338
2004-02-02 14:00:00	0	1.1e+31			2006-02-21	2006-02-21 23:00:00	2006-02-21	4.2891
2004-02-02 15:00:00	0	1.1e+31			2006-02-22	2006-02-22 23:00:00	2006-02-22	12.9545
2004-02-02 16:00:00	1.8799	1.1e+31			2006-02-23	2006-02-23 23:00:00	2006-02-23	8.989
2004-02-02 17:00:00	0	1e+30			2006-02-24	2006-02-24 23:00:00	2006-02-24	0.8295
2004-02-02 18:00:00	5.5692	1.1e+31			2006-02-25	2006-02-25 23:00:00	2006-02-25	0.5442
2004-02-02 19:00:00	8.7023	1.1e+31			2006-02-26	2006-02-26 23:00:00	2006-02-26	0.1017
2004-02-02 20:00:00	5.969	1e+30			2006-02-27	2006-02-27 23:00:00	2006-02-27	0
2004-02-02 21:00:00	7.7856	1.1e+31			2006-02-28	2006-02-28 23:00:00	2006-02-28	22.0219
2004-02-02 22:00:00	6.518	1.1e+31			2006-03-01	2006-03-01 23:00:00	2006-03-01	61.6369
2004-02-02 23:00:00	5.0418	1.1e+31			2006-03-02	2006-03-02 23:00:00	2006-03-02	123.597
2004-02-03	9.7267	1.1e+31			2006-03-03	2006-03-03 23:00:00	2006-03-03	129.69
2004-02-03 01:00:00	9.6431	1e+30			2006-03-04	2006-03-04 23:00:00	2006-03-04	86.7393
2004-02-03 02:00:00	4.5667	1e+30			2006-03-05	2006-03-05 23:00:00	2006-03-05	0.2435
2004-02-03 03:00:00	1.8492	1.1e+31			2006-03-06	2006-03-06 23:00:00	2006-03-06	1.0821
2004-02-03 04:00:00	0	1e+30			2006-03-07	2006-03-07 23:00:00	2006-03-07	0.4692
2004-02-03 05:00:00	0	1.1e+31			2006-03-08	2006-03-08 23:00:00	2006-03-08	0.1665
2004-02-03 06:00:00	0	1e+30			2006-03-09	2006-03-09 23:00:00	2006-03-09	0
2004-02-03 07:00:00	0	1.1e+31			2006-03-10	2006-03-10 23:00:00	2006-03-10	0
2004-02-03 08:00:00	0	1.1e+31			2006-03-11	2006-03-11 23:00:00	2006-03-11	0.0403
2004-02-03 09:00:00	0	1e+30			2006-03-12	2006-03-12 23:00:00	2006-03-12	0.0895
2004-02-03 10:00:00	0	1.1e+31			2006-03-13	2006-03-13 23:00:00	2006-03-13	0
2004-02-03 11:00:00	0	1.1e+31			2006-03-14	2006-03-14 23:00:00	2006-03-14	0.0722
2004-02-03 12:00:00	3.6393	1e+30			2006-03-15	2006-03-15 23:00:00	2006-03-15	0
2004-02-03 13:00:00	4.5102	1e+30			2006-03-16	2006-03-16 23:00:00	2006-03-16	4.6266
2004-02-03 14:00:00	4.7165	1.1e+31			2006-03-17	2006-03-17 23:00:00	2006-03-17	7.9186
2004-02-03 15:00:00	7.2386	1.1e+31			2006-03-18	2006-03-18 23:00:00	2006-03-18	1.8846
2004-02-03 16:00:00	7.913	1.1e+31			2006-03-19	2006-03-19 23:00:00	2006-03-19	0.1823
2004-02-03 17:00:00	5.473	1e+30			2006-03-20	2006-03-20 23:00:00	2006-03-20	0
2004-02-03 18:00:00	3.5274	1.1e+31			2006-03-21	2006-03-21 23:00:00	2006-03-21	0
2004-02-03 19:00:00	0	1e+30			2006-03-22	2006-03-22 23:00:00	2006-03-22	0
2004-02-03 20:00:00	0.652	1.1e+31			2006-03-23	2006-03-23 23:00:00	2006-03-23	0.0725
2004-02-03 21:00:00	0.6753	1.1e+31			2006-03-24	2006-03-24 23:00:00	2006-03-24	0.012
2004-02-03 22:00:00	3.5044	1.1e+31			2006-03-25	2006-03-25 23:00:00	2006-03-25	0
2004-02-03 23:00:00	5.4852	1.1e+31			2006-03-26	2006-03-26 23:00:00	2006-03-26	0
2004-02-04	8.7901	1e+30			2006-03-27	2006-03-27 23:00:00	2006-03-27	0.835
2004-02-04 01:00:00	7.5827	1.1e+31			2006-03-28	2006-03-28 23:00:00	2006-03-28	0.1241
2004-02-04 02:00:00	7.0312	1.1e+31			2006-03-29	2006-03-29 23:00:00	2006-03-29	0
2004-02-04 03:00:00	5.1583	1.1e+31			2006-03-30	2006-03-30 23:00:00	2006-03-30	6.6565
2004-02-04 04:00:00	2.547	1.1e+31			2006-03-31	2006-03-31 23:00:00	2006-03-31	17.578
2004-02-04 05:00:00	0.1258	1.1e+31			2006-04-01	2006-04-01 23:00:00	2006-04-01	28.719
2004-02-04 06:00:00	0	1e+30			2006-04-02	2006-04-02 23:00:00	2006-04-02	6.5408
2004-02-04 07:00:00	0	1.1e+31			2006-04-03	2006-04-03 23:00:00	2006-04-03	0.6868
2004-02-04 08:00:00	1.5185	1.1e+31			2006-04-04	2006-04-04 23:00:00	2006-04-04	4.0954
2004-02-04 09:00:00	2.2887	1e+30			2006-04-05	2006-04-05 23:00:00	2006-04-05	0
2004-02-04 10:00:00	4.7911	1.1e+31			2006-04-06	2006-04-06 23:00:00	2006-04-06	0
2004-02-04 11:00:00	0.8877	1e+30			2006-04-07	2006-04-07 23:00:00	2006-04-07	1.8829
2004-02-04 12:00:00	2.6036	1e+30			2006-04-08	2006-04-08 23:00:00	2006-04-08	0
2004-02-04 13:00:00	0.4944	1e+30			2006-04-09	2006-04-09 23:00:00	2006-04-09	0
2004-02-04 14:00:00	2.2617	1.1e+31			2006-04-10	2006-04-10 23:00:00	2006-04-10	5.5023
2004-02-04 15:00:00	2.5839	1.1e+31			2006-04-11	2006-04-11 23:00:00	2006-04-11	0
2004-02-04 16:00:00	2.9787	1.1e+31			2006-04-12	2006-04-12 23:00:00	2006-04-12	0
2004-02-04 17:00:00	1.1797	1e+30			2006-04-13	2006-04-13 23:00:00	2006-04-13	0
2004-02-04 18:00:00	0	1e+30			2006-04-14	2006-04-14 23:00:00	2006-04-14	0.0278
2004-02-04 19:00:00	1.0177	1.1e+31			2006-04-15	2006-04-15 23:00:00	2006-04-15	0
2004-02-04 20:00:00	1.4242	1.1e+31			2006-04-16	2006-04-16 23:00:00	2006-04-16	0
2004-02-04 21:00:00	0.6513	1e+30			2006-04-17	2006-04-17 23:00:00	2006-04-17	8.3378
2004-02-04 22:00:00	1.0811	1.1e+31			2006-04-18	2006-04-18 23:00:00	2006-04-18	3.0531
2004-02-04 23:00:00	0.9026	1.1e+31			2006-04-19	2006-04-19 23:00:00	2006-04-19	15.4156
2004-02-05	0	1e+30			2006-04-20	2006-04-20 23:00:00	2006-04-20	10.9493
2004-02-05 01:00:00	0	1.1e+31			2006-04-21	2006-04-21 23:00:00	2006-04-21	18.4658
2004-02-05 02:00:00	0	1.1e+31			2006-04-22	2006-04-22 23:00:00	2006-04-22	33.3193
2004-02-05 03:00:00	0	1.1e+31			2006-04-23	2006-04-23 23:00:00	2006-04-23	1.4497
2004-02-05 04:00:00	0	1.1e+31			2006-04-24	2006-04-24 23:00:00	2006-04-24	0
2004-02-05 05:00:00	0	1e+30			2006-04-25	2006-04-25 23:00:00	2006-04-25	0
2004-02-05 06:00:00	0	1.1e+31			2006-04-26	2006-04-26 23:00:00	2006-04-26	0
2004-02-05 07:00:00	0	1.1e+31			2006-04-27	2006-04-27 23:00:00	2006-04-27	0.0106
2004-02-05 08:00:00	0	1e+30			2006-04-28	2006-04-28 23:00:00	2006-04-28	0
2004-02-05 09:00:00	0	1.1e+31			2006-04-29	2006-04-29 23:00:00	2006-04-29	0
2004-02-05 10:00:00	0	1.1e+31			2006-04-30	2006-04-30 23:00:00	2006-04-30	0
2004-02-05 11:00:00	0	1.1e+31			2006-05-01	2006-05-01 23:00:00	2006-05-01	0.6465
2004-02-05 12:00:00	0	1.1e+31			2006-05-02	2006-05-02 23:00:00	2006-05-02	6.4954
2004-02-05 13:00:00	0	1e+30			2006-05-03	2006-05-03 23:00:00	2006-05-03	0
2004-02-05 14:00:00	0	1.1e+31			2006-05-04	2006-05-04 23:00:00	2006-05-04	0
2004-02-05 15:00:00	0	1.1e+31			2006-05-05	2006-05-05 23:00:00	2006-05-05	0
2004-02-05 16:00:00	0	1e+30			2006-05-06	2006-05-06 23:00:00	2006-05-06	0
2004-02-05 17:00:00	0	1.1e+31			2006-05-07	2006-05-07 23:00:00	2006-05-07	0
2004-02-05 18:00:00	0	1e+30			2006-05-08	2006-05-08 23:00:00	2006-05-08	0
2004-02-05 19:00:00	0	1.1e+31			2006-05-09	2006-05-09 23:00:00	2006-05-09	0
2004-02-05 20:00:00	0	1.1e+31			2006-05-10	2006-05-10 23:00:00	2006-05-10	0
2004-02-05 21:00:00	0	1e+30			2006-05-11	2006-05-11 23:00:00	2006-05-11	0
2004-02-05 22:00:00	0.7048	1.1e+31			2006-05-12	2006-05-12 23:00:00	2006-05-12	0
2004-02-05 23:00:00	1.514	1e+30			2006-05-13	2006-05-13 23:00:00	2006-05-13	0
2004-02-06	1.9845	1e+30			2006-05-14	2006-05-14 23:00:00	2006-05-14	0
2004-02-06 01:00:00	0	1e+30			2006-05-15	2006-05-15 23:00:00	2006-05-15	0
2004-02-06 02:00:00	0.0379	1.1e+31			2006-05-16	2006-05-16 23:00:00	2006-05-16	0
2004-02-06 03:00:00	0.1945	1.1e+31			2006-05-17	2006-05-17 23:00:00	2006-05-17	0
2004-02-06 04:00:00	0	1.1e+31			2006-05-18	2006-05-18 23:00:00	2006-05-18	0.0345
2004-02-06 05:00:00	0	1e+30			2006-05-19	2006-05-19 23:00:00	2006-05-19	0
2004-02-06 06:00:00	1.8509	1.1e+31			2006-05-20	2006-05-20 23:00:00	2006-05-20	0
2004-02-06 07:00:00	2.2651	1.1e+31			2006-05-21	2006-05-21 23:00:00	2006-05-21	0.044
2004-02-06 08:00:00	0.6218	1e+30			2006-05-22	2006-05-22 23:00:00	2006-05-22	0.0207
2004-02-06 09:00:00	1.3658	1.1e+31			2006-05-23	2006-05-23 23:00:00	2006-05-23	1.0065
2004-02-06 10:00:00	0.3974	1.1e+31			2006-05-24	2006-05-24 23:00:00	2006-05-24	1.5597
2004-02-06 11:00:00	0	1e+30			2006-05-25	2006-05-25 23:00:00	2006-05-25	0
2004-02-06 12:00:00	0	1e+30			2006-05-26	2006-05-26 23:00:00	2006-05-26	0
2004-02-06 13:00:00	2.9948	1e+30			2006-05-27	2006-05-27 23:00:00	2006-05-27	0
2004-02-06 14:00:00	1.1303	1.1e+31			2006-05-28	2006-05-28 23:00:00	2006-05-28	0
2004-02-06 15:00:00	0.1162	1.1e+31			2006-05-29	2006-05-29 23:00:00	2006-05-29	0
2004-02-06 16:00:00	0	1.1e+31			2006-05-30	2006-05-30 23:00:00	2006-05-30	0
2004-02-06 17:00:00	0	1e+30			2006-05-31	2006-05-31 23:00:00	2006-05-31	0
2004-02-06 18:00:00	0	1e+30			2006-06-01	2006-06-01 23:00:00	2006-06-01	0
2004-02-06 19:00:00	0.2922	1.1e+31			2006-06-02	2006-06-02 23:00:00	2006-06-02	0
2004-02-06 20:00:00	0	1e+30			2006-06-03	2006-06-03 23:00:00	2006-06-03	0
2004-02-06 21:00:00	0.0508	1.1e+31			2006-06-04	2006-06-04 23:00:00	2006-06-04	0
2004-02-06 22:00:00	0.5466	1.1e+31			2006-06-05	2006-06-05 23:00:00	2006-06-05	0
2004-02-06 23:00:00	1.0647	1.1e+31			2006-06-06	2006-06-06 23:00:00	2006-06-06	0
2004-02-07	0.0913	1e+30			2006-06-07	2006-06-07 23:00:00	2006-06-07	0
2004-02-07 01:00:00	0	1.1e+31			2006-06-08	2006-06-08 23:00:00	2006-06-08	0
2004-02-07 02:00:00	0	1.1e+31			2006-06-09	2006-06-09 23:00:00	2006-06-09	0
2004-02-07 03:00:00	0	1.1e+31			2006-06-10	2006-06-10 23:00:00	2006-06-10	0
2004-02-07 04:00:00	0	1e+30			2006-06-11	2006-06-11 23:00:00	2006-06-11	0
2004-02-07 05:00:00	0	1.1e+31			2006-06-12	2006-06-12 23:00:00	2006-06-12	0
2004-02-07 06:00:00	0	1.1e+31			2006-06-13	2006-06-13 23:00:00	2006-06-13	0
2004-02-07 07:00:00	0	1e+30			2006-06-14	2006-06-14 23:00:00	2006-06-14	0
2004-02-07 08:00:00	0	1.1e+31			2006-06-15	2006-06-15 23:00:00	2006-06-15	0
2004-02-07 09:00:00	0	1.1e+31			2006-06-16	2006-06-16 23:00:00	2006-06-16	0.2789
2004-02-07 10:00:00	0	1e+30			2006-06-17	2006-06-17 23:00:00	2006-06-17	2.5646
2004-02-07 11:00:00	0	1.1e+31			2006-06-18	2006-06-18 23:00:00	2006-06-18	0.0493
2004-02-07 12:00:00	0	1e+30			2006-06-19	2006-06-19 23:00:00	2006-06-19	1.6986
2004-02-07 13:00:00	0	1.1e+31			2006-06-20	2006-06-20 23:00:00	2006-06-20	0
2004-02-07 14:00:00	0	1.1e+31			2006-06-21	2006-06-21 23:00:00	2006-06-21	0.1067
2004-02-07 15:00:00	0	1.1e+31			2006-06-22	2006-06-22 23:00:00	2006-06-22	0
2004-02-07 16:00:00	0	1.1e+31			2006-06-23	2006-06-23 23:00:00	2006-06-23	0
2004-02-07 17:00:00	0	1e+30			2006-06-24	2006-06-24 23:00:00	2006-06-24	0.0209
2004-02-07 18:00:00	0	1e+30			2006-06-25	2006-06-25 23:00:00	2006-06-25	0.0106
2004-02-07 19:00:00	0	1.1e+31			2006-06-26	2006-06-26 23:00:00	2006-06-26	0
2004-02-07 20:00:00	0	1e+30			2006-06-27	2006-06-27 23:00:00	2006-06-27	0
2004-02-07 21:00:00	0	1.1e+31			2006-06-28	2006-06-28 23:00:00	2006-06-28	0
2004-02-07 22:00:00	0	1.1e+31			2006-06-29	2006-06-29 23:00:00	2006-06-29	12.2801
2004-02-07 23:00:00	0	1e+30			2006-06-30	2006-06-30 23:00:00	2006-06-30	11.959
2004-02-08	0	1.1e+31			2006-07-01	2006-07-01 23:00:00	2006-07-01	2.194
2004-02-08 01:00:00	0	1.1e+31			2006-07-02	2006-07-02 23:00:00	2006-07-02	0
2004-02-08 02:00:00	0	1.1e+31			2006-07-03	2006-07-03 23:00:00	2006-07-03	0
2004-02-08 03:00:00	0	1.1e+31			2006-07-04	2006-07-04 23:00:00	2006-07-04	0
2004-02-08 04:00:00	0	1e+30			2006-07-05	2006-07-05 23:00:00	2006-07-05	0
2004-02-08 05:00:00	0	1e+30			2006-07-06	2006-07-06 23:00:00	2006-07-06	0
2004-02-08 06:00:00	0	1.1e+31			2006-07-07	2006-07-07 23:00:00	2006-07-07	0
2004-02-08 07:00:00	0	1e+30			2006-07-08	2006-07-08 23:00:00	2006-07-08	0
2004-02-08 08:00:00	0	1.1e+31			2006-07-09	2006-07-09 23:00:00	2006-07-09	0
2004-02-08 09:00:00	0	1e+30			2006-07-10	2006-07-10 23:00:00	2006-07-10	0
2004-02-08 10:00:00	0	1.1e+31			2006-07-11	2006-07-11 23:00:00	2006-07-11	0
2004-02-08 11:00:00	0	1.1e+31			2006-07-12	2006-07-12 23:00:00	2006-07-12	0.1419
2004-02-08 12:00:00	0	1e+30			2006-07-13	2006-07-13 23:00:00	2006-07-13	0.0678
2004-02-08 13:00:00	0	1.1e+31			2006-07-14	2006-07-14 23:00:00	2006-07-14	0.0602
2004-02-08 14:00:00	0	1.1e+31			2006-07-15	2006-07-15 23:00:00	2006-07-15	0
2004-02-08 15:00:00	0	1.1e+31			2006-07-16	2006-07-16 23:00:00	2006-07-16	0
2004-02-08 16:00:00	0	1.1e+31			2006-07-17	2006-07-17 23:00:00	2006-07-17	0
2004-02-08 17:00:00	0	1e+30			2006-07-18	2006-07-18 23:00:00	2006-07-18	0
2004-02-08 18:00:00	0	1.1e+31			2006-07-19	2006-07-19 23:00:00	2006-07-19	0
2004-02-08 19:00:00	0	1.1e+31			2006-07-20	2006-07-20 23:00:00	2006-07-20	0
2004-02-08 20:00:00	0	1e+30			2006-07-21	2006-07-21 23:00:00	2006-07-21	0
2004-02-08 21:00:00	0	1.1e+31			2006-07-22	2006-07-22 23:00:00	2006-07-22	0
2004-02-08 22:00:00	0.4516	1.1e+31			2006-07-23	2006-07-23 23:00:00	2006-07-23	0
2004-02-08 23:00:00	0	1.1e+31			2006-07-24	2006-07-24 23:00:00	2006-07-24	0
2004-02-09	0	1e+30			2006-07-25	2006-07-25 23:00:00	2006-07-25	0
2004-02-09 01:00:00	0	1.1e+31			2006-07-26	2006-07-26 23:00:00	2006-07-26	0
2004-02-09 02:00:00	0	1.1e+31			2006-07-27	2006-07-27 23:00:00	2006-07-27	0
2004-02-09 03:00:00	0	1.1e+31			2006-07-28	2006-07-28 23:00:00	2006-07-28	0
2004-02-09 04:00:00	0	1.1e+31			2006-07-29	2006-07-29 23:00:00	2006-07-29	0
2004-02-09 05:00:00	0	1e+30			2006-07-30	2006-07-30 23:00:00	2006-07-30	0.0514
2004-02-09 06:00:00	0	1e+30			2006-07-31	2006-07-31 23:00:00	2006-07-31	0
2004-02-09 07:00:00	0	1.1e+31			2006-08-01	2006-08-01 23:00:00	2006-08-01	0
2004-02-09 08:00:00	0	1e+30			2006-08-02	2006-08-02 23:00:00	2006-08-02	0
2004-02-09 09:00:00	0	1.1e+31			2006-08-03	2006-08-03 23:00:00	2006-08-03	0
2004-02-09 10:00:00	0	1.1e+31			2006-08-04	2006-08-04 23:00:00	2006-08-04	0
2004-02-09 11:00:00	0	1.1e+31			2006-08-05	2006-08-05 23:00:00	2006-08-05	0
2004-02-09 12:00:00	0	1e+30			2006-08-06	2006-08-06 23:00:00	2006-08-06	0
2004-02-09 13:00:00	0	1.1e+31			2006-08-07	2006-08-07 23:00:00	2006-08-07	0
2004-02-09 14:00:00	0	1.1e+31			2006-08-08	2006-08-08 23:00:00	2006-08-08	0
2004-02-09 15:00:00	0	1.1e+31			2006-08-09	2006-08-09 23:00:00	2006-08-09	0
2004-02-09 16:00:00	0	1.1e+31			2006-08-10	2006-08-10 23:00:00	2006-08-10	0
2004-02-09 17:00:00	0	1.1e+31			2006-08-11	2006-08-11 23:00:00	2006-08-11	0
2004-02-09 18:00:00	0	1.1e+31			2006-08-12	2006-08-12 23:00:00	2006-08-12	0
2004-02-09 19:00:00	0	1.1e+31			2006-08-13	2006-08-13 23:00:00	2006-08-13	0
2004-02-09 20:00:00	0	1e+30			2006-08-14	2006-08-14 23:00:00	2006-08-14	0
2004-02-09 21:00:00	0	1e+30			2006-08-15	2006-08-15 23:00:00	2006-08-15	0
2004-02-09 22:00:00	0	1.1e+31			2006-08-16	2006-08-16 23:00:00	2006-08-16	0.0386
2004-02-09 23:00:00	0	1e+30			2006-08-17	2006-08-17 23:00:00	2006-08-17	0
2004-02-10	0	1.1e+31			2006-08-18	2006-08-18 23:00:00	2006-08-18	0
2004-02-10 01:00:00	0	1e+30			2006-08-19	2006-08-19 23:00:00	2006-08-19	0
2004-02-10 02:00:00	0	1.1e+31			2006-08-20	2006-08-20 23:00:00	2006-08-20	0
2004-02-10 03:00:00	0	1.1e+31			2006-08-21	2006-08-21 23:00:00	2006-08-21	0
2004-02-10 04:00:00	0	1e+30			2006-08-22	2006-08-22 23:00:00	2006-08-22	0
2004-02-10 05:00:00	0	1e+30			2006-08-23	2006-08-23 23:00:00	2006-08-23	0
2004-02-10 06:00:00	0	1e+30			2006-08-24	2006-08-24 23:00:00	2006-08-24	0
2004-02-10 07:00:00	0	1.1e+31			2006-08-25	2006-08-25 23:00:00	2006-08-25	0
2004-02-10 08:00:00	0	1e+30			2006-08-26	2006-08-26 23:00:00	2006-08-26	0
2004-02-10 09:00:00	0	1.1e+31			2006-08-27	2006-08-27 23:00:00	2006-08-27	0
2004-02-10 10:00:00	0	1.1e+31			2006-08-28	2006-08-28 23:00:00	2006-08-28	0
2004-02-10 11:00:00	0	1.1e+31			2006-08-29	2006-08-29 23:00:00	2006-08-29	0
2004-02-10 12:00:00	0	1e+30			2006-08-30	2006-08-30 23:00:00	2006-08-30	0
2004-02-10 13:00:00	0	1.1e+31			2006-08-31	2006-08-31 23:00:00	2006-08-31	0
2004-02-10 14:00:00	0	1.1e+31			2006-09-01	2006-09-01 23:00:00	2006-09-01	0
2004-02-10 15:00:00	0	1.1e+31			2006-09-02	2006-09-02 23:00:00	2006-09-02	0
2004-02-10 16:00:00	0	1.1e+31			2006-09-03	2006-09-03 23:00:00	2006-09-03	0
2004-02-10 17:00:00	0	1e+30			2006-09-04	2006-09-04 23:00:00	2006-09-04	0
2004-02-10 18:00:00	0	1e+30			2006-09-05	2006-09-05 23:00:00	2006-09-05	0
2004-02-10 19:00:00	0	1e+30			2006-09-06	2006-09-06 23:00:00	2006-09-06	0
2004-02-10 20:00:00	0	1.1e+31			2006-09-07	2006-09-07 23:00:00	2006-09-07	0
2004-02-10 21:00:00	0	1e+30			2006-09-08	2006-09-08 23:00:00	2006-09-08	0
2004-02-10 22:00:00	0	1e+30			2006-09-09	2006-09-09 23:00:00	2006-09-09	0
2004-02-10 23:00:00	0	1.1e+31			2006-09-10	2006-09-10 23:00:00	2006-09-10	0
2004-02-11	0	1e+30			2006-09-11	2006-09-11 23:00:00	2006-09-11	0
2004-02-11 01:00:00	0	1e+30			2006-09-12	2006-09-12 23:00:00	2006-09-12	0
2004-02-11 02:00:00	0	1.1e+31			2006-09-13	2006-09-13 23:00:00	2006-09-13	0
2004-02-11 03:00:00	0	1.1e+31			2006-09-14	2006-09-14 23:00:00	2006-09-14	0
2004-02-11 04:00:00	0	1e+30			2006-09-15	2006-09-15 23:00:00	2006-09-15	0
2004-02-11 05:00:00	0	1e+30			2006-09-16	2006-09-16 23:00:00	2006-09-16	0
2004-02-11 06:00:00	0	1e+30			2006-09-17	2006-09-17 23:00:00	2006-09-17	0
2004-02-11 07:00:00	0	1.1e+31			2006-09-18	2006-09-18 23:00:00	2006-09-18	0
2004-02-11 08:00:00	0	1e+30			2006-09-19	2006-09-19 23:00:00	2006-09-19	0
2004-02-11 09:00:00	0	1.1e+31			2006-09-20	2006-09-20 23:00:00	2006-09-20	0
2004-02-11 10:00:00	0	1.1e+31			2006-09-21	2006-09-21 23:00:00	2006-09-21	0
2004-02-11 11:00:00	0	1.1e+31			2006-09-22	2006-09-22 23:00:00	2006-09-22	0
2004-02-11 12:00:00	0	1e+30			2006-09-23	2006-09-23 23:00:00	2006-09-23	0
2004-02-11 13:00:00	0	1.1e+31			2006-09-24	2006-09-24 23:00:00	2006-09-24	0
2004-02-11 14:00:00	0	1.1e+31			2006-09-25	2006-09-25 23:00:00	2006-09-25	0
2004-02-11 15:00:00	0	1.1e+31			2006-09-26	2006-09-26 23:00:00	2006-09-26	0
2004-02-11 16:00:00	0	1.1e+31			2006-09-27	2006-09-27 23:00:00	2006-09-27	0
2004-02-11 17:00:00	0	1e+30			2006-09-28	2006-09-28 23:00:00	2006-09-28	0
2004-02-11 18:00:00	0	1e+30			2006-09-29	2006-09-29 23:00:00	2006-09-29	0
2004-02-11 19:00:00	0	1.1e+31			2006-09-30	2006-09-30 23:00:00	2006-09-30	0
2004-02-11 20:00:00	0	1e+30			2006-10-01	2006-10-01 23:00:00	2006-10-01	0
2004-02-11 21:00:00	0.1271	1.1e+31			2006-10-02	2006-10-02 23:00:00	2006-10-02	0
2004-02-11 22:00:00	0	1.1e+31			2006-10-03	2006-10-03 23:00:00	2006-10-03	0
2004-02-11 23:00:00	0	1.1e+31			2006-10-04	2006-10-04 23:00:00	2006-10-04	0
2004-02-12	0	1.1e+31			2006-10-05	2006-10-05 23:00:00	2006-10-05	0
2004-02-12 01:00:00	0	1e+30			2006-10-06	2006-10-06 23:00:00	2006-10-06	0
2004-02-12 02:00:00	0	1.1e+31			2006-10-07	2006-10-07 23:00:00	2006-10-07	0
2004-02-12 03:00:00	0	1.1e+31			2006-10-08	2006-10-08 23:00:00	2006-10-08	0
2004-02-12 04:00:00	0	1.1e+31			2006-10-09	2006-10-09 23:00:00	2006-10-09	0
2004-02-12 05:00:00	0	1e+30			2006-10-10	2006-10-10 23:00:00	2006-10-10	0
2004-02-12 06:00:00	0	1.1e+31			2006-10-11	2006-10-11 23:00:00	2006-10-11	0
2004-02-12 07:00:00	0	1.1e+31			2006-10-12	2006-10-12 23:00:00	2006-10-12	0
2004-02-12 08:00:00	0	1e+30			2006-10-13	2006-10-13 23:00:00	2006-10-13	0
2004-02-12 09:00:00	0	1e+30			2006-10-14	2006-10-14 23:00:00	2006-10-14	0
2004-02-12 10:00:00	0	1.1e+31			2006-10-15	2006-10-15 23:00:00	2006-10-15	0
2004-02-12 11:00:00	0	1.1e+31			2006-10-16	2006-10-16 23:00:00	2006-10-16	0
2004-02-12 12:00:00	0	1.1e+31			2006-10-17	2006-10-17 23:00:00	2006-10-17	0
2004-02-12 13:00:00	0	1e+30			2006-10-18	2006-10-18 23:00:00	2006-10-18	0
2004-02-12 14:00:00	0	1.1e+31			2006-10-19	2006-10-19 23:00:00	2006-10-19	0
2004-02-12 15:00:00	0	1.1e+31			2006-10-20	2006-10-20 23:00:00	2006-10-20	0
2004-02-12 16:00:00	0	1.1e+31			2006-10-21	2006-10-21 23:00:00	2006-10-21	0
2004-02-12 17:00:00	0	1e+30			2006-10-22	2006-10-22 23:00:00	2006-10-22	0
2004-02-12 18:00:00	0	1e+30			2006-10-23	2006-10-23 23:00:00	2006-10-23	0
2004-02-12 19:00:00	0	1.1e+31			2006-10-24	2006-10-24 23:00:00	2006-10-24	0
2004-02-12 20:00:00	0	1.1e+31			2006-10-25	2006-10-25 23:00:00	2006-10-25	0
2004-02-12 21:00:00	0	1.1e+31			2006-10-26	2006-10-26 23:00:00	2006-10-26	0
2004-02-12 22:00:00	0	1.1e+31			2006-10-27	2006-10-27 23:00:00	2006-10-27	0
2004-02-12 23:00:00	0.0809	1.1e+31			2006-10-28	2006-10-28 23:00:00	2006-10-28	0
2004-02-13	0.5649	1e+30			2006-10-29	2006-10-29 23:00:00	2006-10-29	0
2004-02-13 01:00:00	0.0901	1.1e+31			2006-10-30	2006-10-30 23:00:00	2006-10-30	0
2004-02-13 02:00:00	0.0788	1.1e+31			2006-10-31	2006-10-31 23:00:00	2006-10-31	0
2004-02-13 03:00:00	0	1.1e+31			2006-11-01	2006-11-01 23:00:00	2006-11-01	0
2004-02-13 04:00:00	0	1.1e+31			2006-11-02	2006-11-02 23:00:00	2006-11-02	0
2004-02-13 05:00:00	0	1.1e+31			2006-11-03	2006-11-03 23:00:00	2006-11-03	0
2004-02-13 06:00:00	1.1703	1.1e+31			2006-11-04	2006-11-04 23:00:00	2006-11-04	0.1038
2004-02-13 07:00:00	0.4819	1.1e+31			2006-11-05	2006-11-05 23:00:00	2006-11-05	0
2004-02-13 08:00:00	0	1e+30			2006-11-06	2006-11-06 23:00:00	2006-11-06	0
2004-02-13 09:00:00	0.4879	1e+30			2006-11-07	2006-11-07 23:00:00	2006-11-07	0
2004-02-13 10:00:00	0.8324	1.1e+31			2006-11-08	2006-11-08 23:00:00	2006-11-08	0
2004-02-13 11:00:00	0	1.1e+31			2006-11-09	2006-11-09 23:00:00	2006-11-09	0
2004-02-13 12:00:00	0	1e+30			2006-11-10	2006-11-10 23:00:00	2006-11-10	0
2004-02-13 13:00:00	0	1e+30			2006-11-11	2006-11-11 23:00:00	2006-11-11	0
2004-02-13 14:00:00	2.2067	1.1e+31			2006-11-12	2006-11-12 23:00:00	2006-11-12	0
2004-02-13 15:00:00	5.5725	1.1e+31			2006-11-13	2006-11-13 23:00:00	2006-11-13	0
2004-02-13 16:00:00	4.9225	1e+30			2006-11-14	2006-11-14 23:00:00	2006-11-14	0
2004-02-13 17:00:00	3.1646	1.1e+31			2006-11-15	2006-11-15 23:00:00	2006-11-15	0.2516
2004-02-13 18:00:00	0	1e+30			2006-11-16	2006-11-16 23:00:00	2006-11-16	0
2004-02-13 19:00:00	2.7391	1.1e+31			2006-11-17	2006-11-17 23:00:00	2006-11-17	0
2004-02-13 20:00:00	0.6519	1.1e+31			2006-11-18	2006-11-18 23:00:00	2006-11-18	0
2004-02-13 21:00:00	0	1e+30			2006-11-19	2006-11-19 23:00:00	2006-11-19	0
2004-02-13 22:00:00	0	1.1e+31			2006-11-20	2006-11-20 23:00:00	2006-11-20	0
2004-02-13 23:00:00	0	1.1e+31			2006-11-21	2006-11-21 23:00:00	2006-11-21	0
2004-02-14	0	1e+30			2006-11-22	2006-11-22 23:00:00	2006-11-22	0
2004-02-14 01:00:00	0	1.1e+31			2006-11-23	2006-11-23 23:00:00	2006-11-23	0
2004-02-14 02:00:00	0	1.1e+31			2006-11-24	2006-11-24 23:00:00	2006-11-24	0
2004-02-14 03:00:00	0	1.1e+31			2006-11-25	2006-11-25 23:00:00	2006-11-25	0
2004-02-14 04:00:00	0	1.1e+31			2006-11-26	2006-11-26 23:00:00	2006-11-26	0
2004-02-14 05:00:00	0	1e+30			2006-11-27	2006-11-27 23:00:00	2006-11-27	0
2004-02-14 06:00:00	0	1e+30			2006-11-28	2006-11-28 23:00:00	2006-11-28	0
2004-02-14 07:00:00	0	1e+30			2006-11-29	2006-11-29 23:00:00	2006-11-29	0.0539
2004-02-14 08:00:00	0	1e+30			2006-11-30	2006-11-30 23:00:00	2006-11-30	0
2004-02-14 09:00:00	0	1.1e+31			2006-12-01	2006-12-01 23:00:00	2006-12-01	0
2004-02-14 10:00:00	0	1.1e+31			2006-12-02	2006-12-02 23:00:00	2006-12-02	0.069
2004-02-14 11:00:00	0	1.1e+31			2006-12-03	2006-12-03 23:00:00	2006-12-03	8.7871
2004-02-14 12:00:00	0	1.1e+31			2006-12-04	2006-12-04 23:00:00	2006-12-04	0
2004-02-14 13:00:00	0	1e+30			2006-12-05	2006-12-05 23:00:00	2006-12-05	0
2004-02-14 14:00:00	0	1.1e+31			2006-12-06	2006-12-06 23:00:00	2006-12-06	16.9559
2004-02-14 15:00:00	0	1.1e+31			2006-12-07	2006-12-07 23:00:00	2006-12-07	0
2004-02-14 16:00:00	0.1872	1.1e+31			2006-12-08	2006-12-08 23:00:00	2006-12-08	5.0182
2004-02-14 17:00:00	0.026	1.1e+31			2006-12-09	2006-12-09 23:00:00	2006-12-09	0
2004-02-14 18:00:00	0	1e+30			2006-12-10	2006-12-10 23:00:00	2006-12-10	0
2004-02-14 19:00:00	0	1.1e+31			2006-12-11	2006-12-11 23:00:00	2006-12-11	12.1594
2004-02-14 20:00:00	0	1e+30			2006-12-12	2006-12-12 23:00:00	2006-12-12	5.4511
2004-02-14 21:00:00	0	1e+30			2006-12-13	2006-12-13 23:00:00	2006-12-13	0
2004-02-14 22:00:00	0	1.1e+31			2006-12-14	2006-12-14 23:00:00	2006-12-14	0.1412
2004-02-14 23:00:00	0	1e+30			2006-12-15	2006-12-15 23:00:00	2006-12-15	0.074
2004-02-15	0	1e+30			2006-12-16	2006-12-16 23:00:00	2006-12-16	0
2004-02-15 01:00:00	0	1.1e+31			2006-12-17	2006-12-17 23:00:00	2006-12-17	0
2004-02-15 02:00:00	0	1.1e+31			2006-12-18	2006-12-18 23:00:00	2006-12-18	8.2977
2004-02-15 03:00:00	0	1.1e+31			2006-12-19	2006-12-19 23:00:00	2006-12-19	5.8008
2004-02-15 04:00:00	0	1.1e+31			2006-12-20	2006-12-20 23:00:00	2006-12-20	0
2004-02-15 05:00:00	0	1e+30			2006-12-21	2006-12-21 23:00:00	2006-12-21	0
2004-02-15 06:00:00	0	1.1e+31			2006-12-22	2006-12-22 23:00:00	2006-12-22	0
2004-02-15 07:00:00	0	1e+30			2006-12-23	2006-12-23 23:00:00	2006-12-23	0
2004-02-15 08:00:00	0	1e+30			2006-12-24	2006-12-24 23:00:00	2006-12-24	0
2004-02-15 09:00:00	0	1.1e+31			2006-12-25	2006-12-25 23:00:00	2006-12-25	0.0144
2004-02-15 10:00:00	0	1.1e+31			2006-12-26	2006-12-26 23:00:00	2006-12-26	1.7911
2004-02-15 11:00:00	0	1.1e+31			2006-12-27	2006-12-27 23:00:00	2006-12-27	7.9675
2004-02-15 12:00:00	0	1e+30			2006-12-28	2006-12-28 23:00:00	2006-12-28	7.8895
2004-02-15 13:00:00	0	1e+30			2006-12-29	2006-12-29 23:00:00	2006-12-29	28.1941
2004-02-15 14:00:00	0	1.1e+31			2006-12-30	2006-12-30 23:00:00	2006-12-30	23.7618
2004-02-15 15:00:00	0	1.1e+31			2006-12-31	2006-12-31 23:00:00	2006-12-31	0
2004-02-15 16:00:00	0	1.1e+31			2007-01-01	2007-01-01 23:00:00	2007-01-01	14.9507
2004-02-15 17:00:00	0	1e+30			2007-01-02	2007-01-02 23:00:00	2007-01-02	9.7085
2004-02-15 18:00:00	0	1.1e+31			2007-01-03	2007-01-03 23:00:00	2007-01-03	42.4868
2004-02-15 19:00:00	0	1.1e+31			2007-01-04	2007-01-04 23:00:00	2007-01-04	4.8464
2004-02-15 20:00:00	0	1e+30			2007-01-05	2007-01-05 23:00:00	2007-01-05	0.4214
2004-02-15 21:00:00	0	1.1e+31			2007-01-06	2007-01-06 23:00:00	2007-01-06	0
2004-02-15 22:00:00	0	1.1e+31			2007-01-07	2007-01-07 23:00:00	2007-01-07	0
2004-02-15 23:00:00	0	1.1e+31			2007-01-08	2007-01-08 23:00:00	2007-01-08	3.5635
2004-02-16	0	1e+30			2007-01-09	2007-01-09 23:00:00	2007-01-09	2.6369
2004-02-16 01:00:00	0	1.1e+31			2007-01-10	2007-01-10 23:00:00	2007-01-10	7.3868
2004-02-16 02:00:00	0	1.1e+31			2007-01-11	2007-01-11 23:00:00	2007-01-11	2.4807
2004-02-16 03:00:00	0	1.1e+31			2007-01-12	2007-01-12 23:00:00	2007-01-12	3.8306
2004-02-16 04:00:00	0	1e+30			2007-01-13	2007-01-13 23:00:00	2007-01-13	0.2026
2004-02-16 05:00:00	0	1e+30			2007-01-14	2007-01-14 23:00:00	2007-01-14	2.8773
2004-02-16 06:00:00	0	1e+30			2007-01-15	2007-01-15 23:00:00	2007-01-15	0
2004-02-16 07:00:00	0	1.1e+31			2007-01-16	2007-01-16 23:00:00	2007-01-16	0
2004-02-16 08:00:00	0	1.1e+31			2007-01-17	2007-01-17 23:00:00	2007-01-17	0.1172
2004-02-16 09:00:00	0	1e+30			2007-01-18	2007-01-18 23:00:00	2007-01-18	0
2004-02-16 10:00:00	0	1.1e+31			2007-01-19	2007-01-19 23:00:00	2007-01-19	0
2004-02-16 11:00:00	0	1.1e+31			2007-01-20	2007-01-20 23:00:00	2007-01-20	0
2004-02-16 12:00:00	0	1e+30			2007-01-21	2007-01-21 23:00:00	2007-01-21	0
2004-02-16 13:00:00	0.9316	1.1e+31			2007-01-22	2007-01-22 23:00:00	2007-01-22	0
2004-02-16 14:00:00	0.3567	1.1e+31			2007-01-23	2007-01-23 23:00:00	2007-01-23	0
2004-02-16 15:00:00	1.0697	1.1e+31			2007-01-24	2007-01-24 23:00:00	2007-01-24	0
2004-02-16 16:00:00	0.4769	1.1e+31			2007-01-25	2007-01-25 23:00:00	2007-01-25	0
2004-02-16 17:00:00	12.3966	1e+30			2007-01-26	2007-01-26 23:00:00	2007-01-26	0
2004-02-16 18:00:00	1.5886	1.1e+31			2007-01-27	2007-01-27 23:00:00	2007-01-27	0
2004-02-16 19:00:00	0	1e+30			2007-01-28	2007-01-28 23:00:00	2007-01-28	1.8783
2004-02-16 20:00:00	0	1.1e+31			2007-01-29	2007-01-29 23:00:00	2007-01-29	4.8253
2004-02-16 21:00:00	0	1.1e+31			2007-01-30	2007-01-30 23:00:00	2007-01-30	0
2004-02-16 22:00:00	0.2724	1.1e+31			2007-01-31	2007-01-31 23:00:00	2007-01-31	0
2004-02-16 23:00:00	0	1.1e+31			2007-02-01	2007-02-01 23:00:00	2007-02-01	0.8478
2004-02-17	0	1.1e+31			2007-02-02	2007-02-02 23:00:00	2007-02-02	0
2004-02-17 01:00:00	0	1.1e+31			2007-02-03	2007-02-03 23:00:00	2007-02-03	0
2004-02-17 02:00:00	0	1.1e+31			2007-02-04	2007-02-04 23:00:00	2007-02-04	0
2004-02-17 03:00:00	0	1.1e+31			2007-02-05	2007-02-05 23:00:00	2007-02-05	0
2004-02-17 04:00:00	0	1e+30			2007-02-06	2007-02-06 23:00:00	2007-02-06	0.1317
2004-02-17 05:00:00	0	1.1e+31			2007-02-07	2007-02-07 23:00:00	2007-02-07	0
2004-02-17 06:00:00	0	1e+30			2007-02-08	2007-02-08 23:00:00	2007-02-08	0
2004-02-17 07:00:00	0	1.1e+31			2007-02-09	2007-02-09 23:00:00	2007-02-09	0.0154
2004-02-17 08:00:00	0	1.1e+31			2007-02-10	2007-02-10 23:00:00	2007-02-10	0.9392
2004-02-17 09:00:00	0	1e+30			2007-02-11	2007-02-11 23:00:00	2007-02-11	0
2004-02-17 10:00:00	0.3331	1.1e+31			2007-02-12	2007-02-12 23:00:00	2007-02-12	0
2004-02-17 11:00:00	4.8155	1e+30			2007-02-13	2007-02-13 23:00:00	2007-02-13	0
2004-02-17 12:00:00	11.3091	1e+30			2007-02-14	2007-02-14 23:00:00	2007-02-14	0
2004-02-17 13:00:00	11.2177	1.1e+31			2007-02-15	2007-02-15 23:00:00	2007-02-15	0
2004-02-17 14:00:00	7.8029	1.1e+31			2007-02-16	2007-02-16 23:00:00	2007-02-16	0.824
2004-02-17 15:00:00	5.2041	1.1e+31			2007-02-17	2007-02-17 23:00:00	2007-02-17	0
2004-02-17 16:00:00	3.2461	1e+30			2007-02-18	2007-02-18 23:00:00	2007-02-18	0.0343
2004-02-17 17:00:00	0	1e+30			2007-02-19	2007-02-19 23:00:00	2007-02-19	1.1183
2004-02-17 18:00:00	0	1e+30			2007-02-20	2007-02-20 23:00:00	2007-02-20	0
2004-02-17 19:00:00	0	1e+30			2007-02-21	2007-02-21 23:00:00	2007-02-21	0.688
2004-02-17 20:00:00	0	1.1e+31			2007-02-22	2007-02-22 23:00:00	2007-02-22	27.9759
2004-02-17 21:00:00	0	1e+30			2007-02-23	2007-02-23 23:00:00	2007-02-23	26.1284
2004-02-17 22:00:00	0.1477	1.1e+31			2007-02-24	2007-02-24 23:00:00	2007-02-24	29.9523
2004-02-17 23:00:00	0.5203	1.1e+31			2007-02-25	2007-02-25 23:00:00	2007-02-25	14.1443
2004-02-18	0.9997	1e+30			2007-02-26	2007-02-26 23:00:00	2007-02-26	6.8951
2004-02-18 01:00:00	1.4856	1.1e+31			2007-02-27	2007-02-27 23:00:00	2007-02-27	0.6006
2004-02-18 02:00:00	1.4185	1.1e+31			2007-02-28	2007-02-28 23:00:00	2007-02-28	2.2664
2004-02-18 03:00:00	3.3113	1.1e+31			2007-03-01	2007-03-01 23:00:00	2007-03-01	19.9335
2004-02-18 04:00:00	0.3417	1e+30			2007-03-02	2007-03-02 23:00:00	2007-03-02	27.3199
2004-02-18 05:00:00	3.3111	1e+30			2007-03-03	2007-03-03 23:00:00	2007-03-03	55.7311
2004-02-18 06:00:00	0	1e+30			2007-03-04	2007-03-04 23:00:00	2007-03-04	18.5027
2004-02-18 07:00:00	0.5815	1.1e+31			2007-03-05	2007-03-05 23:00:00	2007-03-05	8.7077
2004-02-18 08:00:00	1.2498	1e+30			2007-03-06	2007-03-06 23:00:00	2007-03-06	23.0717
2004-02-18 09:00:00	0.1278	1.1e+31			2007-03-07	2007-03-07 23:00:00	2007-03-07	0
2004-02-18 10:00:00	0.2902	1.1e+31			2007-03-08	2007-03-08 23:00:00	2007-03-08	0
2004-02-18 11:00:00	0.2036	1.1e+31			2007-03-09	2007-03-09 23:00:00	2007-03-09	0
2004-02-18 12:00:00	0.065	1e+30			2007-03-10	2007-03-10 23:00:00	2007-03-10	0
2004-02-18 13:00:00	0	1.1e+31			2007-03-11	2007-03-11 23:00:00	2007-03-11	0
2004-02-18 14:00:00	0	1.1e+31			2007-03-12	2007-03-12 23:00:00	2007-03-12	44.6808
2004-02-18 15:00:00	0	1.1e+31			2007-03-13	2007-03-13 23:00:00	2007-03-13	0.1308
2004-02-18 16:00:00	0	1.1e+31			2007-03-14	2007-03-14 23:00:00	2007-03-14	7.8308
2004-02-18 17:00:00	0	1e+30			2007-03-15	2007-03-15 23:00:00	2007-03-15	4.7469
2004-02-18 18:00:00	0	1e+30			2007-03-16	2007-03-16 23:00:00	2007-03-16	5.1807
2004-02-18 19:00:00	0	1.1e+31			2007-03-17	2007-03-17 23:00:00	2007-03-17	18.4746
2004-02-18 20:00:00	0	1.1e+31			2007-03-18	2007-03-18 23:00:00	2007-03-18	3.3627
2004-02-18 21:00:00	0	1e+30			2007-03-19	2007-03-19 23:00:00	2007-03-19	0.3037
2004-02-18 22:00:00	0	1.1e+31			2007-03-20	2007-03-20 23:00:00	2007-03-20	0
2004-02-18 23:00:00	0	1.1e+31			2007-03-21	2007-03-21 23:00:00	2007-03-21	0
2004-02-19	0	1.1e+31			2007-03-22	2007-03-22 23:00:00	2007-03-22	0
2004-02-19 01:00:00	0	1e+30			2007-03-23	2007-03-23 23:00:00	2007-03-23	0.5887
2004-02-19 02:00:00	0	1.1e+31			2007-03-24	2007-03-24 23:00:00	2007-03-24	0
2004-02-19 03:00:00	0	1e+30			2007-03-25	2007-03-25 23:00:00	2007-03-25	0.1958
2004-02-19 04:00:00	0	1.1e+31			2007-03-26	2007-03-26 23:00:00	2007-03-26	4.3682
2004-02-19 05:00:00	0	1e+30			2007-03-27	2007-03-27 23:00:00	2007-03-27	0
2004-02-19 06:00:00	0	1.1e+31			2007-03-28	2007-03-28 23:00:00	2007-03-28	0
2004-02-19 07:00:00	0	1.1e+31			2007-03-29	2007-03-29 23:00:00	2007-03-29	0.0412
2004-02-19 08:00:00	0	1e+30			2007-03-30	2007-03-30 23:00:00	2007-03-30	4.0782
2004-02-19 09:00:00	0	1.1e+31			2007-03-31	2007-03-31 23:00:00	2007-03-31	6.0511
2004-02-19 10:00:00	0	1.1e+31			2007-04-01	2007-04-01 23:00:00	2007-04-01	0.0697
2004-02-19 11:00:00	0	1.1e+31			2007-04-02	2007-04-02 23:00:00	2007-04-02	0
2004-02-19 12:00:00	0	1.1e+31			2007-04-03	2007-04-03 23:00:00	2007-04-03	0
2004-02-19 13:00:00	0	1.1e+31			2007-04-04	2007-04-04 23:00:00	2007-04-04	0
2004-02-19 14:00:00	0	1.1e+31			2007-04-05	2007-04-05 23:00:00	2007-04-05	4.8198
2004-02-19 15:00:00	0	1.1e+31			2007-04-06	2007-04-06 23:00:00	2007-04-06	0.7269
2004-02-19 16:00:00	0	1.1e+31			2007-04-07	2007-04-07 23:00:00	2007-04-07	0.0224
2004-02-19 17:00:00	0	1e+30			2007-04-08	2007-04-08 23:00:00	2007-04-08	0
2004-02-19 18:00:00	0	1e+30			2007-04-09	2007-04-09 23:00:00	2007-04-09	0
2004-02-19 19:00:00	0	1.1e+31			2007-04-10	2007-04-10 23:00:00	2007-04-10	0
2004-02-19 20:00:00	0	1.1e+31			2007-04-11	2007-04-11 23:00:00	2007-04-11	19.4927
2004-02-19 21:00:00	0	1e+30			2007-04-12	2007-04-12 23:00:00	2007-04-12	15.3394
2004-02-19 22:00:00	0	1.1e+31			2007-04-13	2007-04-13 23:00:00	2007-04-13	0.6545
2004-02-19 23:00:00	0	1.1e+31			2007-04-14	2007-04-14 23:00:00	2007-04-14	0.0743
2004-02-20	0	1e+30			2007-04-15	2007-04-15 23:00:00	2007-04-15	0
2004-02-20 01:00:00	0	1e+30			2007-04-16	2007-04-16 23:00:00	2007-04-16	0
2004-02-20 02:00:00	0	1.1e+31			2007-04-17	2007-04-17 23:00:00	2007-04-17	20.652
2004-02-20 03:00:00	0	1.1e+31			2007-04-18	2007-04-18 23:00:00	2007-04-18	23.773
2004-02-20 04:00:00	0	1.1e+31			2007-04-19	2007-04-19 23:00:00	2007-04-19	0
2004-02-20 05:00:00	0	1.1e+31			2007-04-20	2007-04-20 23:00:00	2007-04-20	0
2004-02-20 06:00:00	0	1.1e+31			2007-04-21	2007-04-21 23:00:00	2007-04-21	0
2004-02-20 07:00:00	0	1e+30			2007-04-22	2007-04-22 23:00:00	2007-04-22	0
2004-02-20 08:00:00	0	1.1e+31			2007-04-23	2007-04-23 23:00:00	2007-04-23	0
2004-02-20 09:00:00	0	1.1e+31			2007-04-24	2007-04-24 23:00:00	2007-04-24	0
2004-02-20 10:00:00	0	1.1e+31			2007-04-25	2007-04-25 23:00:00	2007-04-25	0
2004-02-20 11:00:00	0	1.1e+31			2007-04-26	2007-04-26 23:00:00	2007-04-26	0
2004-02-20 12:00:00	1.2713	1e+30			2007-04-27	2007-04-27 23:00:00	2007-04-27	0
2004-02-20 13:00:00	0.0334	1.1e+31			2007-04-28	2007-04-28 23:00:00	2007-04-28	0
2004-02-20 14:00:00	0	1.1e+31			2007-04-29	2007-04-29 23:00:00	2007-04-29	0
2004-02-20 15:00:00	0	1.1e+31			2007-04-30	2007-04-30 23:00:00	2007-04-30	0
2004-02-20 16:00:00	0.6107	1.1e+31			2007-05-01	2007-05-01 23:00:00	2007-05-01	0
2004-02-20 17:00:00	0	1e+30			2007-05-02	2007-05-02 23:00:00	2007-05-02	0
2004-02-20 18:00:00	0	1e+30			2007-05-03	2007-05-03 23:00:00	2007-05-03	0
2004-02-20 19:00:00	0	1.1e+31			2007-05-04	2007-05-04 23:00:00	2007-05-04	0
2004-02-20 20:00:00	0	1e+30			2007-05-05	2007-05-05 23:00:00	2007-05-05	0
2004-02-20 21:00:00	0	1.1e+31			2007-05-06	2007-05-06 23:00:00	2007-05-06	0
2004-02-20 22:00:00	0	1.1e+31			2007-05-07	2007-05-07 23:00:00	2007-05-07	0
2004-02-20 23:00:00	0	1.1e+31			2007-05-08	2007-05-08 23:00:00	2007-05-08	2.4731
2004-02-21	0	1.1e+31			2007-05-09	2007-05-09 23:00:00	2007-05-09	0
2004-02-21 01:00:00	0	1e+30			2007-05-10	2007-05-10 23:00:00	2007-05-10	0
2004-02-21 02:00:00	0	1.1e+31			2007-05-11	2007-05-11 23:00:00	2007-05-11	0
2004-02-21 03:00:00	0	1e+30			2007-05-12	2007-05-12 23:00:00	2007-05-12	0
2004-02-21 04:00:00	0	1.1e+31			2007-05-13	2007-05-13 23:00:00	2007-05-13	0
2004-02-21 05:00:00	0	1.1e+31			2007-05-14	2007-05-14 23:00:00	2007-05-14	0
2004-02-21 06:00:00	0	1.1e+31			2007-05-15	2007-05-15 23:00:00	2007-05-15	0
2004-02-21 07:00:00	0	1e+30			2007-05-16	2007-05-16 23:00:00	2007-05-16	0
2004-02-21 08:00:00	0	1.1e+31			2007-05-17	2007-05-17 23:00:00	2007-05-17	0
2004-02-21 09:00:00	0	1e+30			2007-05-18	2007-05-18 23:00:00	2007-05-18	0
2004-02-21 10:00:00	0	1.1e+31			2007-05-19	2007-05-19 23:00:00	2007-05-19	0.0229
2004-02-21 11:00:00	0	1.1e+31			2007-05-20	2007-05-20 23:00:00	2007-05-20	0
2004-02-21 12:00:00	0.0423	1.1e+31			2007-05-21	2007-05-21 23:00:00	2007-05-21	0
2004-02-21 13:00:00	0.3744	1e+30			2007-05-22	2007-05-22 23:00:00	2007-05-22	0
2004-02-21 14:00:00	2.6007	1.1e+31			2007-05-23	2007-05-23 23:00:00	2007-05-23	0.0343
2004-02-21 15:00:00	1.2288	1.1e+31			2007-05-24	2007-05-24 23:00:00	2007-05-24	0
2004-02-21 16:00:00	0	1e+30			2007-05-25	2007-05-25 23:00:00	2007-05-25	0
2004-02-21 17:00:00	0	1e+30			2007-05-26	2007-05-26 23:00:00	2007-05-26	0
2004-02-21 18:00:00	0	1e+30			2007-05-27	2007-05-27 23:00:00	2007-05-27	0
2004-02-21 19:00:00	0	1.1e+31			2007-05-28	2007-05-28 23:00:00	2007-05-28	0
2004-02-21 20:00:00	0	1e+30			2007-05-29	2007-05-29 23:00:00	2007-05-29	0
2004-02-21 21:00:00	0	1.1e+31			2007-05-30	2007-05-30 23:00:00	2007-05-30	0
2004-02-21 22:00:00	0	1.1e+31			2007-05-31	2007-05-31 23:00:00	2007-05-31	0
2004-02-21 23:00:00	0	1e+30			2007-06-01	2007-06-01 23:00:00	2007-06-01	0
2004-02-22	0	1e+30			2007-06-02	2007-06-02 23:00:00	2007-06-02	0
2004-02-22 01:00:00	0	1.1e+31			2007-06-03	2007-06-03 23:00:00	2007-06-03	0.1731
2004-02-22 02:00:00	0	1e+30			2007-06-04	2007-06-04 23:00:00	2007-06-04	0
2004-02-22 03:00:00	0	1.1e+31			2007-06-05	2007-06-05 23:00:00	2007-06-05	0.043
2004-02-22 04:00:00	0	1.1e+31			2007-06-06	2007-06-06 23:00:00	2007-06-06	0
2004-02-22 05:00:00	0	1e+30			2007-06-07	2007-06-07 23:00:00	2007-06-07	0.059
2004-02-22 06:00:00	0	1.1e+31			2007-06-08	2007-06-08 23:00:00	2007-06-08	0.0389
2004-02-22 07:00:00	0	1e+30			2007-06-09	2007-06-09 23:00:00	2007-06-09	0
2004-02-22 08:00:00	0	1.1e+31			2007-06-10	2007-06-10 23:00:00	2007-06-10	0
2004-02-22 09:00:00	0	1e+30			2007-06-11	2007-06-11 23:00:00	2007-06-11	0
2004-02-22 10:00:00	0	1.1e+31			2007-06-12	2007-06-12 23:00:00	2007-06-12	0
2004-02-22 11:00:00	0	1.1e+31			2007-06-13	2007-06-13 23:00:00	2007-06-13	0.6267
2004-02-22 12:00:00	0	1e+30			2007-06-14	2007-06-14 23:00:00	2007-06-14	0
2004-02-22 13:00:00	0	1e+30			2007-06-15	2007-06-15 23:00:00	2007-06-15	1.0611
2004-02-22 14:00:00	0	1.1e+31			2007-06-16	2007-06-16 23:00:00	2007-06-16	0
2004-02-22 15:00:00	0	1.1e+31			2007-06-17	2007-06-17 23:00:00	2007-06-17	0.0358
2004-02-22 16:00:00	0	1.1e+31			2007-06-18	2007-06-18 23:00:00	2007-06-18	0.2428
2004-02-22 17:00:00	0	1.1e+31			2007-06-19	2007-06-19 23:00:00	2007-06-19	1.121
2004-02-22 18:00:00	0	1.1e+31			2007-06-20	2007-06-20 23:00:00	2007-06-20	0.5522
2004-02-22 19:00:00	0	1.1e+31			2007-06-21	2007-06-21 23:00:00	2007-06-21	0
2004-02-22 20:00:00	0	1e+30			2007-06-22	2007-06-22 23:00:00	2007-06-22	0
2004-02-22 21:00:00	0	1e+30			2007-06-23	2007-06-23 23:00:00	2007-06-23	0.5759
2004-02-22 22:00:00	0	1.1e+31			2007-06-24	2007-06-24 23:00:00	2007-06-24	0
2004-02-22 23:00:00	0	1.1e+31			2007-06-25	2007-06-25 23:00:00	2007-06-25	11.1852
2004-02-23	0	1e+30			2007-06-26	2007-06-26 23:00:00	2007-06-26	0
2004-02-23 01:00:00	0	1e+30			2007-06-27	2007-06-27 23:00:00	2007-06-27	0
2004-02-23 02:00:00	0	1.1e+31			2007-06-28	2007-06-28 23:00:00	2007-06-28	0
2004-02-23 03:00:00	0	1.1e+31			2007-06-29	2007-06-29 23:00:00	2007-06-29	0
2004-02-23 04:00:00	0	1.1e+31			2007-06-30	2007-06-30 23:00:00	2007-06-30	0
2004-02-23 05:00:00	0	1e+30			2007-07-01	2007-07-01 23:00:00	2007-07-01	0
2004-02-23 06:00:00	0	1e+30			2007-07-02	2007-07-02 23:00:00	2007-07-02	0
2004-02-23 07:00:00	0	1.1e+31			2007-07-03	2007-07-03 23:00:00	2007-07-03	0
2004-02-23 08:00:00	0	1.1e+31			2007-07-04	2007-07-04 23:00:00	2007-07-04	0
2004-02-23 09:00:00	0	1.1e+31			2007-07-05	2007-07-05 23:00:00	2007-07-05	0
2004-02-23 10:00:00	0	1.1e+31			2007-07-06	2007-07-06 23:00:00	2007-07-06	0.0222
2004-02-23 11:00:00	0	1.1e+31			2007-07-07	2007-07-07 23:00:00	2007-07-07	2.0068
2004-02-23 12:00:00	0	1.1e+31			2007-07-08	2007-07-08 23:00:00	2007-07-08	0
2004-02-23 13:00:00	0	1e+30			2007-07-09	2007-07-09 23:00:00	2007-07-09	0
2004-02-23 14:00:00	0	1.1e+31			2007-07-10	2007-07-10 23:00:00	2007-07-10	0
2004-02-23 15:00:00	0	1.1e+31			2007-07-11	2007-07-11 23:00:00	2007-07-11	0
2004-02-23 16:00:00	0	1.1e+31			2007-07-12	2007-07-12 23:00:00	2007-07-12	0
2004-02-23 17:00:00	0	1e+30			2007-07-13	2007-07-13 23:00:00	2007-07-13	0
2004-02-23 18:00:00	0	1.1e+31			2007-07-14	2007-07-14 23:00:00	2007-07-14	0
2004-02-23 19:00:00	0	1e+30			2007-07-15	2007-07-15 23:00:00	2007-07-15	0
2004-02-23 20:00:00	0	1.1e+31			2007-07-16	2007-07-16 23:00:00	2007-07-16	0
2004-02-23 21:00:00	0	1e+30			2007-07-17	2007-07-17 23:00:00	2007-07-17	0.2784
2004-02-23 22:00:00	0	1.1e+31			2007-07-18	2007-07-18 23:00:00	2007-07-18	0
2004-02-23 23:00:00	0	1e+30			2007-07-19	2007-07-19 23:00:00	2007-07-19	0
2004-02-24	0	1e+30			2007-07-20	2007-07-20 23:00:00	2007-07-20	0.4992
2004-02-24 01:00:00	0	1.1e+31			2007-07-21	2007-07-21 23:00:00	2007-07-21	0.0165
2004-02-24 02:00:00	0	1.1e+31			2007-07-22	2007-07-22 23:00:00	2007-07-22	0
2004-02-24 03:00:00	0	1.1e+31			2007-07-23	2007-07-23 23:00:00	2007-07-23	0
2004-02-24 04:00:00	0	1e+30			2007-07-24	2007-07-24 23:00:00	2007-07-24	0
2004-02-24 05:00:00	0	1.1e+31			2007-07-25	2007-07-25 23:00:00	2007-07-25	0
2004-02-24 06:00:00	0	1e+30			2007-07-26	2007-07-26 23:00:00	2007-07-26	0
2004-02-24 07:00:00	0	1.1e+31			2007-07-27	2007-07-27 23:00:00	2007-07-27	0
2004-02-24 08:00:00	0	1.1e+31			2007-07-28	2007-07-28 23:00:00	2007-07-28	0.0179
2004-02-24 09:00:00	0	1.1e+31			2007-07-29	2007-07-29 23:00:00	2007-07-29	0
2004-02-24 10:00:00	0	1.1e+31			2007-07-30	2007-07-30 23:00:00	2007-07-30	1.2859
2004-02-24 11:00:00	0	1.1e+31			2007-07-31	2007-07-31 23:00:00	2007-07-31	0
2004-02-24 12:00:00	0	1e+30			2007-08-01	2007-08-01 23:00:00	2007-08-01	0
2004-02-24 13:00:00	0	1e+30			2007-08-02	2007-08-02 23:00:00	2007-08-02	0
2004-02-24 14:00:00	0	1.1e+31			2007-08-03	2007-08-03 23:00:00	2007-08-03	0
2004-02-24 15:00:00	0	1e+30			2007-08-04	2007-08-04 23:00:00	2007-08-04	0
2004-02-24 16:00:00	0	1.1e+31			2007-08-05	2007-08-05 23:00:00	2007-08-05	0
2004-02-24 17:00:00	0	1e+30			2007-08-06	2007-08-06 23:00:00	2007-08-06	0
2004-02-24 18:00:00	0	1.1e+31			2007-08-07	2007-08-07 23:00:00	2007-08-07	0
2004-02-24 19:00:00	0	1.1e+31			2007-08-08	2007-08-08 23:00:00	2007-08-08	0
2004-02-24 20:00:00	0	1e+30			2007-08-09	2007-08-09 23:00:00	2007-08-09	0
2004-02-24 21:00:00	0.5082	1.1e+31			2007-08-10	2007-08-10 23:00:00	2007-08-10	0
2004-02-24 22:00:00	0	1.1e+31			2007-08-11	2007-08-11 23:00:00	2007-08-11	0
2004-02-24 23:00:00	0	1.1e+31			2007-08-12	2007-08-12 23:00:00	2007-08-12	0
2004-02-25	0	1e+30			2007-08-13	2007-08-13 23:00:00	2007-08-13	0
2004-02-25 01:00:00	0	1e+30			2007-08-14	2007-08-14 23:00:00	2007-08-14	0.0599
2004-02-25 02:00:00	0	1.1e+31			2007-08-15	2007-08-15 23:00:00	2007-08-15	0
2004-02-25 03:00:00	0	1.1e+31			2007-08-16	2007-08-16 23:00:00	2007-08-16	0
2004-02-25 04:00:00	0	1e+30			2007-08-17	2007-08-17 23:00:00	2007-08-17	4.6103
2004-02-25 05:00:00	0	1.1e+31			2007-08-18	2007-08-18 23:00:00	2007-08-18	1.355
2004-02-25 06:00:00	0	1e+30			2007-08-19	2007-08-19 23:00:00	2007-08-19	0
2004-02-25 07:00:00	0	1.1e+31			2007-08-20	2007-08-20 23:00:00	2007-08-20	0
2004-02-25 08:00:00	0	1.1e+31			2007-08-21	2007-08-21 23:00:00	2007-08-21	0
2004-02-25 09:00:00	0	1e+30			2007-08-22	2007-08-22 23:00:00	2007-08-22	0
2004-02-25 10:00:00	0	1.1e+31			2007-08-23	2007-08-23 23:00:00	2007-08-23	0
2004-02-25 11:00:00	0	1.1e+31			2007-08-24	2007-08-24 23:00:00	2007-08-24	0
2004-02-25 12:00:00	0	1e+30			2007-08-25	2007-08-25 23:00:00	2007-08-25	0
2004-02-25 13:00:00	0	1.1e+31			2007-08-26	2007-08-26 23:00:00	2007-08-26	0
2004-02-25 14:00:00	0	1e+30			2007-08-27	2007-08-27 23:00:00	2007-08-27	0
2004-02-25 15:00:00	0	1.1e+31			2007-08-28	2007-08-28 23:00:00	2007-08-28	0
2004-02-25 16:00:00	0	1.1e+31			2007-08-29	2007-08-29 23:00:00	2007-08-29	0
2004-02-25 17:00:00	0	1e+30			2007-08-30	2007-08-30 23:00:00	2007-08-30	0
2004-02-25 18:00:00	0	1e+30			2007-08-31	2007-08-31 23:00:00	2007-08-31	0
2004-02-25 19:00:00	0	1.1e+31			2007-09-01	2007-09-01 23:00:00	2007-09-01	0
2004-02-25 20:00:00	0	1.1e+31			2007-09-02	2007-09-02 23:00:00	2007-09-02	0
2004-02-25 21:00:00	0	1.1e+31			2007-09-03	2007-09-03 23:00:00	2007-09-03	0.011
2004-02-25 22:00:00	0	1.1e+31			2007-09-04	2007-09-04 23:00:00	2007-09-04	0
2004-02-25 23:00:00	0	1.1e+31			2007-09-05	2007-09-05 23:00:00	2007-09-05	0
2004-02-26	0	1e+30			2007-09-06	2007-09-06 23:00:00	2007-09-06	0
2004-02-26 01:00:00	0	1.1e+31			2007-09-07	2007-09-07 23:00:00	2007-09-07	0
2004-02-26 02:00:00	0	1.1e+31			2007-09-08	2007-09-08 23:00:00	2007-09-08	0
2004-02-26 03:00:00	0	1.1e+31			2007-09-09	2007-09-09 23:00:00	2007-09-09	0
2004-02-26 04:00:00	0	1.1e+31			2007-09-10	2007-09-10 23:00:00	2007-09-10	0
2004-02-26 05:00:00	0	1e+30			2007-09-11	2007-09-11 23:00:00	2007-09-11	0
2004-02-26 06:00:00	0	1.1e+31			2007-09-12	2007-09-12 23:00:00	2007-09-12	0
2004-02-26 07:00:00	0	1.1e+31			2007-09-13	2007-09-13 23:00:00	2007-09-13	0
2004-02-26 08:00:00	0	1e+30			2007-09-14	2007-09-14 23:00:00	2007-09-14	0
2004-02-26 09:00:00	0	1e+30			2007-09-15	2007-09-15 23:00:00	2007-09-15	0
2004-02-26 10:00:00	0	1.1e+31			2007-09-16	2007-09-16 23:00:00	2007-09-16	0
2004-02-26 11:00:00	0	1.1e+31			2007-09-17	2007-09-17 23:00:00	2007-09-17	0
2004-02-26 12:00:00	0	1e+30			2007-09-18	2007-09-18 23:00:00	2007-09-18	0
2004-02-26 13:00:00	0	1.1e+31			2007-09-19	2007-09-19 23:00:00	2007-09-19	0
2004-02-26 14:00:00	0	1.1e+31			2007-09-20	2007-09-20 23:00:00	2007-09-20	0
2004-02-26 15:00:00	0	1.1e+31			2007-09-21	2007-09-21 23:00:00	2007-09-21	0
2004-02-26 16:00:00	0	1.1e+31			2007-09-22	2007-09-22 23:00:00	2007-09-22	0
2004-02-26 17:00:00	0	1e+30			2007-09-23	2007-09-23 23:00:00	2007-09-23	0
2004-02-26 18:00:00	0	1e+30			2007-09-24	2007-09-24 23:00:00	2007-09-24	0
2004-02-26 19:00:00	0	1.1e+31			2007-09-25	2007-09-25 23:00:00	2007-09-25	0
2004-02-26 20:00:00	0	1.1e+31			2007-09-26	2007-09-26 23:00:00	2007-09-26	0.172
2004-02-26 21:00:00	0	1e+30			2007-09-27	2007-09-27 23:00:00	2007-09-27	0
2004-02-26 22:00:00	0	1.1e+31			2007-09-28	2007-09-28 23:00:00	2007-09-28	0
2004-02-26 23:00:00	0	1.1e+31			2007-09-29	2007-09-29 23:00:00	2007-09-29	0
2004-02-27	0	1e+30			2007-09-30	2007-09-30 23:00:00	2007-09-30	0
2004-02-27 01:00:00	0	1e+30			2007-10-01	2007-10-01 23:00:00	2007-10-01	0
2004-02-27 02:00:00	0	1.1e+31			2007-10-02	2007-10-02 23:00:00	2007-10-02	0
2004-02-27 03:00:00	0	1.1e+31			2007-10-03	2007-10-03 23:00:00	2007-10-03	0
2004-02-27 04:00:00	0	1.1e+31			2007-10-04	2007-10-04 23:00:00	2007-10-04	0
2004-02-27 05:00:00	0	1e+30			2007-10-05	2007-10-05 23:00:00	2007-10-05	0
2004-02-27 06:00:00	0	1.1e+31			2007-10-06	2007-10-06 23:00:00	2007-10-06	0
2004-02-27 07:00:00	0	1e+30			2007-10-07	2007-10-07 23:00:00	2007-10-07	0
2004-02-27 08:00:00	0	1e+30			2007-10-08	2007-10-08 23:00:00	2007-10-08	0
2004-02-27 09:00:00	0	1.1e+31			2007-10-09	2007-10-09 23:00:00	2007-10-09	0
2004-02-27 10:00:00	0	1.1e+31			2007-10-10	2007-10-10 23:00:00	2007-10-10	0
2004-02-27 11:00:00	0	1.1e+31			2007-10-11	2007-10-11 23:00:00	2007-10-11	0
2004-02-27 12:00:00	0	1e+30			2007-10-12	2007-10-12 23:00:00	2007-10-12	0.5606
2004-02-27 13:00:00	0	1.1e+31			2007-10-13	2007-10-13 23:00:00	2007-10-13	0
2004-02-27 14:00:00	0	1.1e+31			2007-10-14	2007-10-14 23:00:00	2007-10-14	0
2004-02-27 15:00:00	0	1.1e+31			2007-10-15	2007-10-15 23:00:00	2007-10-15	0
2004-02-27 16:00:00	0	1e+30			2007-10-16	2007-10-16 23:00:00	2007-10-16	0
2004-02-27 17:00:00	0.7945	1.1e+31			2007-10-17	2007-10-17 23:00:00	2007-10-17	0
2004-02-27 18:00:00	0	1e+30			2007-10-18	2007-10-18 23:00:00	2007-10-18	0
2004-02-27 19:00:00	0	1.1e+31			2007-10-19	2007-10-19 23:00:00	2007-10-19	0
2004-02-27 20:00:00	0	1e+30			2007-10-20	2007-10-20 23:00:00	2007-10-20	0
2004-02-27 21:00:00	0	1e+30			2007-10-21	2007-10-21 23:00:00	2007-10-21	0.0611
2004-02-27 22:00:00	0	1.1e+31			2007-10-22	2007-10-22 23:00:00	2007-10-22	0.0503
2004-02-27 23:00:00	0	1.1e+31			2007-10-23	2007-10-23 23:00:00	2007-10-23	0
2004-02-28	0	1.1e+31			2007-10-24	2007-10-24 23:00:00	2007-10-24	0
2004-02-28 01:00:00	0	1e+30			2007-10-25	2007-10-25 23:00:00	2007-10-25	0
2004-02-28 02:00:00	0	1.1e+31			2007-10-26	2007-10-26 23:00:00	2007-10-26	0.3922
2004-02-28 03:00:00	0	1.1e+31			2007-10-27	2007-10-27 23:00:00	2007-10-27	0
2004-02-28 04:00:00	0	1.1e+31			2007-10-28	2007-10-28 23:00:00	2007-10-28	0
2004-02-28 05:00:00	0	1e+30			2007-10-29	2007-10-29 23:00:00	2007-10-29	0
2004-02-28 06:00:00	0	1.1e+31			2007-10-30	2007-10-30 23:00:00	2007-10-30	0.8364
2004-02-28 07:00:00	0	1e+30			2007-10-31	2007-10-31 23:00:00	2007-10-31	6.1549
2004-02-28 08:00:00	0	1e+30			2007-11-01	2007-11-01 23:00:00	2007-11-01	2.0517
2004-02-28 09:00:00	0	1.1e+31			2007-11-02	2007-11-02 23:00:00	2007-11-02	0
2004-02-28 10:00:00	0	1.1e+31			2007-11-03	2007-11-03 23:00:00	2007-11-03	0
2004-02-28 11:00:00	0	1.1e+31			2007-11-04	2007-11-04 23:00:00	2007-11-04	0
2004-02-28 12:00:00	0	1.1e+31			2007-11-05	2007-11-05 23:00:00	2007-11-05	0
2004-02-28 13:00:00	0	1e+30			2007-11-06	2007-11-06 23:00:00	2007-11-06	1.0492
2004-02-28 14:00:00	0	1.1e+31			2007-11-07	2007-11-07 23:00:00	2007-11-07	0
2004-02-28 15:00:00	0	1.1e+31			2007-11-08	2007-11-08 23:00:00	2007-11-08	0
2004-02-28 16:00:00	0	1.1e+31			2007-11-09	2007-11-09 23:00:00	2007-11-09	0
2004-02-28 17:00:00	0	1e+30			2007-11-10	2007-11-10 23:00:00	2007-11-10	0
2004-02-28 18:00:00	0	1e+30			2007-11-11	2007-11-11 23:00:00	2007-11-11	0
2004-02-28 19:00:00	0	1.1e+31			2007-11-12	2007-11-12 23:00:00	2007-11-12	1.7877
2004-02-28 20:00:00	0	1e+30			2007-11-13	2007-11-13 23:00:00	2007-11-13	0
2004-02-28 21:00:00	0	1.1e+31			2007-11-14	2007-11-14 23:00:00	2007-11-14	1.6558
2004-02-28 22:00:00	0	1.1e+31			2007-11-15	2007-11-15 23:00:00	2007-11-15	1.8961
2004-02-28 23:00:00	0	1e+30			2007-11-16	2007-11-16 23:00:00	2007-11-16	0.3375
2004-02-29	0	1e+30			2007-11-17	2007-11-17 23:00:00	2007-11-17	0.0128
2004-02-29 01:00:00	0	1e+30			2007-11-18	2007-11-18 23:00:00	2007-11-18	0
2004-02-29 02:00:00	0	1.1e+31			2007-11-19	2007-11-19 23:00:00	2007-11-19	0
2004-02-29 03:00:00	0	1.1e+31			2007-11-20	2007-11-20 23:00:00	2007-11-20	0
2004-02-29 04:00:00	0	1e+30			2007-11-21	2007-11-21 23:00:00	2007-11-21	0
2004-02-29 05:00:00	0	1e+30			2007-11-22	2007-11-22 23:00:00	2007-11-22	0.0371
2004-02-29 06:00:00	0	1.1e+31			2007-11-23	2007-11-23 23:00:00	2007-11-23	19.5761
2004-02-29 07:00:00	0	1.1e+31			2007-11-24	2007-11-24 23:00:00	2007-11-24	3.7626
2004-02-29 08:00:00	0	1.1e+31			2007-11-25	2007-11-25 23:00:00	2007-11-25	0
2004-02-29 09:00:00	0.0157	1.1e+31			2007-11-26	2007-11-26 23:00:00	2007-11-26	0
2004-02-29 10:00:00	0.0217	1.1e+31			2007-11-27	2007-11-27 23:00:00	2007-11-27	0
2004-02-29 11:00:00	0.335	1.1e+31			2007-11-28	2007-11-28 23:00:00	2007-11-28	0
2004-02-29 12:00:00	0	1e+30			2007-11-29	2007-11-29 23:00:00	2007-11-29	1.946
2004-02-29 13:00:00	0	1.1e+31			2007-11-30	2007-11-30 23:00:00	2007-11-30	0
2004-02-29 14:00:00	0	1.1e+31			2007-12-01	2007-12-01 23:00:00	2007-12-01	0
2004-02-29 15:00:00	0	1.1e+31			2007-12-02	2007-12-02 23:00:00	2007-12-02	0
2004-02-29 16:00:00	2.0656	1.1e+31			2007-12-03	2007-12-03 23:00:00	2007-12-03	0
2004-02-29 17:00:00	1.0842	1e+30			2007-12-04	2007-12-04 23:00:00	2007-12-04	0
2004-02-29 18:00:00	0.8356	1.1e+31			2007-12-05	2007-12-05 23:00:00	2007-12-05	0.5942
2004-02-29 19:00:00	0.2213	1.1e+31			2007-12-06	2007-12-06 23:00:00	2007-12-06	10.058
2004-02-29 20:00:00	0.293	1e+30			2007-12-07	2007-12-07 23:00:00	2007-12-07	0
2004-02-29 21:00:00	0.0939	1.1e+31			2007-12-08	2007-12-08 23:00:00	2007-12-08	0.3735
2004-02-29 22:00:00	0	1e+30			2007-12-09	2007-12-09 23:00:00	2007-12-09	3.3022
2004-02-29 23:00:00	0	1.1e+31			2007-12-10	2007-12-10 23:00:00	2007-12-10	0.1347
2004-03-01	0	1e+30			2007-12-11	2007-12-11 23:00:00	2007-12-11	0
2004-03-01 01:00:00	0	1.1e+31			2007-12-12	2007-12-12 23:00:00	2007-12-12	7.0148
2004-03-01 02:00:00	0	1.1e+31			2007-12-13	2007-12-13 23:00:00	2007-12-13	2.2425
2004-03-01 03:00:00	0	1.1e+31			2007-12-14	2007-12-14 23:00:00	2007-12-14	6.3151
2004-03-01 04:00:00	0	1.1e+31			2007-12-15	2007-12-15 23:00:00	2007-12-15	0.4282
2004-03-01 05:00:00	0	1e+30			2007-12-16	2007-12-16 23:00:00	2007-12-16	3.6561
2004-03-01 06:00:00	0	1.1e+31			2007-12-17	2007-12-17 23:00:00	2007-12-17	2.2743
2004-03-01 07:00:00	0	1.1e+31			2007-12-18	2007-12-18 23:00:00	2007-12-18	8.3463
2004-03-01 08:00:00	0	1.1e+31			2007-12-19	2007-12-19 23:00:00	2007-12-19	3.5171
2004-03-01 09:00:00	0	1e+30			2007-12-20	2007-12-20 23:00:00	2007-12-20	14.6571
2004-03-01 10:00:00	0	1.1e+31			2007-12-21	2007-12-21 23:00:00	2007-12-21	0.2557
2004-03-01 11:00:00	0	1.1e+31			2007-12-22	2007-12-22 23:00:00	2007-12-22	35.9242
2004-03-01 12:00:00	0	1.1e+31			2007-12-23	2007-12-23 23:00:00	2007-12-23	20.2453
2004-03-01 13:00:00	0	1e+30			2007-12-24	2007-12-24 23:00:00	2007-12-24	3.0311
2004-03-01 14:00:00	0	1.1e+31			2007-12-25	2007-12-25 23:00:00	2007-12-25	19.6786
2004-03-01 15:00:00	0	1.1e+31			2007-12-26	2007-12-26 23:00:00	2007-12-26	4.7346
2004-03-01 16:00:00	0	1.1e+31			2007-12-27	2007-12-27 23:00:00	2007-12-27	6.9868
2004-03-01 17:00:00	0	1.1e+31			2007-12-28	2007-12-28 23:00:00	2007-12-28	0.2282
2004-03-01 18:00:00	0	1.1e+31			2007-12-29	2007-12-29 23:00:00	2007-12-29	0
2004-03-01 19:00:00	0	1e+30			2007-12-30	2007-12-30 23:00:00	2007-12-30	10.493
2004-03-01 20:00:00	0	1.1e+31			2007-12-31	2007-12-31 23:00:00	2007-12-31	0
2004-03-01 21:00:00	0	1.1e+31			2008-01-01	2008-01-01 23:00:00	2008-01-01	0.8434
2004-03-01 22:00:00	0	1.1e+31			2008-01-02	2008-01-02 23:00:00	2008-01-02	6.0123
2004-03-01 23:00:00	0	1e+30			2008-01-03	2008-01-03 23:00:00	2008-01-03	0
2004-03-02	0	1e+30			2008-01-04	2008-01-04 23:00:00	2008-01-04	15.9845
2004-03-02 01:00:00	0	1.1e+31			2008-01-05	2008-01-05 23:00:00	2008-01-05	0.4437
2004-03-02 02:00:00	0	1.1e+31			2008-01-06	2008-01-06 23:00:00	2008-01-06	0
2004-03-02 03:00:00	0	1.1e+31			2008-01-07	2008-01-07 23:00:00	2008-01-07	2.7114
2004-03-02 04:00:00	0	1e+30			2008-01-08	2008-01-08 23:00:00	2008-01-08	0.1552
2004-03-02 05:00:00	0	1e+30			2008-01-09	2008-01-09 23:00:00	2008-01-09	8.5252
2004-03-02 06:00:00	0	1e+30			2008-01-10	2008-01-10 23:00:00	2008-01-10	0
2004-03-02 07:00:00	0	1.1e+31			2008-01-11	2008-01-11 23:00:00	2008-01-11	0.0593
2004-03-02 08:00:00	0	1e+30			2008-01-12	2008-01-12 23:00:00	2008-01-12	1.1081
2004-03-02 09:00:00	0	1.1e+31			2008-01-13	2008-01-13 23:00:00	2008-01-13	0.5466
2004-03-02 10:00:00	0	1.1e+31			2008-01-14	2008-01-14 23:00:00	2008-01-14	0.24
2004-03-02 11:00:00	0	1.1e+31			2008-01-15	2008-01-15 23:00:00	2008-01-15	0
2004-03-02 12:00:00	0	1e+30			2008-01-16	2008-01-16 23:00:00	2008-01-16	2.2642
2004-03-02 13:00:00	0	1e+30			2008-01-17	2008-01-17 23:00:00	2008-01-17	3.4191
2004-03-02 14:00:00	0.7381	1.1e+31			2008-01-18	2008-01-18 23:00:00	2008-01-18	0.3585
2004-03-02 15:00:00	0.6751	1.1e+31			2008-01-19	2008-01-19 23:00:00	2008-01-19	0
2004-03-02 16:00:00	0.07	1.1e+31			2008-01-20	2008-01-20 23:00:00	2008-01-20	0
2004-03-02 17:00:00	0	1e+30			2008-01-21	2008-01-21 23:00:00	2008-01-21	0
2004-03-02 18:00:00	0	1.1e+31			2008-01-22	2008-01-22 23:00:00	2008-01-22	3.6321
2004-03-02 19:00:00	0	1.1e+31			2008-01-23	2008-01-23 23:00:00	2008-01-23	2.6425
2004-03-02 20:00:00	0	1.1e+31			2008-01-24	2008-01-24 23:00:00	2008-01-24	0
2004-03-02 21:00:00	0	1e+30			2008-01-25	2008-01-25 23:00:00	2008-01-25	0.6977
2004-03-02 22:00:00	0	1.1e+31			2008-01-26	2008-01-26 23:00:00	2008-01-26	1.4951
2004-03-02 23:00:00	0	1.1e+31			2008-01-27	2008-01-27 23:00:00	2008-01-27	0
2004-03-03	0	1e+30			2008-01-28	2008-01-28 23:00:00	2008-01-28	2.9136
2004-03-03 01:00:00	0	1.1e+31			2008-01-29	2008-01-29 23:00:00	2008-01-29	18.7522
2004-03-03 02:00:00	0	1.1e+31			2008-01-30	2008-01-30 23:00:00	2008-01-30	5.9919
2004-03-03 03:00:00	0	1.1e+31			2008-01-31	2008-01-31 23:00:00	2008-01-31	10.1978
2004-03-03 04:00:00	0	1e+30			2008-02-01	2008-02-01 23:00:00	2008-02-01	0
2004-03-03 05:00:00	0	1e+30			2008-02-02	2008-02-02 23:00:00	2008-02-02	4.1286
2004-03-03 06:00:00	0	1e+30			2008-02-03	2008-02-03 23:00:00	2008-02-03	0.3608
2004-03-03 07:00:00	0	1.1e+31			2008-02-04	2008-02-04 23:00:00	2008-02-04	6.1918
2004-03-03 08:00:00	0	1e+30			2008-02-05	2008-02-05 23:00:00	2008-02-05	3.073
2004-03-03 09:00:00	0	1.1e+31			2008-02-06	2008-02-06 23:00:00	2008-02-06	9.7481
2004-03-03 10:00:00	0	1.1e+31			2008-02-07	2008-02-07 23:00:00	2008-02-07	48.2056
2004-03-03 11:00:00	0	1e+30			2008-02-08	2008-02-08 23:00:00	2008-02-08	80.7012
2004-03-03 12:00:00	0	1.1e+31			2008-02-09	2008-02-09 23:00:00	2008-02-09	45.3182
2004-03-03 13:00:00	0	1e+30			2008-02-10	2008-02-10 23:00:00	2008-02-10	17.4012
2004-03-03 14:00:00	0	1.1e+31			2008-02-11	2008-02-11 23:00:00	2008-02-11	0
2004-03-03 15:00:00	1.6674	1.1e+31			2008-02-12	2008-02-12 23:00:00	2008-02-12	0.1473
2004-03-03 16:00:00	1.5502	1.1e+31			2008-02-13	2008-02-13 23:00:00	2008-02-13	13.3853
2004-03-03 17:00:00	0.044	1e+30			2008-02-14	2008-02-14 23:00:00	2008-02-14	11.5916
2004-03-03 18:00:00	0	1e+30			2008-02-15	2008-02-15 23:00:00	2008-02-15	18.3716
2004-03-03 19:00:00	0	1.1e+31			2008-02-16	2008-02-16 23:00:00	2008-02-16	19.8982
2004-03-03 20:00:00	0	1.1e+31			2008-02-17	2008-02-17 23:00:00	2008-02-17	0.124
2004-03-03 21:00:00	0	1e+30			2008-02-18	2008-02-18 23:00:00	2008-02-18	12.6698
2004-03-03 22:00:00	0	1.1e+31			2008-02-19	2008-02-19 23:00:00	2008-02-19	1.3885
2004-03-03 23:00:00	0	1.1e+31			2008-02-20	2008-02-20 23:00:00	2008-02-20	50.7105
2004-03-04	0	1e+30			2008-02-21	2008-02-21 23:00:00	2008-02-21	3.2824
2004-03-04 01:00:00	0	1.1e+31			2008-02-22	2008-02-22 23:00:00	2008-02-22	12.999
2004-03-04 02:00:00	0	1.1e+31			2008-02-23	2008-02-23 23:00:00	2008-02-23	5.4713
2004-03-04 03:00:00	0	1.1e+31			2008-02-24	2008-02-24 23:00:00	2008-02-24	1.3372
2004-03-04 04:00:00	0	1e+30			2008-02-25	2008-02-25 23:00:00	2008-02-25	0
2004-03-04 05:00:00	0	1e+30			2008-02-26	2008-02-26 23:00:00	2008-02-26	0
2004-03-04 06:00:00	0	1.1e+31			2008-02-27	2008-02-27 23:00:00	2008-02-27	0.0621
2004-03-04 07:00:00	0	1.1e+31			2008-02-28	2008-02-28 23:00:00	2008-02-28	0.2832
2004-03-04 08:00:00	0	1e+30			2008-02-29	2008-02-29 23:00:00	2008-02-29	0.0666
2004-03-04 09:00:00	0	1.1e+31			2008-03-01	2008-03-01 23:00:00	2008-03-01	0.3756
2004-03-04 10:00:00	0	1e+30			2008-03-02	2008-03-02 23:00:00	2008-03-02	7.1126
2004-03-04 11:00:00	0	1e+30			2008-03-03	2008-03-03 23:00:00	2008-03-03	0.4448
2004-03-04 12:00:00	0	1.1e+31			2008-03-04	2008-03-04 23:00:00	2008-03-04	0.1312
2004-03-04 13:00:00	0	1e+30			2008-03-05	2008-03-05 23:00:00	2008-03-05	0.0184
2004-03-04 14:00:00	0	1.1e+31			2008-03-06	2008-03-06 23:00:00	2008-03-06	1.1745
2004-03-04 15:00:00	0	1.1e+31			2008-03-07	2008-03-07 23:00:00	2008-03-07	0
2004-03-04 16:00:00	0	1.1e+31			2008-03-08	2008-03-08 23:00:00	2008-03-08	0.214
2004-03-04 17:00:00	0	1e+30			2008-03-09	2008-03-09 23:00:00	2008-03-09	0.0686
2004-03-04 18:00:00	0	1e+30			2008-03-10	2008-03-10 23:00:00	2008-03-10	0.3243
2004-03-04 19:00:00	0	1.1e+31			2008-03-11	2008-03-11 23:00:00	2008-03-11	0.1488
2004-03-04 20:00:00	0	1e+30			2008-03-12	2008-03-12 23:00:00	2008-03-12	12.8101
2004-03-04 21:00:00	0	1.1e+31			2008-03-13	2008-03-13 23:00:00	2008-03-13	9.0166
2004-03-04 22:00:00	0	1.1e+31			2008-03-14	2008-03-14 23:00:00	2008-03-14	3.3613
2004-03-04 23:00:00	0	1.1e+31			2008-03-15	2008-03-15 23:00:00	2008-03-15	0.8867
2004-03-05	0	1e+30			2008-03-16	2008-03-16 23:00:00	2008-03-16	6.7017
2004-03-05 01:00:00	0	1.1e+31			2008-03-17	2008-03-17 23:00:00	2008-03-17	8.7844
2004-03-05 02:00:00	0	1.1e+31			2008-03-18	2008-03-18 23:00:00	2008-03-18	2.8031
2004-03-05 03:00:00	0	1.1e+31			2008-03-19	2008-03-19 23:00:00	2008-03-19	7.5141
2004-03-05 04:00:00	0	1.1e+31			2008-03-20	2008-03-20 23:00:00	2008-03-20	8.0444
2004-03-05 05:00:00	0	1.1e+31			2008-03-21	2008-03-21 23:00:00	2008-03-21	37.4783
2004-03-05 06:00:00	0	1.1e+31			2008-03-22	2008-03-22 23:00:00	2008-03-22	7.7786
2004-03-05 07:00:00	0	1e+30			2008-03-23	2008-03-23 23:00:00	2008-03-23	0.8682
2004-03-05 08:00:00	0	1.1e+31			2008-03-24	2008-03-24 23:00:00	2008-03-24	0.4509
2004-03-05 09:00:00	0	1e+30			2008-03-25	2008-03-25 23:00:00	2008-03-25	3.9919
2004-03-05 10:00:00	0	1.1e+31			2008-03-26	2008-03-26 23:00:00	2008-03-26	0
2004-03-05 11:00:00	0	1.1e+31			2008-03-27	2008-03-27 23:00:00	2008-03-27	1.2038
2004-03-05 12:00:00	0	1e+30			2008-03-28	2008-03-28 23:00:00	2008-03-28	1.372
2004-03-05 13:00:00	0	1.1e+31			2008-03-29	2008-03-29 23:00:00	2008-03-29	0.1504
2004-03-05 14:00:00	0	1.1e+31			2008-03-30	2008-03-30 23:00:00	2008-03-30	0
2004-03-05 15:00:00	0	1.1e+31			2008-03-31	2008-03-31 23:00:00	2008-03-31	11.302
2004-03-05 16:00:00	0	1e+30			2008-04-01	2008-04-01 23:00:00	2008-04-01	14.6776
2004-03-05 17:00:00	0	1.1e+31			2008-04-02	2008-04-02 23:00:00	2008-04-02	0
2004-03-05 18:00:00	0	1e+30			2008-04-03	2008-04-03 23:00:00	2008-04-03	0
2004-03-05 19:00:00	0	1.1e+31			2008-04-04	2008-04-04 23:00:00	2008-04-04	8.7902
2004-03-05 20:00:00	0	1e+30			2008-04-05	2008-04-05 23:00:00	2008-04-05	14.6181
2004-03-05 21:00:00	0	1.1e+31			2008-04-06	2008-04-06 23:00:00	2008-04-06	3.537
2004-03-05 22:00:00	0	1.1e+31			2008-04-07	2008-04-07 23:00:00	2008-04-07	0.0115
2004-03-05 23:00:00	0	1.1e+31			2008-04-08	2008-04-08 23:00:00	2008-04-08	0
2004-03-06	0	1.1e+31			2008-04-09	2008-04-09 23:00:00	2008-04-09	0
2004-03-06 01:00:00	0	1.1e+31			2008-04-10	2008-04-10 23:00:00	2008-04-10	0
2004-03-06 02:00:00	0	1.1e+31			2008-04-11	2008-04-11 23:00:00	2008-04-11	1.5221
2004-03-06 03:00:00	0	1.1e+31			2008-04-12	2008-04-12 23:00:00	2008-04-12	0.2154
2004-03-06 04:00:00	0	1.1e+31			2008-04-13	2008-04-13 23:00:00	2008-04-13	0
2004-03-06 05:00:00	0	1e+30			2008-04-14	2008-04-14 23:00:00	2008-04-14	0.0837
2004-03-06 06:00:00	0	1.1e+31			2008-04-15	2008-04-15 23:00:00	2008-04-15	0
2004-03-06 07:00:00	0	1e+30			2008-04-16	2008-04-16 23:00:00	2008-04-16	0
2004-03-06 08:00:00	0.0189	1.1e+31			2008-04-17	2008-04-17 23:00:00	2008-04-17	0.0383
2004-03-06 09:00:00	0.5069	1e+30			2008-04-18	2008-04-18 23:00:00	2008-04-18	0
2004-03-06 10:00:00	0	1e+30			2008-04-19	2008-04-19 23:00:00	2008-04-19	0
2004-03-06 11:00:00	0	1.1e+31			2008-04-20	2008-04-20 23:00:00	2008-04-20	0
2004-03-06 12:00:00	0	1e+30			2008-04-21	2008-04-21 23:00:00	2008-04-21	0
2004-03-06 13:00:00	0	1.1e+31			2008-04-22	2008-04-22 23:00:00	2008-04-22	0.0406
2004-03-06 14:00:00	0	1.1e+31			2008-04-23	2008-04-23 23:00:00	2008-04-23	0.096
2004-03-06 15:00:00	0	1.1e+31			2008-04-24	2008-04-24 23:00:00	2008-04-24	0.0109
2004-03-06 16:00:00	0	1.1e+31			2008-04-25	2008-04-25 23:00:00	2008-04-25	0
2004-03-06 17:00:00	0	1.1e+31			2008-04-26	2008-04-26 23:00:00	2008-04-26	0
2004-03-06 18:00:00	0	1e+30			2008-04-27	2008-04-27 23:00:00	2008-04-27	0.0348
2004-03-06 19:00:00	0	1.1e+31			2008-04-28	2008-04-28 23:00:00	2008-04-28	0
2004-03-06 20:00:00	0	1e+30			2008-04-29	2008-04-29 23:00:00	2008-04-29	0
2004-03-06 21:00:00	0	1e+30			2008-04-30	2008-04-30 23:00:00	2008-04-30	0
2004-03-06 22:00:00	0	1.1e+31			2008-05-01	2008-05-01 23:00:00	2008-05-01	0.0442
2004-03-06 23:00:00	0	1.1e+31			2008-05-02	2008-05-02 23:00:00	2008-05-02	0
2004-03-07	0	1e+30			2008-05-03	2008-05-03 23:00:00	2008-05-03	0
2004-03-07 01:00:00	0	1e+30			2008-05-04	2008-05-04 23:00:00	2008-05-04	0
2004-03-07 02:00:00	0	1.1e+31			2008-05-05	2008-05-05 23:00:00	2008-05-05	0
2004-03-07 03:00:00	0	1.1e+31			2008-05-06	2008-05-06 23:00:00	2008-05-06	0
2004-03-07 04:00:00	0	1.1e+31			2008-05-07	2008-05-07 23:00:00	2008-05-07	0
2004-03-07 05:00:00	0	1e+30			2008-05-08	2008-05-08 23:00:00	2008-05-08	0
2004-03-07 06:00:00	0	1.1e+31			2008-05-09	2008-05-09 23:00:00	2008-05-09	0
2004-03-07 07:00:00	0	1.1e+31			2008-05-10	2008-05-10 23:00:00	2008-05-10	0.0259
2004-03-07 08:00:00	0	1e+30			2008-05-11	2008-05-11 23:00:00	2008-05-11	0
2004-03-07 09:00:00	0	1e+30			2008-05-12	2008-05-12 23:00:00	2008-05-12	0.0163
2004-03-07 10:00:00	0	1.1e+31			2008-05-13	2008-05-13 23:00:00	2008-05-13	0
2004-03-07 11:00:00	0	1.1e+31			2008-05-14	2008-05-14 23:00:00	2008-05-14	0
2004-03-07 12:00:00	0.0379	1e+30			2008-05-15	2008-05-15 23:00:00	2008-05-15	0
2004-03-07 13:00:00	0.0497	1.1e+31			2008-05-16	2008-05-16 23:00:00	2008-05-16	0
2004-03-07 14:00:00	1.3047	1.1e+31			2008-05-17	2008-05-17 23:00:00	2008-05-17	0
2004-03-07 15:00:00	0	1.1e+31			2008-05-18	2008-05-18 23:00:00	2008-05-18	0
2004-03-07 16:00:00	0	1.1e+31			2008-05-19	2008-05-19 23:00:00	2008-05-19	0
2004-03-07 17:00:00	0	1e+30			2008-05-20	2008-05-20 23:00:00	2008-05-20	0
2004-03-07 18:00:00	0	1.1e+31			2008-05-21	2008-05-21 23:00:00	2008-05-21	0
2004-03-07 19:00:00	0	1e+30			2008-05-22	2008-05-22 23:00:00	2008-05-22	0
2004-03-07 20:00:00	0	1.1e+31			2008-05-23	2008-05-23 23:00:00	2008-05-23	0
2004-03-07 21:00:00	0	1e+30			2008-05-24	2008-05-24 23:00:00	2008-05-24	0
2004-03-07 22:00:00	0	1.1e+31			2008-05-25	2008-05-25 23:00:00	2008-05-25	0
2004-03-07 23:00:00	0	1.1e+31			2008-05-26	2008-05-26 23:00:00	2008-05-26	0
2004-03-08	0	1.1e+31			2008-05-27	2008-05-27 23:00:00	2008-05-27	0.1541
2004-03-08 01:00:00	0	1e+30			2008-05-28	2008-05-28 23:00:00	2008-05-28	0.4165
2004-03-08 02:00:00	0	1.1e+31			2008-05-29	2008-05-29 23:00:00	2008-05-29	0
2004-03-08 03:00:00	0	1.1e+31			2008-05-30	2008-05-30 23:00:00	2008-05-30	0.7032
2004-03-08 04:00:00	0	1e+30			2008-05-31	2008-05-31 23:00:00	2008-05-31	0.0287
2004-03-08 05:00:00	0	1e+30			2008-06-01	2008-06-01 23:00:00	2008-06-01	0
2004-03-08 06:00:00	0	1.1e+31			2008-06-02	2008-06-02 23:00:00	2008-06-02	0
2004-03-08 07:00:00	0	1.1e+31			2008-06-03	2008-06-03 23:00:00	2008-06-03	0
2004-03-08 08:00:00	0	1e+30			2008-06-04	2008-06-04 23:00:00	2008-06-04	0
2004-03-08 09:00:00	0	1.1e+31			2008-06-05	2008-06-05 23:00:00	2008-06-05	0
2004-03-08 10:00:00	0	1.1e+31			2008-06-06	2008-06-06 23:00:00	2008-06-06	0.1353
2004-03-08 11:00:00	0	1.1e+31			2008-06-07	2008-06-07 23:00:00	2008-06-07	0.0556
2004-03-08 12:00:00	0	1.1e+31			2008-06-08	2008-06-08 23:00:00	2008-06-08	0.0299
2004-03-08 13:00:00	0	1.1e+31			2008-06-09	2008-06-09 23:00:00	2008-06-09	0
2004-03-08 14:00:00	0	1.1e+31			2008-06-10	2008-06-10 23:00:00	2008-06-10	1.1722
2004-03-08 15:00:00	0	1.1e+31			2008-06-11	2008-06-11 23:00:00	2008-06-11	0
2004-03-08 16:00:00	0	1.1e+31			2008-06-12	2008-06-12 23:00:00	2008-06-12	0.1634
2004-03-08 17:00:00	0	1e+30			2008-06-13	2008-06-13 23:00:00	2008-06-13	0
2004-03-08 18:00:00	0	1e+30			2008-06-14	2008-06-14 23:00:00	2008-06-14	0.531
2004-03-08 19:00:00	0	1.1e+31			2008-06-15	2008-06-15 23:00:00	2008-06-15	0
2004-03-08 20:00:00	0	1e+30			2008-06-16	2008-06-16 23:00:00	2008-06-16	0
2004-03-08 21:00:00	0	1.1e+31			2008-06-17	2008-06-17 23:00:00	2008-06-17	0
2004-03-08 22:00:00	0	1.1e+31			2008-06-18	2008-06-18 23:00:00	2008-06-18	0
2004-03-08 23:00:00	0	1e+30			2008-06-19	2008-06-19 23:00:00	2008-06-19	0
2004-03-09	0	1.1e+31			2008-06-20	2008-06-20 23:00:00	2008-06-20	1.2741
2004-03-09 01:00:00	0	1e+30			2008-06-21	2008-06-21 23:00:00	2008-06-21	0.6091
2004-03-09 02:00:00	0	1.1e+31			2008-06-22	2008-06-22 23:00:00	2008-06-22	0
2004-03-09 03:00:00	0	1.1e+31			2008-06-23	2008-06-23 23:00:00	2008-06-23	0.0362
2004-03-09 04:00:00	0	1.1e+31			2008-06-24	2008-06-24 23:00:00	2008-06-24	0
2004-03-09 05:00:00	0	1e+30			2008-06-25	2008-06-25 23:00:00	2008-06-25	0.6403
2004-03-09 06:00:00	0	1e+30			2008-06-26	2008-06-26 23:00:00	2008-06-26	0
2004-03-09 07:00:00	0	1.1e+31			2008-06-27	2008-06-27 23:00:00	2008-06-27	0
2004-03-09 08:00:00	0	1.1e+31			2008-06-28	2008-06-28 23:00:00	2008-06-28	0.9493
2004-03-09 09:00:00	0	1e+30			2008-06-29	2008-06-29 23:00:00	2008-06-29	0
2004-03-09 10:00:00	0	1.1e+31			2008-06-30	2008-06-30 23:00:00	2008-06-30	0
2004-03-09 11:00:00	0	1.1e+31			2008-07-01	2008-07-01 23:00:00	2008-07-01	0
2004-03-09 12:00:00	0	1e+30			2008-07-02	2008-07-02 23:00:00	2008-07-02	0
2004-03-09 13:00:00	0	1.1e+31			2008-07-03	2008-07-03 23:00:00	2008-07-03	0
2004-03-09 14:00:00	0	1.1e+31			2008-07-04	2008-07-04 23:00:00	2008-07-04	0
2004-03-09 15:00:00	0	1.1e+31			2008-07-05	2008-07-05 23:00:00	2008-07-05	0
2004-03-09 16:00:00	0	1.1e+31			2008-07-06	2008-07-06 23:00:00	2008-07-06	0.0258
2004-03-09 17:00:00	0	1e+30			2008-07-07	2008-07-07 23:00:00	2008-07-07	0.0421
2004-03-09 18:00:00	0	1.1e+31			2008-07-08	2008-07-08 23:00:00	2008-07-08	0
2004-03-09 19:00:00	0	1.1e+31			2008-07-09	2008-07-09 23:00:00	2008-07-09	0
2004-03-09 20:00:00	0	1.1e+31			2008-07-10	2008-07-10 23:00:00	2008-07-10	0
2004-03-09 21:00:00	0	1.1e+31			2008-07-11	2008-07-11 23:00:00	2008-07-11	0
2004-03-09 22:00:00	0	1.1e+31			2008-07-12	2008-07-12 23:00:00	2008-07-12	0
2004-03-09 23:00:00	0	1.1e+31			2008-07-13	2008-07-13 23:00:00	2008-07-13	0
2004-03-10	0	1e+30			2008-07-14	2008-07-14 23:00:00	2008-07-14	0
2004-03-10 01:00:00	0	1.1e+31			2008-07-15	2008-07-15 23:00:00	2008-07-15	0
2004-03-10 02:00:00	0	1.1e+31			2008-07-16	2008-07-16 23:00:00	2008-07-16	0
2004-03-10 03:00:00	0	1.1e+31			2008-07-17	2008-07-17 23:00:00	2008-07-17	0
2004-03-10 04:00:00	0	1e+30			2008-07-18	2008-07-18 23:00:00	2008-07-18	0.4093
2004-03-10 05:00:00	0	1e+30			2008-07-19	2008-07-19 23:00:00	2008-07-19	0
2004-03-10 06:00:00	0	1e+30			2008-07-20	2008-07-20 23:00:00	2008-07-20	0
2004-03-10 07:00:00	0.0224	1.1e+31			2008-07-21	2008-07-21 23:00:00	2008-07-21	0
2004-03-10 08:00:00	0	1e+30			2008-07-22	2008-07-22 23:00:00	2008-07-22	0
2004-03-10 09:00:00	0	1e+30			2008-07-23	2008-07-23 23:00:00	2008-07-23	0
2004-03-10 10:00:00	0	1.1e+31			2008-07-24	2008-07-24 23:00:00	2008-07-24	0
2004-03-10 11:00:00	0	1.1e+31			2008-07-25	2008-07-25 23:00:00	2008-07-25	0
2004-03-10 12:00:00	0	1.1e+31			2008-07-26	2008-07-26 23:00:00	2008-07-26	0
2004-03-10 13:00:00	0	1e+30			2008-07-27	2008-07-27 23:00:00	2008-07-27	0
2004-03-10 14:00:00	0	1.1e+31			2008-07-28	2008-07-28 23:00:00	2008-07-28	3.1535
2004-03-10 15:00:00	0	1.1e+31			2008-07-29	2008-07-29 23:00:00	2008-07-29	0
2004-03-10 16:00:00	0	1.1e+31			2008-07-30	2008-07-30 23:00:00	2008-07-30	0
2004-03-10 17:00:00	0	1e+30			2008-07-31	2008-07-31 23:00:00	2008-07-31	0
2004-03-10 18:00:00	0	1e+30			2008-08-01	2008-08-01 23:00:00	2008-08-01	0.0205
2004-03-10 19:00:00	0	1.1e+31			2008-08-02	2008-08-02 23:00:00	2008-08-02	0
2004-03-10 20:00:00	0	1.1e+31			2008-08-03	2008-08-03 23:00:00	2008-08-03	0
2004-03-10 21:00:00	0	1e+30			2008-08-04	2008-08-04 23:00:00	2008-08-04	0
2004-03-10 22:00:00	0	1.1e+31			2008-08-05	2008-08-05 23:00:00	2008-08-05	0
2004-03-10 23:00:00	0	1e+30			2008-08-06	2008-08-06 23:00:00	2008-08-06	0
2004-03-11	0	1.1e+31			2008-08-07	2008-08-07 23:00:00	2008-08-07	0
2004-03-11 01:00:00	0	1.1e+31			2008-08-08	2008-08-08 23:00:00	2008-08-08	0
2004-03-11 02:00:00	0.0161	1.1e+31			2008-08-09	2008-08-09 23:00:00	2008-08-09	0.0216
2004-03-11 03:00:00	0	1.1e+31			2008-08-10	2008-08-10 23:00:00	2008-08-10	0
2004-03-11 04:00:00	0	1.1e+31			2008-08-11	2008-08-11 23:00:00	2008-08-11	0.7722
2004-03-11 05:00:00	0	1e+30			2008-08-12	2008-08-12 23:00:00	2008-08-12	0
2004-03-11 06:00:00	0	1.1e+31			2008-08-13	2008-08-13 23:00:00	2008-08-13	0
2004-03-11 07:00:00	0	1e+30			2008-08-14	2008-08-14 23:00:00	2008-08-14	0
2004-03-11 08:00:00	0	1.1e+31			2008-08-15	2008-08-15 23:00:00	2008-08-15	0
2004-03-11 09:00:00	0	1.1e+31			2008-08-16	2008-08-16 23:00:00	2008-08-16	0
2004-03-11 10:00:00	0	1.1e+31			2008-08-17	2008-08-17 23:00:00	2008-08-17	0
2004-03-11 11:00:00	0	1.1e+31			2008-08-18	2008-08-18 23:00:00	2008-08-18	0.1635
2004-03-11 12:00:00	0	1e+30			2008-08-19	2008-08-19 23:00:00	2008-08-19	0
2004-03-11 13:00:00	0	1e+30			2008-08-20	2008-08-20 23:00:00	2008-08-20	0
2004-03-11 14:00:00	0	1.1e+31			2008-08-21	2008-08-21 23:00:00	2008-08-21	0
2004-03-11 15:00:00	0	1.1e+31			2008-08-22	2008-08-22 23:00:00	2008-08-22	0
2004-03-11 16:00:00	0	1.1e+31			2008-08-23	2008-08-23 23:00:00	2008-08-23	0.0135
2004-03-11 17:00:00	0	1e+30			2008-08-24	2008-08-24 23:00:00	2008-08-24	0
2004-03-11 18:00:00	0	1e+30			2008-08-25	2008-08-25 23:00:00	2008-08-25	0.0348
2004-03-11 19:00:00	0	1.1e+31			2008-08-26	2008-08-26 23:00:00	2008-08-26	0
2004-03-11 20:00:00	0	1.1e+31			2008-08-27	2008-08-27 23:00:00	2008-08-27	0
2004-03-11 21:00:00	0	1e+30			2008-08-28	2008-08-28 23:00:00	2008-08-28	0
2004-03-11 22:00:00	0	1.1e+31			2008-08-29	2008-08-29 23:00:00	2008-08-29	0
2004-03-11 23:00:00	0	1.1e+31			2008-08-30	2008-08-30 23:00:00	2008-08-30	0
2004-03-12	0	1e+30			2008-08-31	2008-08-31 23:00:00	2008-08-31	0.015
2004-03-12 01:00:00	0.0159	1.1e+31			2008-09-01	2008-09-01 23:00:00	2008-09-01	0
2004-03-12 02:00:00	0.0376	1.1e+31			2008-09-02	2008-09-02 23:00:00	2008-09-02	0
2004-03-12 03:00:00	0.0637	1.1e+31			2008-09-03	2008-09-03 23:00:00	2008-09-03	0.0386
2004-03-12 04:00:00	0.2587	1e+30			2008-09-04	2008-09-04 23:00:00	2008-09-04	0
2004-03-12 05:00:00	0.1175	1.1e+31			2008-09-05	2008-09-05 23:00:00	2008-09-05	0.186
2004-03-12 06:00:00	0	1.1e+31			2008-09-06	2008-09-06 23:00:00	2008-09-06	0
2004-03-12 07:00:00	0	1e+30			2008-09-07	2008-09-07 23:00:00	2008-09-07	0
2004-03-12 08:00:00	0	1e+30			2008-09-08	2008-09-08 23:00:00	2008-09-08	0.0498
2004-03-12 09:00:00	0	1.1e+31			2008-09-09	2008-09-09 23:00:00	2008-09-09	0
2004-03-12 10:00:00	0	1.1e+31			2008-09-10	2008-09-10 23:00:00	2008-09-10	0
2004-03-12 11:00:00	0	1.1e+31			2008-09-11	2008-09-11 23:00:00	2008-09-11	0
2004-03-12 12:00:00	0	1e+30			2008-09-12	2008-09-12 23:00:00	2008-09-12	0
2004-03-12 13:00:00	0	1e+30			2008-09-13	2008-09-13 23:00:00	2008-09-13	0
2004-03-12 14:00:00	0	1.1e+31			2008-09-14	2008-09-14 23:00:00	2008-09-14	0.2265
2004-03-12 15:00:00	0	1.1e+31			2008-09-15	2008-09-15 23:00:00	2008-09-15	0
2004-03-12 16:00:00	0	1e+30			2008-09-16	2008-09-16 23:00:00	2008-09-16	0
2004-03-12 17:00:00	0	1e+30			2008-09-17	2008-09-17 23:00:00	2008-09-17	0
2004-03-12 18:00:00	0	1e+30			2008-09-18	2008-09-18 23:00:00	2008-09-18	0.0566
2004-03-12 19:00:00	0	1.1e+31			2008-09-19	2008-09-19 23:00:00	2008-09-19	1.4885
2004-03-12 20:00:00	0	1e+30			2008-09-20	2008-09-20 23:00:00	2008-09-20	0
2004-03-12 21:00:00	0	1e+30			2008-09-21	2008-09-21 23:00:00	2008-09-21	0
2004-03-12 22:00:00	0	1.1e+31			2008-09-22	2008-09-22 23:00:00	2008-09-22	0
2004-03-12 23:00:00	0	1.1e+31			2008-09-23	2008-09-23 23:00:00	2008-09-23	0
2004-03-13	0	1e+30			2008-09-24	2008-09-24 23:00:00	2008-09-24	0.0767
2004-03-13 01:00:00	0	1.1e+31			2008-09-25	2008-09-25 23:00:00	2008-09-25	0.1972
2004-03-13 02:00:00	0	1.1e+31			2008-09-26	2008-09-26 23:00:00	2008-09-26	0.013
2004-03-13 03:00:00	0	1.1e+31			2008-09-27	2008-09-27 23:00:00	2008-09-27	0
2004-03-13 04:00:00	0	1e+30			2008-09-28	2008-09-28 23:00:00	2008-09-28	0
2004-03-13 05:00:00	0	1.1e+31			2008-09-29	2008-09-29 23:00:00	2008-09-29	0
2004-03-13 06:00:00	0	1.1e+31			2008-09-30	2008-09-30 23:00:00	2008-09-30	0
2004-03-13 07:00:00	0	1.1e+31			2008-10-01	2008-10-01 23:00:00	2008-10-01	0
2004-03-13 08:00:00	0	1.1e+31			2008-10-02	2008-10-02 23:00:00	2008-10-02	0
2004-03-13 09:00:00	0	1.1e+31			2008-10-03	2008-10-03 23:00:00	2008-10-03	1.2062
2004-03-13 10:00:00	0	1.1e+31			2008-10-04	2008-10-04 23:00:00	2008-10-04	0
2004-03-13 11:00:00	0	1.1e+31			2008-10-05	2008-10-05 23:00:00	2008-10-05	0
2004-03-13 12:00:00	0	1.1e+31			2008-10-06	2008-10-06 23:00:00	2008-10-06	0
2004-03-13 13:00:00	0	1e+30			2008-10-07	2008-10-07 23:00:00	2008-10-07	0
2004-03-13 14:00:00	0	1.1e+31			2008-10-08	2008-10-08 23:00:00	2008-10-08	0
2004-03-13 15:00:00	0	1.1e+31			2008-10-09	2008-10-09 23:00:00	2008-10-09	0
2004-03-13 16:00:00	0	1.1e+31			2008-10-10	2008-10-10 23:00:00	2008-10-10	0
2004-03-13 17:00:00	0	1e+30			2008-10-11	2008-10-11 23:00:00	2008-10-11	0
2004-03-13 18:00:00	0	1e+30			2008-10-12	2008-10-12 23:00:00	2008-10-12	0
2004-03-13 19:00:00	0	1.1e+31			2008-10-13	2008-10-13 23:00:00	2008-10-13	0
2004-03-13 20:00:00	0	1e+30			2008-10-14	2008-10-14 23:00:00	2008-10-14	0
2004-03-13 21:00:00	0	1.1e+31			2008-10-15	2008-10-15 23:00:00	2008-10-15	0
2004-03-13 22:00:00	0	1.1e+31			2008-10-16	2008-10-16 23:00:00	2008-10-16	0
2004-03-13 23:00:00	0	1.1e+31			2008-10-17	2008-10-17 23:00:00	2008-10-17	0.0168
2004-03-14	0	1e+30			2008-10-18	2008-10-18 23:00:00	2008-10-18	0
2004-03-14 01:00:00	0	1.1e+31			2008-10-19	2008-10-19 23:00:00	2008-10-19	0
2004-03-14 02:00:00	0	1.1e+31			2008-10-20	2008-10-20 23:00:00	2008-10-20	0
2004-03-14 03:00:00	0	1.1e+31			2008-10-21	2008-10-21 23:00:00	2008-10-21	0
2004-03-14 04:00:00	0	1.1e+31			2008-10-22	2008-10-22 23:00:00	2008-10-22	0
2004-03-14 05:00:00	0	1e+30			2008-10-23	2008-10-23 23:00:00	2008-10-23	0
2004-03-14 06:00:00	0	1e+30			2008-10-24	2008-10-24 23:00:00	2008-10-24	0
2004-03-14 07:00:00	0	1.1e+31			2008-10-25	2008-10-25 23:00:00	2008-10-25	0
2004-03-14 08:00:00	0	1.1e+31			2008-10-26	2008-10-26 23:00:00	2008-10-26	0
2004-03-14 09:00:00	0	1e+30			2008-10-27	2008-10-27 23:00:00	2008-10-27	0
2004-03-14 10:00:00	0.5285	1.1e+31			2008-10-28	2008-10-28 23:00:00	2008-10-28	0
2004-03-14 11:00:00	0.4878	1.1e+31			2008-10-29	2008-10-29 23:00:00	2008-10-29	0.0639
2004-03-14 12:00:00	4.6083	1e+30			2008-10-30	2008-10-30 23:00:00	2008-10-30	0
2004-03-14 13:00:00	5.2241	1.1e+31			2008-10-31	2008-10-31 23:00:00	2008-10-31	0
2004-03-14 14:00:00	2.1059	1.1e+31			2008-11-01	2008-11-01 23:00:00	2008-11-01	0
2004-03-14 15:00:00	6.4162	1.1e+31			2008-11-02	2008-11-02 23:00:00	2008-11-02	0
2004-03-14 16:00:00	0	1e+30			2008-11-03	2008-11-03 23:00:00	2008-11-03	0
2004-03-14 17:00:00	0	1.1e+31			2008-11-04	2008-11-04 23:00:00	2008-11-04	0
2004-03-14 18:00:00	0	1.1e+31			2008-11-05	2008-11-05 23:00:00	2008-11-05	0
2004-03-14 19:00:00	0	1e+30			2008-11-06	2008-11-06 23:00:00	2008-11-06	0
2004-03-14 20:00:00	0	1.1e+31			2008-11-07	2008-11-07 23:00:00	2008-11-07	0
2004-03-14 21:00:00	0	1.1e+31			2008-11-08	2008-11-08 23:00:00	2008-11-08	0
2004-03-14 22:00:00	0	1.1e+31			2008-11-09	2008-11-09 23:00:00	2008-11-09	0
2004-03-14 23:00:00	0	1.1e+31			2008-11-10	2008-11-10 23:00:00	2008-11-10	0
2004-03-15	0	1.1e+31			2008-11-11	2008-11-11 23:00:00	2008-11-11	0
2004-03-15 01:00:00	5.6456	1.1e+31			2008-11-12	2008-11-12 23:00:00	2008-11-12	0
2004-03-15 02:00:00	7.1794	1.1e+31			2008-11-13	2008-11-13 23:00:00	2008-11-13	0
2004-03-15 03:00:00	5.7234	1.1e+31			2008-11-14	2008-11-14 23:00:00	2008-11-14	0
2004-03-15 04:00:00	3.8605	1.1e+31			2008-11-15	2008-11-15 23:00:00	2008-11-15	0
2004-03-15 05:00:00	1.9921	1e+30			2008-11-16	2008-11-16 23:00:00	2008-11-16	0
2004-03-15 06:00:00	14.6891	1.1e+31			2008-11-17	2008-11-17 23:00:00	2008-11-17	3.0739
2004-03-15 07:00:00	16.2316	1.1e+31			2008-11-18	2008-11-18 23:00:00	2008-11-18	3.9411
2004-03-15 08:00:00	28.0095	1.1e+31			2008-11-19	2008-11-19 23:00:00	2008-11-19	0.0684
2004-03-15 09:00:00	9.343	1e+30			2008-11-20	2008-11-20 23:00:00	2008-11-20	0
2004-03-15 10:00:00	7.5675	1.1e+31			2008-11-21	2008-11-21 23:00:00	2008-11-21	0
2004-03-15 11:00:00	5.0013	1.1e+31			2008-11-22	2008-11-22 23:00:00	2008-11-22	47.1014
2004-03-15 12:00:00	0.9496	1e+30			2008-11-23	2008-11-23 23:00:00	2008-11-23	1.5135
2004-03-15 13:00:00	1.1019	1.1e+31			2008-11-24	2008-11-24 23:00:00	2008-11-24	0
2004-03-15 14:00:00	0.2803	1.1e+31			2008-11-25	2008-11-25 23:00:00	2008-11-25	11.5783
2004-03-15 15:00:00	0	1e+30			2008-11-26	2008-11-26 23:00:00	2008-11-26	17.811
2004-03-15 16:00:00	0	1.1e+31			2008-11-27	2008-11-27 23:00:00	2008-11-27	12.3083
2004-03-15 17:00:00	0	1e+30			2008-11-28	2008-11-28 23:00:00	2008-11-28	21.7421
2004-03-15 18:00:00	0	1.1e+31			2008-11-29	2008-11-29 23:00:00	2008-11-29	16.1214
2004-03-15 19:00:00	0	1.1e+31			2008-11-30	2008-11-30 23:00:00	2008-11-30	45.8604
2004-03-15 20:00:00	0	1.1e+31			2008-12-01	2008-12-01 23:00:00	2008-12-01	2.3755
2004-03-15 21:00:00	0	1e+30			2008-12-02	2008-12-02 23:00:00	2008-12-02	0
2004-03-15 22:00:00	0	1.1e+31			2008-12-03	2008-12-03 23:00:00	2008-12-03	2.1672
2004-03-15 23:00:00	0	1.1e+31			2008-12-04	2008-12-04 23:00:00	2008-12-04	19.6712
2004-03-16	0	1e+30			2008-12-05	2008-12-05 23:00:00	2008-12-05	7.9719
2004-03-16 01:00:00	0	1e+30			2008-12-06	2008-12-06 23:00:00	2008-12-06	3.7875
2004-03-16 02:00:00	0.2076	1.1e+31			2008-12-07	2008-12-07 23:00:00	2008-12-07	0
2004-03-16 03:00:00	1.0368	1.1e+31			2008-12-08	2008-12-08 23:00:00	2008-12-08	32.2356
2004-03-16 04:00:00	0.4736	1.1e+31			2008-12-09	2008-12-09 23:00:00	2008-12-09	0
2004-03-16 05:00:00	0	1e+30			2008-12-10	2008-12-10 23:00:00	2008-12-10	0.1475
2004-03-16 06:00:00	0	1e+30			2008-12-11	2008-12-11 23:00:00	2008-12-11	0
2004-03-16 07:00:00	3.908	1.1e+31			2008-12-12	2008-12-12 23:00:00	2008-12-12	17.0468
2004-03-16 08:00:00	1.4216	1e+30			2008-12-13	2008-12-13 23:00:00	2008-12-13	37.8136
2004-03-16 09:00:00	1.2419	1.1e+31			2008-12-14	2008-12-14 23:00:00	2008-12-14	23.4772
2004-03-16 10:00:00	3.6051	1.1e+31			2008-12-15	2008-12-15 23:00:00	2008-12-15	13.1707
2004-03-16 11:00:00	2.6866	1.1e+31			2008-12-16	2008-12-16 23:00:00	2008-12-16	11.0865
2004-03-16 12:00:00	0.1324	1e+30			2008-12-17	2008-12-17 23:00:00	2008-12-17	10.877
2004-03-16 13:00:00	1.5007	1.1e+31			2008-12-18	2008-12-18 23:00:00	2008-12-18	2.3013
2004-03-16 14:00:00	1.1306	1.1e+31			2008-12-19	2008-12-19 23:00:00	2008-12-19	2.0601
2004-03-16 15:00:00	0.903	1.1e+31			2008-12-20	2008-12-20 23:00:00	2008-12-20	0.2141
2004-03-16 16:00:00	0.4472	1.1e+31			2008-12-21	2008-12-21 23:00:00	2008-12-21	0
2004-03-16 17:00:00	0	1e+30			2008-12-22	2008-12-22 23:00:00	2008-12-22	0
2004-03-16 18:00:00	0	1.1e+31			2008-12-23	2008-12-23 23:00:00	2008-12-23	2.0554
2004-03-16 19:00:00	0	1.1e+31			2008-12-24	2008-12-24 23:00:00	2008-12-24	0
2004-03-16 20:00:00	0	1.1e+31			2008-12-25	2008-12-25 23:00:00	2008-12-25	0
2004-03-16 21:00:00	0	1e+30			2008-12-26	2008-12-26 23:00:00	2008-12-26	1.0352
2004-03-16 22:00:00	0	1.1e+31			2008-12-27	2008-12-27 23:00:00	2008-12-27	3.3829
2004-03-16 23:00:00	0	1.1e+31			2008-12-28	2008-12-28 23:00:00	2008-12-28	3.2811
2004-03-17	0	1.1e+31			2008-12-29	2008-12-29 23:00:00	2008-12-29	2.3231
2004-03-17 01:00:00	0	1e+30			2008-12-30	2008-12-30 23:00:00	2008-12-30	5.3844
2004-03-17 02:00:00	0	1.1e+31			2008-12-31	2008-12-31 23:00:00	2008-12-31	25.065
2004-03-17 03:00:00	0	1.1e+31			2009-01-01	2009-01-01 23:00:00	2009-01-01	26.5956
2004-03-17 04:00:00	0	1e+30			2009-01-02	2009-01-02 23:00:00	2009-01-02	23.0678
2004-03-17 05:00:00	0	1.1e+31			2009-01-03	2009-01-03 23:00:00	2009-01-03	31.0278
2004-03-17 06:00:00	0	1e+30			2009-01-04	2009-01-04 23:00:00	2009-01-04	7.7358
2004-03-17 07:00:00	0	1.1e+31			2009-01-05	2009-01-05 23:00:00	2009-01-05	6.3982
2004-03-17 08:00:00	0	1e+30			2009-01-06	2009-01-06 23:00:00	2009-01-06	0.0732
2004-03-17 09:00:00	0	1.1e+31			2009-01-07	2009-01-07 23:00:00	2009-01-07	1.7428
2004-03-17 10:00:00	0	1.1e+31			2009-01-08	2009-01-08 23:00:00	2009-01-08	4.0097
2004-03-17 11:00:00	3.483	1.1e+31			2009-01-09	2009-01-09 23:00:00	2009-01-09	8.7095
2004-03-17 12:00:00	3.6983	1.1e+31			2009-01-10	2009-01-10 23:00:00	2009-01-10	19.2849
2004-03-17 13:00:00	3.4696	1.1e+31			2009-01-11	2009-01-11 23:00:00	2009-01-11	14.2149
2004-03-17 14:00:00	3.3342	1.1e+31			2009-01-12	2009-01-12 23:00:00	2009-01-12	0
2004-03-17 15:00:00	2.8697	1.1e+31			2009-01-13	2009-01-13 23:00:00	2009-01-13	1.5387
2004-03-17 16:00:00	1.9267	1.1e+31			2009-01-14	2009-01-14 23:00:00	2009-01-14	2.984
2004-03-17 17:00:00	1.4055	1e+30			2009-01-15	2009-01-15 23:00:00	2009-01-15	2.4654
2004-03-17 18:00:00	0	1e+30			2009-01-16	2009-01-16 23:00:00	2009-01-16	0
2004-03-17 19:00:00	0	1.1e+31			2009-01-17	2009-01-17 23:00:00	2009-01-17	12.6027
2004-03-17 20:00:00	0	1e+30			2009-01-18	2009-01-18 23:00:00	2009-01-18	6.4406
2004-03-17 21:00:00	2.3633	1.1e+31			2009-01-19	2009-01-19 23:00:00	2009-01-19	0
2004-03-17 22:00:00	1.6392	1.1e+31			2009-01-20	2009-01-20 23:00:00	2009-01-20	0
2004-03-17 23:00:00	0	1e+30			2009-01-21	2009-01-21 23:00:00	2009-01-21	0
2004-03-18	0	1.1e+31			2009-01-22	2009-01-22 23:00:00	2009-01-22	3.7584
2004-03-18 01:00:00	0	1e+30			2009-01-23	2009-01-23 23:00:00	2009-01-23	0.914
2004-03-18 02:00:00	0	1.1e+31			2009-01-24	2009-01-24 23:00:00	2009-01-24	0
2004-03-18 03:00:00	0	1.1e+31			2009-01-25	2009-01-25 23:00:00	2009-01-25	0
2004-03-18 04:00:00	0	1e+30			2009-01-26	2009-01-26 23:00:00	2009-01-26	3.3457
2004-03-18 05:00:00	0	1e+30			2009-01-27	2009-01-27 23:00:00	2009-01-27	0.5739
2004-03-18 06:00:00	0	1.1e+31			2009-01-28	2009-01-28 23:00:00	2009-01-28	15.9167
2004-03-18 07:00:00	0	1e+30			2009-01-29	2009-01-29 23:00:00	2009-01-29	10.9932
2004-03-18 08:00:00	1.3799	1.1e+31			2009-01-30	2009-01-30 23:00:00	2009-01-30	65.9881
2004-03-18 09:00:00	0.1458	1e+30			2009-01-31	2009-01-31 23:00:00	2009-01-31	0
2004-03-18 10:00:00	3.3918	1.1e+31			2009-02-01	2009-02-01 23:00:00	2009-02-01	0.2999
2004-03-18 11:00:00	3.3119	1.1e+31			2009-02-02	2009-02-02 23:00:00	2009-02-02	0
2004-03-18 12:00:00	0	1e+30			2009-02-03	2009-02-03 23:00:00	2009-02-03	0.8811
2004-03-18 13:00:00	0	1e+30			2009-02-04	2009-02-04 23:00:00	2009-02-04	3.6963
2004-03-18 14:00:00	0	1e+30			2009-02-05	2009-02-05 23:00:00	2009-02-05	0.0591
2004-03-18 15:00:00	1.1957	1.1e+31			2009-02-06	2009-02-06 23:00:00	2009-02-06	0
2004-03-18 16:00:00	0.186	1e+30			2009-02-07	2009-02-07 23:00:00	2009-02-07	0.6935
2004-03-18 17:00:00	0	1e+30			2009-02-08	2009-02-08 23:00:00	2009-02-08	0.5427
2004-03-18 18:00:00	0	1e+30			2009-02-09	2009-02-09 23:00:00	2009-02-09	59.0088
2004-03-18 19:00:00	0	1.1e+31			2009-02-10	2009-02-10 23:00:00	2009-02-10	47.7177
2004-03-18 20:00:00	0	1e+30			2009-02-11	2009-02-11 23:00:00	2009-02-11	0.0846
2004-03-18 21:00:00	1.6486	1.1e+31			2009-02-12	2009-02-12 23:00:00	2009-02-12	0.1113
2004-03-18 22:00:00	2.9869	1.1e+31			2009-02-13	2009-02-13 23:00:00	2009-02-13	1.2197
2004-03-18 23:00:00	2.6473	1.1e+31			2009-02-14	2009-02-14 23:00:00	2009-02-14	1.0754
2004-03-19	1.5323	1e+30			2009-02-15	2009-02-15 23:00:00	2009-02-15	0
2004-03-19 01:00:00	5.6675	1.1e+31			2009-02-16	2009-02-16 23:00:00	2009-02-16	0.7376
2004-03-19 02:00:00	9.0852	1.1e+31			2009-02-17	2009-02-17 23:00:00	2009-02-17	4.5971
2004-03-19 03:00:00	2.8561	1e+30			2009-02-18	2009-02-18 23:00:00	2009-02-18	10.4745
2004-03-19 04:00:00	4.2492	1.1e+31			2009-02-19	2009-02-19 23:00:00	2009-02-19	8.9925
2004-03-19 05:00:00	10.5392	1e+30			2009-02-20	2009-02-20 23:00:00	2009-02-20	1.2364
2004-03-19 06:00:00	5.4647	1.1e+31			2009-02-21	2009-02-21 23:00:00	2009-02-21	0
2004-03-19 07:00:00	0	1e+30			2009-02-22	2009-02-22 23:00:00	2009-02-22	0
2004-03-19 08:00:00	3.8337	1.1e+31			2009-02-23	2009-02-23 23:00:00	2009-02-23	0
2004-03-19 09:00:00	3.1652	1e+30			2009-02-24	2009-02-24 23:00:00	2009-02-24	0.0177
2004-03-19 10:00:00	6.1254	1.1e+31			2009-02-25	2009-02-25 23:00:00	2009-02-25	3.2026
2004-03-19 11:00:00	6.5514	1.1e+31			2009-02-26	2009-02-26 23:00:00	2009-02-26	3.903
2004-03-19 12:00:00	3.706	1.1e+31			2009-02-27	2009-02-27 23:00:00	2009-02-27	0.091
2004-03-19 13:00:00	0.4344	1e+30			2009-02-28	2009-02-28 23:00:00	2009-02-28	0.1484
2004-03-19 14:00:00	2.0264	1.1e+31			2009-03-01	2009-03-01 23:00:00	2009-03-01	0.5243
2004-03-19 15:00:00	1.9056	1.1e+31			2009-03-02	2009-03-02 23:00:00	2009-03-02	2.9684
2004-03-19 16:00:00	0	1e+30			2009-03-03	2009-03-03 23:00:00	2009-03-03	0.027
2004-03-19 17:00:00	1.3167	1.1e+31			2009-03-04	2009-03-04 23:00:00	2009-03-04	6.0111
2004-03-19 18:00:00	0	1e+30			2009-03-05	2009-03-05 23:00:00	2009-03-05	16.2098
2004-03-19 19:00:00	0	1.1e+31			2009-03-06	2009-03-06 23:00:00	2009-03-06	0.7831
2004-03-19 20:00:00	0	1e+30			2009-03-07	2009-03-07 23:00:00	2009-03-07	0
2004-03-19 21:00:00	0.378	1e+30			2009-03-08	2009-03-08 23:00:00	2009-03-08	0
2004-03-19 22:00:00	2.2769	1.1e+31			2009-03-09	2009-03-09 23:00:00	2009-03-09	0
2004-03-19 23:00:00	4.8634	1.1e+31			2009-03-10	2009-03-10 23:00:00	2009-03-10	0.0271
2004-03-20	1.5691	1e+30			2009-03-11	2009-03-11 23:00:00	2009-03-11	0
2004-03-20 01:00:00	3.5274	1.1e+31			2009-03-12	2009-03-12 23:00:00	2009-03-12	0
2004-03-20 02:00:00	4.8309	1.1e+31			2009-03-13	2009-03-13 23:00:00	2009-03-13	0
2004-03-20 03:00:00	5.2267	1.1e+31			2009-03-14	2009-03-14 23:00:00	2009-03-14	0.036
2004-03-20 04:00:00	5.3263	1.1e+31			2009-03-15	2009-03-15 23:00:00	2009-03-15	44.1473
2004-03-20 05:00:00	1.5877	1e+30			2009-03-16	2009-03-16 23:00:00	2009-03-16	11.1383
2004-03-20 06:00:00	10.9855	1.1e+31			2009-03-17	2009-03-17 23:00:00	2009-03-17	0
2004-03-20 07:00:00	6.3897	1.1e+31			2009-03-18	2009-03-18 23:00:00	2009-03-18	0
2004-03-20 08:00:00	2.2214	1e+30			2009-03-19	2009-03-19 23:00:00	2009-03-19	0
2004-03-20 09:00:00	3.4793	1.1e+31			2009-03-20	2009-03-20 23:00:00	2009-03-20	0
2004-03-20 10:00:00	2.2859	1.1e+31			2009-03-21	2009-03-21 23:00:00	2009-03-21	0
2004-03-20 11:00:00	0	1e+30			2009-03-22	2009-03-22 23:00:00	2009-03-22	0
2004-03-20 12:00:00	0	1.1e+31			2009-03-23	2009-03-23 23:00:00	2009-03-23	0
2004-03-20 13:00:00	0	1e+30			2009-03-24	2009-03-24 23:00:00	2009-03-24	0
2004-03-20 14:00:00	0	1.1e+31			2009-03-25	2009-03-25 23:00:00	2009-03-25	0
2004-03-20 15:00:00	0	1.1e+31			2009-03-26	2009-03-26 23:00:00	2009-03-26	0.5209
2004-03-20 16:00:00	0	1.1e+31			2009-03-27	2009-03-27 23:00:00	2009-03-27	0.3993
2004-03-20 17:00:00	0	1e+30			2009-03-28	2009-03-28 23:00:00	2009-03-28	0.2627
2004-03-20 18:00:00	0	1e+30			2009-03-29	2009-03-29 23:00:00	2009-03-29	0.1391
2004-03-20 19:00:00	0	1e+30			2009-03-30	2009-03-30 23:00:00	2009-03-30	4.2614
2004-03-20 20:00:00	0	1.1e+31			2009-03-31	2009-03-31 23:00:00	2009-03-31	0.823
2004-03-20 21:00:00	0	1e+30			2009-04-01	2009-04-01 23:00:00	2009-04-01	0
2004-03-20 22:00:00	0	1.1e+31			2009-04-02	2009-04-02 23:00:00	2009-04-02	0
2004-03-20 23:00:00	0	1.1e+31			2009-04-03	2009-04-03 23:00:00	2009-04-03	0
2004-03-21	0	1e+30			2009-04-04	2009-04-04 23:00:00	2009-04-04	0
2004-03-21 01:00:00	0	1.1e+31			2009-04-05	2009-04-05 23:00:00	2009-04-05	0
2004-03-21 02:00:00	2.6833	1.1e+31			2009-04-06	2009-04-06 23:00:00	2009-04-06	0
2004-03-21 03:00:00	0	1e+30			2009-04-07	2009-04-07 23:00:00	2009-04-07	0
2004-03-21 04:00:00	0	1e+30			2009-04-08	2009-04-08 23:00:00	2009-04-08	0
2004-03-21 05:00:00	0	1.1e+31			2009-04-09	2009-04-09 23:00:00	2009-04-09	0
2004-03-21 06:00:00	0	1.1e+31			2009-04-10	2009-04-10 23:00:00	2009-04-10	0
2004-03-21 07:00:00	0	1.1e+31			2009-04-11	2009-04-11 23:00:00	2009-04-11	0
2004-03-21 08:00:00	0	1e+30			2009-04-12	2009-04-12 23:00:00	2009-04-12	0
2004-03-21 09:00:00	0	1.1e+31			2009-04-13	2009-04-13 23:00:00	2009-04-13	0
2004-03-21 10:00:00	0.5804	1.1e+31			2009-04-14	2009-04-14 23:00:00	2009-04-14	0
2004-03-21 11:00:00	0.961	1.1e+31			2009-04-15	2009-04-15 23:00:00	2009-04-15	0
2004-03-21 12:00:00	0.2689	1e+30			2009-04-16	2009-04-16 23:00:00	2009-04-16	0
2004-03-21 13:00:00	1.7699	1e+30			2009-04-17	2009-04-17 23:00:00	2009-04-17	0
2004-03-21 14:00:00	0	1.1e+31			2009-04-18	2009-04-18 23:00:00	2009-04-18	0
2004-03-21 15:00:00	0	1.1e+31			2009-04-19	2009-04-19 23:00:00	2009-04-19	0
2004-03-21 16:00:00	0	1.1e+31			2009-04-20	2009-04-20 23:00:00	2009-04-20	0
2004-03-21 17:00:00	0	1e+30			2009-04-21	2009-04-21 23:00:00	2009-04-21	0
2004-03-21 18:00:00	0	1.1e+31			2009-04-22	2009-04-22 23:00:00	2009-04-22	0
2004-03-21 19:00:00	0	1e+30			2009-04-23	2009-04-23 23:00:00	2009-04-23	0
2004-03-21 20:00:00	0	1e+30			2009-04-24	2009-04-24 23:00:00	2009-04-24	0
2004-03-21 21:00:00	0	1.1e+31			2009-04-25	2009-04-25 23:00:00	2009-04-25	0
2004-03-21 22:00:00	0	1.1e+31			2009-04-26	2009-04-26 23:00:00	2009-04-26	0
2004-03-21 23:00:00	0	1.1e+31			2009-04-27	2009-04-27 23:00:00	2009-04-27	0
2004-03-22	0	1e+30			2009-04-28	2009-04-28 23:00:00	2009-04-28	0.0134
2004-03-22 01:00:00	0	1.1e+31			2009-04-29	2009-04-29 23:00:00	2009-04-29	0.0333
2004-03-22 02:00:00	0	1e+30			2009-04-30	2009-04-30 23:00:00	2009-04-30	0
2004-03-22 03:00:00	0	1.1e+31			2009-05-01	2009-05-01 23:00:00	2009-05-01	0
2004-03-22 04:00:00	0	1.1e+31			2009-05-02	2009-05-02 23:00:00	2009-05-02	0
2004-03-22 05:00:00	0	1e+30			2009-05-03	2009-05-03 23:00:00	2009-05-03	0.069
2004-03-22 06:00:00	0	1.1e+31			2009-05-04	2009-05-04 23:00:00	2009-05-04	0.6603
2004-03-22 07:00:00	0	1.1e+31			2009-05-05	2009-05-05 23:00:00	2009-05-05	0.0327
2004-03-22 08:00:00	0	1.1e+31			2009-05-06	2009-05-06 23:00:00	2009-05-06	1.1841
2004-03-22 09:00:00	0.4178	1.1e+31			2009-05-07	2009-05-07 23:00:00	2009-05-07	0.0261
2004-03-22 10:00:00	0	1.1e+31			2009-05-08	2009-05-08 23:00:00	2009-05-08	0
2004-03-22 11:00:00	0	1e+30			2009-05-09	2009-05-09 23:00:00	2009-05-09	0
2004-03-22 12:00:00	0	1.1e+31			2009-05-10	2009-05-10 23:00:00	2009-05-10	0
2004-03-22 13:00:00	0	1e+30			2009-05-11	2009-05-11 23:00:00	2009-05-11	0.0824
2004-03-22 14:00:00	0	1.1e+31			2009-05-12	2009-05-12 23:00:00	2009-05-12	0
2004-03-22 15:00:00	0	1.1e+31			2009-05-13	2009-05-13 23:00:00	2009-05-13	0
2004-03-22 16:00:00	0	1e+30			2009-05-14	2009-05-14 23:00:00	2009-05-14	0
2004-03-22 17:00:00	0.0333	1.1e+31			2009-05-15	2009-05-15 23:00:00	2009-05-15	0
2004-03-22 18:00:00	0.0169	1.1e+31			2009-05-16	2009-05-16 23:00:00	2009-05-16	0
2004-03-22 19:00:00	0	1.1e+31			2009-05-17	2009-05-17 23:00:00	2009-05-17	0
2004-03-22 20:00:00	0	1e+30			2009-05-18	2009-05-18 23:00:00	2009-05-18	0
2004-03-22 21:00:00	0	1.1e+31			2009-05-19	2009-05-19 23:00:00	2009-05-19	0
2004-03-22 22:00:00	0	1.1e+31			2009-05-20	2009-05-20 23:00:00	2009-05-20	0
2004-03-22 23:00:00	0	1.1e+31			2009-05-21	2009-05-21 23:00:00	2009-05-21	0
2004-03-23	0	1e+30			2009-05-22	2009-05-22 23:00:00	2009-05-22	0
2004-03-23 01:00:00	0	1e+30			2009-05-23	2009-05-23 23:00:00	2009-05-23	0
2004-03-23 02:00:00	0	1.1e+31			2009-05-24	2009-05-24 23:00:00	2009-05-24	0
2004-03-23 03:00:00	0	1.1e+31			2009-05-25	2009-05-25 23:00:00	2009-05-25	0
2004-03-23 04:00:00	0	1.1e+31			2009-05-26	2009-05-26 23:00:00	2009-05-26	0
2004-03-23 05:00:00	0	1e+30			2009-05-27	2009-05-27 23:00:00	2009-05-27	0
2004-03-23 06:00:00	0	1e+30			2009-05-28	2009-05-28 23:00:00	2009-05-28	0.2718
2004-03-23 07:00:00	0	1.1e+31			2009-05-29	2009-05-29 23:00:00	2009-05-29	0
2004-03-23 08:00:00	0	1e+30			2009-05-30	2009-05-30 23:00:00	2009-05-30	0
2004-03-23 09:00:00	0	1e+30			2009-05-31	2009-05-31 23:00:00	2009-05-31	0
2004-03-23 10:00:00	0	1.1e+31			2009-06-01	2009-06-01 23:00:00	2009-06-01	0
2004-03-23 11:00:00	0	1e+30			2009-06-02	2009-06-02 23:00:00	2009-06-02	0
2004-03-23 12:00:00	0	1e+30			2009-06-03	2009-06-03 23:00:00	2009-06-03	0
2004-03-23 13:00:00	0	1.1e+31			2009-06-04	2009-06-04 23:00:00	2009-06-04	0
2004-03-23 14:00:00	0.0355	1.1e+31			2009-06-05	2009-06-05 23:00:00	2009-06-05	0
2004-03-23 15:00:00	0	1.1e+31			2009-06-06	2009-06-06 23:00:00	2009-06-06	0
2004-03-23 16:00:00	0	1.1e+31			2009-06-07	2009-06-07 23:00:00	2009-06-07	0
2004-03-23 17:00:00	0.5905	1.1e+31			2009-06-08	2009-06-08 23:00:00	2009-06-08	0
2004-03-23 18:00:00	0	1.1e+31			2009-06-09	2009-06-09 23:00:00	2009-06-09	0
2004-03-23 19:00:00	0	1.1e+31			2009-06-10	2009-06-10 23:00:00	2009-06-10	0
2004-03-23 20:00:00	0	1.1e+31			2009-06-11	2009-06-11 23:00:00	2009-06-11	0
2004-03-23 21:00:00	0	1.1e+31			2009-06-12	2009-06-12 23:00:00	2009-06-12	0
2004-03-23 22:00:00	0	1.1e+31			2009-06-13	2009-06-13 23:00:00	2009-06-13	0
2004-03-23 23:00:00	0	1.1e+31			2009-06-14	2009-06-14 23:00:00	2009-06-14	0
2004-03-24	0	1.1e+31			2009-06-15	2009-06-15 23:00:00	2009-06-15	0
2004-03-24 01:00:00	0	1.1e+31			2009-06-16	2009-06-16 23:00:00	2009-06-16	0
2004-03-24 02:00:00	0	1.1e+31			2009-06-17	2009-06-17 23:00:00	2009-06-17	0
2004-03-24 03:00:00	0	1.1e+31			2009-06-18	2009-06-18 23:00:00	2009-06-18	0
2004-03-24 04:00:00	0	1e+30			2009-06-19	2009-06-19 23:00:00	2009-06-19	0
[truncated: 155,803 more rows]

## Sheet: Oekabiti
Latitude:	-10.2062		Longitude:		123.768
URLs: https://sharaku.eorc.jaxa.jp/GSMaP/
date	value	satellite_flag			Day_start	Day_End	Date	Daily rainfall				Monthly rainfall				Annual rainfall
2003-12-31	0	1e+30			2004-01-01	2004-01-01 23:00:00	2004-01-01	0.3024		2004-01-01	2004-01-31 23:00:00	24.3023		2004-01-01	2004-12-31 23:00:00	841.395
2003-12-31 01:00:00	0	1.1e+31			2004-01-02	2004-01-02 23:00:00	2004-01-02	0.0746		2004-02-01	2004-02-29 23:00:00	290.194		2005-01-01	2005-12-31 23:00:00	885.838
2003-12-31 02:00:00	0	1.1e+31			2004-01-03	2004-01-03 23:00:00	2004-01-03	0		2004-03-01	2004-03-31 23:00:00	299.074		2006-01-01	2006-12-31 23:00:00	1282.46
2003-12-31 03:00:00	0	1.1e+31			2004-01-04	2004-01-04 23:00:00	2004-01-04	0.0698		2004-04-01	2004-04-30 23:00:00	0.2854		2007-01-01	2007-12-31 23:00:00	808.482
2003-12-31 04:00:00	0.1121	1e+30			2004-01-05	2004-01-05 23:00:00	2004-01-05	0.063		2004-05-01	2004-05-31 23:00:00	18.8114		2008-01-01	2008-12-31 23:00:00	1138.49
2003-12-31 05:00:00	0	1e+30			2004-01-06	2004-01-06 23:00:00	2004-01-06	0		2004-06-01	2004-06-30 23:00:00	0.8079		2009-01-01	2009-12-31 23:00:00	780.526
2003-12-31 06:00:00	0	1e+30			2004-01-07	2004-01-07 23:00:00	2004-01-07	1.4964		2004-07-01	2004-07-31 23:00:00	1.0829		2010-01-01	2010-12-31 23:00:00	1018.74
2003-12-31 07:00:00	0	1e+30			2004-01-08	2004-01-08 23:00:00	2004-01-08	0.0171		2004-08-01	2004-08-31 23:00:00	0		2011-01-01	2011-12-31 23:00:00	1436.13
2003-12-31 08:00:00	0	1.1e+31			2004-01-09	2004-01-09 23:00:00	2004-01-09	5.2079		2004-09-01	2004-09-30 23:00:00	0		2012-01-01	2012-12-31 23:00:00	1250.61
2003-12-31 09:00:00	0	1e+30			2004-01-10	2004-01-10 23:00:00	2004-01-10	0.0333		2004-10-01	2004-10-31 23:00:00	0.2402		2013-01-01	2013-12-31 23:00:00	1572.7
2003-12-31 10:00:00	0	1.1e+31			2004-01-11	2004-01-11 23:00:00	2004-01-11	0		2004-11-01	2004-11-30 23:00:00	46.8158		2014-01-01	2014-12-31 23:00:00	959.785
2003-12-31 11:00:00	0	1e+30			2004-01-12	2004-01-12 23:00:00	2004-01-12	0		2004-12-01	2004-12-31 23:00:00	159.782		2015-01-01	2015-12-31 23:00:00	753.703
2003-12-31 12:00:00	0	1.1e+31			2004-01-13	2004-01-13 23:00:00	2004-01-13	0		2005-01-01	2005-01-31 23:00:00	105.31		2016-01-01	2016-12-31 23:00:00	973.276
2003-12-31 13:00:00	0	1e+30			2004-01-14	2004-01-14 23:00:00	2004-01-14	0		2005-02-01	2005-02-28 23:00:00	69.0501		2017-01-01	2017-12-31 23:00:00	1075.54
2003-12-31 14:00:00	0	1.1e+31			2004-01-15	2004-01-15 23:00:00	2004-01-15	0		2005-03-01	2005-03-31 23:00:00	235.306		2018-01-01	2018-12-31 23:00:00	814.331
2003-12-31 15:00:00	0	1.1e+31			2004-01-16	2004-01-16 23:00:00	2004-01-16	0		2005-04-01	2005-04-30 23:00:00	21.5888		2019-01-01	2019-12-31 23:00:00	771.37
2003-12-31 16:00:00	0	1.1e+31			2004-01-17	2004-01-17 23:00:00	2004-01-17	0		2005-05-01	2005-05-31 23:00:00	0.0464		2020-01-01	2020-12-31 23:00:00	653.719
2003-12-31 17:00:00	0	1e+30			2004-01-18	2004-01-18 23:00:00	2004-01-18	0		2005-06-01	2005-06-30 23:00:00	0.12		2021-01-01	2021-12-31 23:00:00	1599.41
2003-12-31 18:00:00	0	1e+30			2004-01-19	2004-01-19 23:00:00	2004-01-19	0		2005-07-01	2005-07-31 23:00:00	0.7606		Average		1034.25
2003-12-31 19:00:00	0	1e+30			2004-01-20	2004-01-20 23:00:00	2004-01-20	1.7721		2005-08-01	2005-08-31 23:00:00	0.1707
2003-12-31 20:00:00	0	1e+30			2004-01-21	2004-01-21 23:00:00	2004-01-21	0.7665		2005-09-01	2005-09-30 23:00:00	0.521
2003-12-31 21:00:00	0	1e+30			2004-01-22	2004-01-22 23:00:00	2004-01-22	0		2005-10-01	2005-10-31 23:00:00	34.1521
2003-12-31 22:00:00	0	1.1e+31			2004-01-23	2004-01-23 23:00:00	2004-01-23	0.6423		2005-11-01	2005-11-30 23:00:00	178.025
2003-12-31 23:00:00	0	1.1e+31			2004-01-24	2004-01-24 23:00:00	2004-01-24	0.1088		2005-12-01	2005-12-31 23:00:00	240.787
2004-01-01	0	1e+30			2004-01-25	2004-01-25 23:00:00	2004-01-25	0.0438		2006-01-01	2006-01-31 23:00:00	348.888
2004-01-01 01:00:00	0	1.1e+31			2004-01-26	2004-01-26 23:00:00	2004-01-26	0		2006-02-01	2006-02-28 23:00:00	110.484
2004-01-01 02:00:00	0	1.1e+31			2004-01-27	2004-01-27 23:00:00	2004-01-27	0		2006-03-01	2006-03-31 23:00:00	467.501
2004-01-01 03:00:00	0	1.1e+31			2004-01-28	2004-01-28 23:00:00	2004-01-28	0.0128		2006-04-01	2006-04-30 23:00:00	131.085
2004-01-01 04:00:00	0	1.1e+31			2004-01-29	2004-01-29 23:00:00	2004-01-29	2.7308		2006-05-01	2006-05-31 23:00:00	16.6221
2004-01-01 05:00:00	0	1e+30			2004-01-30	2004-01-30 23:00:00	2004-01-30	3.6215		2006-06-01	2006-06-30 23:00:00	32.4513
2004-01-01 06:00:00	0	1.1e+31			2004-01-31	2004-01-31 23:00:00	2004-01-31	7.3392		2006-07-01	2006-07-31 23:00:00	1.5608
2004-01-01 07:00:00	0	1.1e+31			2004-02-01	2004-02-01 23:00:00	2004-02-01	13.2633		2006-08-01	2006-08-31 23:00:00	0.083
2004-01-01 08:00:00	0	1e+30			2004-02-02	2004-02-02 23:00:00	2004-02-02	41.8975		2006-09-01	2006-09-30 23:00:00	0
2004-01-01 09:00:00	0	1.1e+31			2004-02-03	2004-02-03 23:00:00	2004-02-03	60.4983		2006-10-01	2006-10-31 23:00:00	0.0536
2004-01-01 10:00:00	0	1.1e+31			2004-02-04	2004-02-04 23:00:00	2004-02-04	49.7324		2006-11-01	2006-11-30 23:00:00	0.5046
2004-01-01 11:00:00	0	1.1e+31			2004-02-05	2004-02-05 23:00:00	2004-02-05	2.0936		2006-12-01	2006-12-31 23:00:00	173.227
2004-01-01 12:00:00	0	1e+30			2004-02-06	2004-02-06 23:00:00	2004-02-06	12.1654		2007-01-01	2007-01-31 23:00:00	137.651
2004-01-01 13:00:00	0.3024	1.1e+31			2004-02-07	2004-02-07 23:00:00	2004-02-07	0.5965		2007-02-01	2007-02-28 23:00:00	100.758
2004-01-01 14:00:00	0	1.1e+31			2004-02-08	2004-02-08 23:00:00	2004-02-08	0		2007-03-01	2007-03-31 23:00:00	224.055
2004-01-01 15:00:00	0	1.1e+31			2004-02-09	2004-02-09 23:00:00	2004-02-09	0		2007-04-01	2007-04-30 23:00:00	71.9082
2004-01-01 16:00:00	0	1.1e+31			2004-02-10	2004-02-10 23:00:00	2004-02-10	0.0452		2007-05-01	2007-05-31 23:00:00	5.3047
2004-01-01 17:00:00	0	1e+30			2004-02-11	2004-02-11 23:00:00	2004-02-11	0		2007-06-01	2007-06-30 23:00:00	11.5117
2004-01-01 18:00:00	0	1.1e+31			2004-02-12	2004-02-12 23:00:00	2004-02-12	0.0384		2007-07-01	2007-07-31 23:00:00	3.6753
2004-01-01 19:00:00	0	1e+30			2004-02-13	2004-02-13 23:00:00	2004-02-13	25.7689		2007-08-01	2007-08-31 23:00:00	6.2571
2004-01-01 20:00:00	0	1.1e+31			2004-02-14	2004-02-14 23:00:00	2004-02-14	0.2887		2007-09-01	2007-09-30 23:00:00	0.0801
2004-01-01 21:00:00	0	1.1e+31			2004-02-15	2004-02-15 23:00:00	2004-02-15	0.0144		2007-10-01	2007-10-31 23:00:00	8.3567
2004-01-01 22:00:00	0	1.1e+31			2004-02-16	2004-02-16 23:00:00	2004-02-16	12.2189		2007-11-01	2007-11-30 23:00:00	45.7682
2004-01-01 23:00:00	0	1.1e+31			2004-02-17	2004-02-17 23:00:00	2004-02-17	37.3546		2007-12-01	2007-12-31 23:00:00	193.156
2004-01-02	0	1.1e+31			2004-02-18	2004-02-18 23:00:00	2004-02-18	15.1045		2008-01-01	2008-01-31 23:00:00	113.938
2004-01-02 01:00:00	0	1.1e+31			2004-02-19	2004-02-19 23:00:00	2004-02-19	0		2008-02-01	2008-02-29 23:00:00	380.649
2004-01-02 02:00:00	0	1.1e+31			2004-02-20	2004-02-20 23:00:00	2004-02-20	4.9745		2008-03-01	2008-03-31 23:00:00	162.12
2004-01-02 03:00:00	0	1.1e+31			2004-02-21	2004-02-21 23:00:00	2004-02-21	6.3767		2008-04-01	2008-04-30 23:00:00	51.8535
2004-01-02 04:00:00	0	1e+30			2004-02-22	2004-02-22 23:00:00	2004-02-22	0		2008-05-01	2008-05-31 23:00:00	1.0882
2004-01-02 05:00:00	0	1e+30			2004-02-23	2004-02-23 23:00:00	2004-02-23	0.0247		2008-06-01	2008-06-30 23:00:00	4.6353
2004-01-02 06:00:00	0	1.1e+31			2004-02-24	2004-02-24 23:00:00	2004-02-24	0.7826		2008-07-01	2008-07-31 23:00:00	2.8965
2004-01-02 07:00:00	0	1.1e+31			2004-02-25	2004-02-25 23:00:00	2004-02-25	0.0259		2008-08-01	2008-08-31 23:00:00	0.8828
2004-01-02 08:00:00	0	1e+30			2004-02-26	2004-02-26 23:00:00	2004-02-26	0		2008-09-01	2008-09-30 23:00:00	1.7429
2004-01-02 09:00:00	0	1.1e+31			2004-02-27	2004-02-27 23:00:00	2004-02-27	1.0957		2008-10-01	2008-10-31 23:00:00	2.5995
2004-01-02 10:00:00	0.0394	1.1e+31			2004-02-28	2004-02-28 23:00:00	2004-02-28	0		2008-11-01	2008-11-30 23:00:00	204.201
2004-01-02 11:00:00	0.0154	1.1e+31			2004-02-29	2004-02-29 23:00:00	2004-02-29	5.8329		2008-12-01	2008-12-31 23:00:00	211.879
2004-01-02 12:00:00	0.0198	1.1e+31			2004-03-01	2004-03-01 23:00:00	2004-03-01	0		2009-01-01	2009-01-31 23:00:00	268.876
2004-01-02 13:00:00	0	1.1e+31			2004-03-02	2004-03-02 23:00:00	2004-03-02	5.0469		2009-02-01	2009-02-28 23:00:00	149.732
2004-01-02 14:00:00	0	1.1e+31			2004-03-03	2004-03-03 23:00:00	2004-03-03	3.0046		2009-03-01	2009-03-31 23:00:00	103.327
2004-01-02 15:00:00	0	1.1e+31			2004-03-04	2004-03-04 23:00:00	2004-03-04	0		2009-04-01	2009-04-30 23:00:00	0.0113
2004-01-02 16:00:00	0	1.1e+31			2004-03-05	2004-03-05 23:00:00	2004-03-05	0		2009-05-01	2009-05-31 23:00:00	2.5504
2004-01-02 17:00:00	0	1.1e+31			2004-03-06	2004-03-06 23:00:00	2004-03-06	0		2009-06-01	2009-06-30 23:00:00	0
2004-01-02 18:00:00	0	1.1e+31			2004-03-07	2004-03-07 23:00:00	2004-03-07	0.8182		2009-07-01	2009-07-31 23:00:00	5.1218
2004-01-02 19:00:00	0	1.1e+31			2004-03-08	2004-03-08 23:00:00	2004-03-08	0		2009-08-01	2009-08-31 23:00:00	0.0905
2004-01-02 20:00:00	0	1e+30			2004-03-09	2004-03-09 23:00:00	2004-03-09	0		2009-09-01	2009-09-30 23:00:00	1.8877
2004-01-02 21:00:00	0	1.1e+31			2004-03-10	2004-03-10 23:00:00	2004-03-10	0		2009-10-01	2009-10-31 23:00:00	1.0287
2004-01-02 22:00:00	0	1.1e+31			2004-03-11	2004-03-11 23:00:00	2004-03-11	1.2254		2009-11-01	2009-11-30 23:00:00	38.5393
2004-01-02 23:00:00	0	1.1e+31			2004-03-12	2004-03-12 23:00:00	2004-03-12	1.8857		2009-12-01	2009-12-31 23:00:00	209.362
2004-01-03	0	1e+30			2004-03-13	2004-03-13 23:00:00	2004-03-13	0		2010-01-01	2010-01-31 23:00:00	317.93
2004-01-03 01:00:00	0	1.1e+31			2004-03-14	2004-03-14 23:00:00	2004-03-14	11.4621		2010-02-01	2010-02-28 23:00:00	52.3491
2004-01-03 02:00:00	0	1.1e+31			2004-03-15	2004-03-15 23:00:00	2004-03-15	115.1		2010-03-01	2010-03-31 23:00:00	29.4348
2004-01-03 03:00:00	0	1.1e+31			2004-03-16	2004-03-16 23:00:00	2004-03-16	17.0718		2010-04-01	2010-04-30 23:00:00	28.0818
2004-01-03 04:00:00	0	1.1e+31			2004-03-17	2004-03-17 23:00:00	2004-03-17	20.0016		2010-05-01	2010-05-31 23:00:00	45.41
2004-01-03 05:00:00	0	1e+30			2004-03-18	2004-03-18 23:00:00	2004-03-18	9.1122		2010-06-01	2010-06-30 23:00:00	4.4069
2004-01-03 06:00:00	0	1.1e+31			2004-03-19	2004-03-19 23:00:00	2004-03-19	54.3313		2010-07-01	2010-07-31 23:00:00	7.7569
2004-01-03 07:00:00	0	1.1e+31			2004-03-20	2004-03-20 23:00:00	2004-03-20	50.6045		2010-08-01	2010-08-31 23:00:00	46.7905
2004-01-03 08:00:00	0	1.1e+31			2004-03-21	2004-03-21 23:00:00	2004-03-21	3.5014		2010-09-01	2010-09-30 23:00:00	29.0836
2004-01-03 09:00:00	0	1.1e+31			2004-03-22	2004-03-22 23:00:00	2004-03-22	0.0129		2010-10-01	2010-10-31 23:00:00	96.7422
2004-01-03 10:00:00	0	1.1e+31			2004-03-23	2004-03-23 23:00:00	2004-03-23	0.0782		2010-11-01	2010-11-30 23:00:00	36.1035
2004-01-03 11:00:00	0	1.1e+31			2004-03-24	2004-03-24 23:00:00	2004-03-24	0		2010-12-01	2010-12-31 23:00:00	324.655
2004-01-03 12:00:00	0	1e+30			2004-03-25	2004-03-25 23:00:00	2004-03-25	0		2011-01-01	2011-01-31 23:00:00	342.108
2004-01-03 13:00:00	0	1.1e+31			2004-03-26	2004-03-26 23:00:00	2004-03-26	0		2011-02-01	2011-02-28 23:00:00	233.404
2004-01-03 14:00:00	0	1.1e+31			2004-03-27	2004-03-27 23:00:00	2004-03-27	0		2011-03-01	2011-03-31 23:00:00	157.31
2004-01-03 15:00:00	0	1.1e+31			2004-03-28	2004-03-28 23:00:00	2004-03-28	0		2011-04-01	2011-04-30 23:00:00	292.988
2004-01-03 16:00:00	0	1.1e+31			2004-03-29	2004-03-29 23:00:00	2004-03-29	5.8175		2011-05-01	2011-05-31 23:00:00	25.3068
2004-01-03 17:00:00	0	1e+30			2004-03-30	2004-03-30 23:00:00	2004-03-30	0		2011-06-01	2011-06-30 23:00:00	1.5289
2004-01-03 18:00:00	0	1e+30			2004-03-31	2004-03-31 23:00:00	2004-03-31	0		2011-07-01	2011-07-31 23:00:00	0.7409
2004-01-03 19:00:00	0	1.1e+31			2004-04-01	2004-04-01 23:00:00	2004-04-01	0		2011-08-01	2011-08-31 23:00:00	6.8139
2004-01-03 20:00:00	0	1e+30			2004-04-02	2004-04-02 23:00:00	2004-04-02	0.0117		2011-09-01	2011-09-30 23:00:00	1.8431
2004-01-03 21:00:00	0	1.1e+31			2004-04-03	2004-04-03 23:00:00	2004-04-03	0		2011-10-01	2011-10-31 23:00:00	7.9606
2004-01-03 22:00:00	0	1.1e+31			2004-04-04	2004-04-04 23:00:00	2004-04-04	0		2011-11-01	2011-11-30 23:00:00	42.8194
2004-01-03 23:00:00	0	1.1e+31			2004-04-05	2004-04-05 23:00:00	2004-04-05	0.1939		2011-12-01	2011-12-31 23:00:00	323.304
2004-01-04	0	1.1e+31			2004-04-06	2004-04-06 23:00:00	2004-04-06	0		2012-01-01	2012-01-31 23:00:00	312.715
2004-01-04 01:00:00	0	1.1e+31			2004-04-07	2004-04-07 23:00:00	2004-04-07	0		2012-02-01	2012-02-29 23:00:00	236.706
2004-01-04 02:00:00	0	1.1e+31			2004-04-08	2004-04-08 23:00:00	2004-04-08	0		2012-03-01	2012-03-31 23:00:00	259.633
2004-01-04 03:00:00	0	1e+30			2004-04-09	2004-04-09 23:00:00	2004-04-09	0		2012-04-01	2012-04-30 23:00:00	140.595
2004-01-04 04:00:00	0	1.1e+31			2004-04-10	2004-04-10 23:00:00	2004-04-10	0		2012-05-01	2012-05-31 23:00:00	59.381
2004-01-04 05:00:00	0	1e+30			2004-04-11	2004-04-11 23:00:00	2004-04-11	0		2012-06-01	2012-06-30 23:00:00	5.0363
2004-01-04 06:00:00	0	1.1e+31			2004-04-12	2004-04-12 23:00:00	2004-04-12	0		2012-07-01	2012-07-31 23:00:00	1.8214
2004-01-04 07:00:00	0	1.1e+31			2004-04-13	2004-04-13 23:00:00	2004-04-13	0		2012-08-01	2012-08-31 23:00:00	0.8521
2004-01-04 08:00:00	0	1e+30			2004-04-14	2004-04-14 23:00:00	2004-04-14	0		2012-09-01	2012-09-30 23:00:00	2.3534
2004-01-04 09:00:00	0	1e+30			2004-04-15	2004-04-15 23:00:00	2004-04-15	0		2012-10-01	2012-10-31 23:00:00	3.9279
2004-01-04 10:00:00	0.0698	1.1e+31			2004-04-16	2004-04-16 23:00:00	2004-04-16	0		2012-11-01	2012-11-30 23:00:00	17.59
2004-01-04 11:00:00	0	1.1e+31			2004-04-17	2004-04-17 23:00:00	2004-04-17	0		2012-12-01	2012-12-31 23:00:00	210
2004-01-04 12:00:00	0	1.1e+31			2004-04-18	2004-04-18 23:00:00	2004-04-18	0		2013-01-01	2013-01-31 23:00:00	392.619
2004-01-04 13:00:00	0	1.1e+31			2004-04-19	2004-04-19 23:00:00	2004-04-19	0		2013-02-01	2013-02-28 23:00:00	310.746
2004-01-04 14:00:00	0	1.1e+31			2004-04-20	2004-04-20 23:00:00	2004-04-20	0		2013-03-01	2013-03-31 23:00:00	197.263
2004-01-04 15:00:00	0	1.1e+31			2004-04-21	2004-04-21 23:00:00	2004-04-21	0		2013-04-01	2013-04-30 23:00:00	47.3932
2004-01-04 16:00:00	0	1.1e+31			2004-04-22	2004-04-22 23:00:00	2004-04-22	0		2013-05-01	2013-05-31 23:00:00	107.846
2004-01-04 17:00:00	0	1e+30			2004-04-23	2004-04-23 23:00:00	2004-04-23	0		2013-06-01	2013-06-30 23:00:00	161.364
2004-01-04 18:00:00	0	1.1e+31			2004-04-24	2004-04-24 23:00:00	2004-04-24	0		2013-07-01	2013-07-31 23:00:00	8.3226
2004-01-04 19:00:00	0	1.1e+31			2004-04-25	2004-04-25 23:00:00	2004-04-25	0		2013-08-01	2013-08-31 23:00:00	1.1469
2004-01-04 20:00:00	0	1.1e+31			2004-04-26	2004-04-26 23:00:00	2004-04-26	0.0798		2013-09-01	2013-09-30 23:00:00	1.0922
2004-01-04 21:00:00	0	1e+30			2004-04-27	2004-04-27 23:00:00	2004-04-27	0		2013-10-01	2013-10-31 23:00:00	55.1751
2004-01-04 22:00:00	0	1.1e+31			2004-04-28	2004-04-28 23:00:00	2004-04-28	0		2013-11-01	2013-11-30 23:00:00	69.2683
2004-01-04 23:00:00	0	1e+30			2004-04-29	2004-04-29 23:00:00	2004-04-29	0		2013-12-01	2013-12-31 23:00:00	220.466
2004-01-05	0	1.1e+31			2004-04-30	2004-04-30 23:00:00	2004-04-30	0		2014-01-01	2014-01-31 23:00:00	202.058
2004-01-05 01:00:00	0	1.1e+31			2004-05-01	2004-05-01 23:00:00	2004-05-01	0		2014-02-01	2014-02-28 23:00:00	246.228
2004-01-05 02:00:00	0	1e+30			2004-05-02	2004-05-02 23:00:00	2004-05-02	0		2014-03-01	2014-03-31 23:00:00	128.194
2004-01-05 03:00:00	0.0158	1.1e+31			2004-05-03	2004-05-03 23:00:00	2004-05-03	0		2014-04-01	2014-04-30 23:00:00	43.9121
2004-01-05 04:00:00	0	1e+30			2004-05-04	2004-05-04 23:00:00	2004-05-04	0		2014-05-01	2014-05-31 23:00:00	9.0101
2004-01-05 05:00:00	0.0472	1.1e+31			2004-05-05	2004-05-05 23:00:00	2004-05-05	0		2014-06-01	2014-06-30 23:00:00	1.1053
2004-01-05 06:00:00	0	1.1e+31			2004-05-06	2004-05-06 23:00:00	2004-05-06	6.0708		2014-07-01	2014-07-31 23:00:00	2.3394
2004-01-05 07:00:00	0	1e+30			2004-05-07	2004-05-07 23:00:00	2004-05-07	0.1628		2014-08-01	2014-08-31 23:00:00	0
2004-01-05 08:00:00	0	1e+30			2004-05-08	2004-05-08 23:00:00	2004-05-08	0.4147		2014-09-01	2014-09-30 23:00:00	0
2004-01-05 09:00:00	0	1.1e+31			2004-05-09	2004-05-09 23:00:00	2004-05-09	0		2014-10-01	2014-10-31 23:00:00	0
2004-01-05 10:00:00	0	1.1e+31			2004-05-10	2004-05-10 23:00:00	2004-05-10	0		2014-11-01	2014-11-30 23:00:00	18.1953
2004-01-05 11:00:00	0	1.1e+31			2004-05-11	2004-05-11 23:00:00	2004-05-11	0		2014-12-01	2014-12-31 23:00:00	308.743
2004-01-05 12:00:00	0	1e+30			2004-05-12	2004-05-12 23:00:00	2004-05-12	0		2015-01-01	2015-01-31 23:00:00	340.157
2004-01-05 13:00:00	0	1.1e+31			2004-05-13	2004-05-13 23:00:00	2004-05-13	0		2015-02-01	2015-02-28 23:00:00	164.11
2004-01-05 14:00:00	0	1.1e+31			2004-05-14	2004-05-14 23:00:00	2004-05-14	0		2015-03-01	2015-03-31 23:00:00	95.8
2004-01-05 15:00:00	0	1.1e+31			2004-05-15	2004-05-15 23:00:00	2004-05-15	0		2015-04-01	2015-04-30 23:00:00	23.0214
2004-01-05 16:00:00	0	1.1e+31			2004-05-16	2004-05-16 23:00:00	2004-05-16	0		2015-05-01	2015-05-31 23:00:00	0.2907
2004-01-05 17:00:00	0	1e+30			2004-05-17	2004-05-17 23:00:00	2004-05-17	0		2015-06-01	2015-06-30 23:00:00	0
2004-01-05 18:00:00	0	1.1e+31			2004-05-18	2004-05-18 23:00:00	2004-05-18	0		2015-07-01	2015-07-31 23:00:00	0.3654
2004-01-05 19:00:00	0	1.1e+31			2004-05-19	2004-05-19 23:00:00	2004-05-19	0		2015-08-01	2015-08-31 23:00:00	0
2004-01-05 20:00:00	0	1e+30			2004-05-20	2004-05-20 23:00:00	2004-05-20	2.7121		2015-09-01	2015-09-30 23:00:00	0
2004-01-05 21:00:00	0	1e+30			2004-05-21	2004-05-21 23:00:00	2004-05-21	0.2003		2015-10-01	2015-10-31 23:00:00	0
2004-01-05 22:00:00	0	1.1e+31			2004-05-22	2004-05-22 23:00:00	2004-05-22	0		2015-11-01	2015-11-30 23:00:00	3.8117
2004-01-05 23:00:00	0	1.1e+31			2004-05-23	2004-05-23 23:00:00	2004-05-23	0		2015-12-01	2015-12-31 23:00:00	126.148
2004-01-06	0	1.1e+31			2004-05-24	2004-05-24 23:00:00	2004-05-24	0.0112		2016-01-01	2016-01-31 23:00:00	46.657
2004-01-06 01:00:00	0	1.1e+31			2004-05-25	2004-05-25 23:00:00	2004-05-25	0		2016-02-01	2016-02-29 23:00:00	99.696
2004-01-06 02:00:00	0	1.1e+31			2004-05-26	2004-05-26 23:00:00	2004-05-26	0		2016-03-01	2016-03-31 23:00:00	183.677
2004-01-06 03:00:00	0	1.1e+31			2004-05-27	2004-05-27 23:00:00	2004-05-27	2.2054		2016-04-01	2016-04-30 23:00:00	2.428
2004-01-06 04:00:00	0	1e+30			2004-05-28	2004-05-28 23:00:00	2004-05-28	2.9735		2016-05-01	2016-05-31 23:00:00	42.9855
2004-01-06 05:00:00	0	1e+30			2004-05-29	2004-05-29 23:00:00	2004-05-29	3.967		2016-06-01	2016-06-30 23:00:00	46.4218
2004-01-06 06:00:00	0	1.1e+31			2004-05-30	2004-05-30 23:00:00	2004-05-30	0		2016-07-01	2016-07-31 23:00:00	18.1078
2004-01-06 07:00:00	0	1e+30			2004-05-31	2004-05-31 23:00:00	2004-05-31	0.0936		2016-08-01	2016-08-31 23:00:00	1.3742
2004-01-06 08:00:00	0	1e+30			2004-06-01	2004-06-01 23:00:00	2004-06-01	0		2016-09-01	2016-09-30 23:00:00	41.8944
2004-01-06 09:00:00	0	1.1e+31			2004-06-02	2004-06-02 23:00:00	2004-06-02	0		2016-10-01	2016-10-31 23:00:00	12.4798
2004-01-06 10:00:00	0	1.1e+31			2004-06-03	2004-06-03 23:00:00	2004-06-03	0.7668		2016-11-01	2016-11-30 23:00:00	18.7996
2004-01-06 11:00:00	0	1.1e+31			2004-06-04	2004-06-04 23:00:00	2004-06-04	0		2016-12-01	2016-12-31 23:00:00	458.755
2004-01-06 12:00:00	0	1.1e+31			2004-06-05	2004-06-05 23:00:00	2004-06-05	0		2017-01-01	2017-01-31 23:00:00	241.562
2004-01-06 13:00:00	0	1.1e+31			2004-06-06	2004-06-06 23:00:00	2004-06-06	0.0108		2017-02-01	2017-02-28 23:00:00	245.523
2004-01-06 14:00:00	0	1.1e+31			2004-06-07	2004-06-07 23:00:00	2004-06-07	0		2017-03-01	2017-03-31 23:00:00	118.397
2004-01-06 15:00:00	0	1.1e+31			2004-06-08	2004-06-08 23:00:00	2004-06-08	0		2017-04-01	2017-04-30 23:00:00	158.018
2004-01-06 16:00:00	0	1.1e+31			2004-06-09	2004-06-09 23:00:00	2004-06-09	0		2017-05-01	2017-05-31 23:00:00	0.0127
2004-01-06 17:00:00	0	1e+30			2004-06-10	2004-06-10 23:00:00	2004-06-10	0		2017-06-01	2017-06-30 23:00:00	0.4253
2004-01-06 18:00:00	0	1.1e+31			2004-06-11	2004-06-11 23:00:00	2004-06-11	0		2017-07-01	2017-07-31 23:00:00	0.2818
2004-01-06 19:00:00	0	1.1e+31			2004-06-12	2004-06-12 23:00:00	2004-06-12	0		2017-08-01	2017-08-31 23:00:00	0
2004-01-06 20:00:00	0	1e+30			2004-06-13	2004-06-13 23:00:00	2004-06-13	0		2017-09-01	2017-09-30 23:00:00	0
2004-01-06 21:00:00	0	1e+30			2004-06-14	2004-06-14 23:00:00	2004-06-14	0		2017-10-01	2017-10-31 23:00:00	5.7843
2004-01-06 22:00:00	0	1.1e+31			2004-06-15	2004-06-15 23:00:00	2004-06-15	0		2017-11-01	2017-11-30 23:00:00	127.582
2004-01-06 23:00:00	0	1e+30			2004-06-16	2004-06-16 23:00:00	2004-06-16	0		2017-12-01	2017-12-31 23:00:00	177.95
2004-01-07	0	1.1e+31			2004-06-17	2004-06-17 23:00:00	2004-06-17	0		2018-01-01	2018-01-31 23:00:00	297.95
2004-01-07 01:00:00	0	1.1e+31			2004-06-18	2004-06-18 23:00:00	2004-06-18	0		2018-02-01	2018-02-28 23:00:00	85.0064
2004-01-07 02:00:00	0	1.1e+31			2004-06-19	2004-06-19 23:00:00	2004-06-19	0		2018-03-01	2018-03-31 23:00:00	71.1215
2004-01-07 03:00:00	0	1.1e+31			2004-06-20	2004-06-20 23:00:00	2004-06-20	0		2018-04-01	2018-04-30 23:00:00	18.5341
2004-01-07 04:00:00	0	1.1e+31			2004-06-21	2004-06-21 23:00:00	2004-06-21	0		2018-05-01	2018-05-31 23:00:00	0.2665
2004-01-07 05:00:00	0	1e+30			2004-06-22	2004-06-22 23:00:00	2004-06-22	0		2018-06-01	2018-06-30 23:00:00	0.1235
2004-01-07 06:00:00	0	1.1e+31			2004-06-23	2004-06-23 23:00:00	2004-06-23	0		2018-07-01	2018-07-31 23:00:00	0
2004-01-07 07:00:00	0.0101	1.1e+31			2004-06-24	2004-06-24 23:00:00	2004-06-24	0		2018-08-01	2018-08-31 23:00:00	0
2004-01-07 08:00:00	0.0261	1.1e+31			2004-06-25	2004-06-25 23:00:00	2004-06-25	0		2018-09-01	2018-09-30 23:00:00	0
2004-01-07 09:00:00	0.0348	1.1e+31			2004-06-26	2004-06-26 23:00:00	2004-06-26	0.0303		2018-10-01	2018-10-31 23:00:00	0
2004-01-07 10:00:00	0.0838	1.1e+31			2004-06-27	2004-06-27 23:00:00	2004-06-27	0		2018-11-01	2018-11-30 23:00:00	131.694
2004-01-07 11:00:00	0	1.1e+31			2004-06-28	2004-06-28 23:00:00	2004-06-28	0		2018-12-01	2018-12-31 23:00:00	209.635
2004-01-07 12:00:00	0	1e+30			2004-06-29	2004-06-29 23:00:00	2004-06-29	0		2019-01-01	2019-01-31 23:00:00	270.754
2004-01-07 13:00:00	1.1342	1.1e+31			2004-06-30	2004-06-30 23:00:00	2004-06-30	0		2019-02-01	2019-02-28 23:00:00	48.1492
2004-01-07 14:00:00	0	1.1e+31			2004-07-01	2004-07-01 23:00:00	2004-07-01	0		2019-03-01	2019-03-31 23:00:00	157.654
2004-01-07 15:00:00	0	1e+30			2004-07-02	2004-07-02 23:00:00	2004-07-02	0		2019-04-01	2019-04-30 23:00:00	26.4698
2004-01-07 16:00:00	0	1.1e+31			2004-07-03	2004-07-03 23:00:00	2004-07-03	0		2019-05-01	2019-05-31 23:00:00	27.4523
2004-01-07 17:00:00	0	1e+30			2004-07-04	2004-07-04 23:00:00	2004-07-04	0		2019-06-01	2019-06-30 23:00:00	3.6143
2004-01-07 18:00:00	0	1e+30			2004-07-05	2004-07-05 23:00:00	2004-07-05	0		2019-07-01	2019-07-31 23:00:00	0
2004-01-07 19:00:00	0	1.1e+31			2004-07-06	2004-07-06 23:00:00	2004-07-06	0		2019-08-01	2019-08-31 23:00:00	0.0395
2004-01-07 20:00:00	0	1e+30			2004-07-07	2004-07-07 23:00:00	2004-07-07	0.011		2019-09-01	2019-09-30 23:00:00	0
2004-01-07 21:00:00	0.0379	1.1e+31			2004-07-08	2004-07-08 23:00:00	2004-07-08	0		2019-10-01	2019-10-31 23:00:00	0
2004-01-07 22:00:00	0.1695	1.1e+31			2004-07-09	2004-07-09 23:00:00	2004-07-09	0.0103		2019-11-01	2019-11-30 23:00:00	0.8166
2004-01-07 23:00:00	0	1.1e+31			2004-07-10	2004-07-10 23:00:00	2004-07-10	0		2019-12-01	2019-12-31 23:00:00	236.421
2004-01-08	0	1e+30			2004-07-11	2004-07-11 23:00:00	2004-07-11	0.257		2020-01-01	2020-01-31 23:00:00	98.3065
2004-01-08 01:00:00	0	1e+30			2004-07-12	2004-07-12 23:00:00	2004-07-12	0		2020-02-01	2020-02-29 23:00:00	106.217
2004-01-08 02:00:00	0	1.1e+31			2004-07-13	2004-07-13 23:00:00	2004-07-13	0		2020-03-01	2020-03-31 23:00:00	94.4753
2004-01-08 03:00:00	0	1.1e+31			2004-07-14	2004-07-14 23:00:00	2004-07-14	0		2020-04-01	2020-04-30 23:00:00	31.0492
2004-01-08 04:00:00	0	1.1e+31			2004-07-15	2004-07-15 23:00:00	2004-07-15	0.8046		2020-05-01	2020-05-31 23:00:00	13.9647
2004-01-08 05:00:00	0	1e+30			2004-07-16	2004-07-16 23:00:00	2004-07-16	0		2020-06-01	2020-06-30 23:00:00	0.4658
2004-01-08 06:00:00	0	1.1e+31			2004-07-17	2004-07-17 23:00:00	2004-07-17	0		2020-07-01	2020-07-31 23:00:00	0
2004-01-08 07:00:00	0	1.1e+31			2004-07-18	2004-07-18 23:00:00	2004-07-18	0		2020-08-01	2020-08-31 23:00:00	0.3036
2004-01-08 08:00:00	0	1.1e+31			2004-07-19	2004-07-19 23:00:00	2004-07-19	0		2020-09-01	2020-09-30 23:00:00	0
2004-01-08 09:00:00	0	1e+30			2004-07-20	2004-07-20 23:00:00	2004-07-20	0		2020-10-01	2020-10-31 23:00:00	6.1345
2004-01-08 10:00:00	0	1.1e+31			2004-07-21	2004-07-21 23:00:00	2004-07-21	0		2020-11-01	2020-11-30 23:00:00	47.631
2004-01-08 11:00:00	0	1.1e+31			2004-07-22	2004-07-22 23:00:00	2004-07-22	0		2020-12-01	2020-12-31 23:00:00	255.171
2004-01-08 12:00:00	0	1e+30			2004-07-23	2004-07-23 23:00:00	2004-07-23	0		2021-01-01	2021-01-31 23:00:00	253.426
2004-01-08 13:00:00	0	1.1e+31			2004-07-24	2004-07-24 23:00:00	2004-07-24	0		2021-02-01	2021-02-28 23:00:00	216.374
2004-01-08 14:00:00	0	1e+30			2004-07-25	2004-07-25 23:00:00	2004-07-25	0		2021-03-01	2021-03-31 23:00:00	172.56
2004-01-08 15:00:00	0	1.1e+31			2004-07-26	2004-07-26 23:00:00	2004-07-26	0		2021-04-01	2021-04-30 23:00:00	376.221
2004-01-08 16:00:00	0	1.1e+31			2004-07-27	2004-07-27 23:00:00	2004-07-27	0		2021-05-01	2021-05-31 23:00:00	0
2004-01-08 17:00:00	0	1e+30			2004-07-28	2004-07-28 23:00:00	2004-07-28	0		2021-06-01	2021-06-30 23:00:00	1.7029
2004-01-08 18:00:00	0	1.1e+31			2004-07-29	2004-07-29 23:00:00	2004-07-29	0		2021-07-01	2021-07-31 23:00:00	0
2004-01-08 19:00:00	0	1e+30			2004-07-30	2004-07-30 23:00:00	2004-07-30	0		2021-08-01	2021-08-31 23:00:00	0.3994
2004-01-08 20:00:00	0	1.1e+31			2004-07-31	2004-07-31 23:00:00	2004-07-31	0		2021-09-01	2021-09-30 23:00:00	0.1018
2004-01-08 21:00:00	0.0171	1.1e+31			2004-08-01	2004-08-01 23:00:00	2004-08-01	0		2021-10-01	2021-10-31 23:00:00	7.4855
2004-01-08 22:00:00	0	1.1e+31			2004-08-02	2004-08-02 23:00:00	2004-08-02	0		2021-11-01	2021-11-30 23:00:00	130.479
2004-01-08 23:00:00	0	1.1e+31			2004-08-03	2004-08-03 23:00:00	2004-08-03	0		2021-12-01	2021-12-31 23:00:00	440.665
2004-01-09	0	1e+30			2004-08-04	2004-08-04 23:00:00	2004-08-04	0
2004-01-09 01:00:00	0.0145	1.1e+31			2004-08-05	2004-08-05 23:00:00	2004-08-05	0
2004-01-09 02:00:00	0	1.1e+31			2004-08-06	2004-08-06 23:00:00	2004-08-06	0
2004-01-09 03:00:00	0	1.1e+31			2004-08-07	2004-08-07 23:00:00	2004-08-07	0
2004-01-09 04:00:00	0	1e+30			2004-08-08	2004-08-08 23:00:00	2004-08-08	0
2004-01-09 05:00:00	0.0189	1.1e+31			2004-08-09	2004-08-09 23:00:00	2004-08-09	0
2004-01-09 06:00:00	0.1128	1.1e+31			2004-08-10	2004-08-10 23:00:00	2004-08-10	0
2004-01-09 07:00:00	1.2933	1.1e+31			2004-08-11	2004-08-11 23:00:00	2004-08-11	0
2004-01-09 08:00:00	1.259	1.1e+31			2004-08-12	2004-08-12 23:00:00	2004-08-12	0
2004-01-09 09:00:00	1.9498	1e+30			2004-08-13	2004-08-13 23:00:00	2004-08-13	0
2004-01-09 10:00:00	0.151	1.1e+31			2004-08-14	2004-08-14 23:00:00	2004-08-14	0
2004-01-09 11:00:00	0.07	1.1e+31			2004-08-15	2004-08-15 23:00:00	2004-08-15	0
2004-01-09 12:00:00	0	1.1e+31			2004-08-16	2004-08-16 23:00:00	2004-08-16	0
2004-01-09 13:00:00	0	1.1e+31			2004-08-17	2004-08-17 23:00:00	2004-08-17	0
2004-01-09 14:00:00	0.2766	1.1e+31			2004-08-18	2004-08-18 23:00:00	2004-08-18	0
2004-01-09 15:00:00	0.0472	1.1e+31			2004-08-19	2004-08-19 23:00:00	2004-08-19	0
2004-01-09 16:00:00	0.0148	1.1e+31			2004-08-20	2004-08-20 23:00:00	2004-08-20	0
2004-01-09 17:00:00	0	1e+30			2004-08-21	2004-08-21 23:00:00	2004-08-21	0
2004-01-09 18:00:00	0	1.1e+31			2004-08-22	2004-08-22 23:00:00	2004-08-22	0
2004-01-09 19:00:00	0	1.1e+31			2004-08-23	2004-08-23 23:00:00	2004-08-23	0
2004-01-09 20:00:00	0	1.1e+31			2004-08-24	2004-08-24 23:00:00	2004-08-24	0
2004-01-09 21:00:00	0	1e+30			2004-08-25	2004-08-25 23:00:00	2004-08-25	0
2004-01-09 22:00:00	0	1.1e+31			2004-08-26	2004-08-26 23:00:00	2004-08-26	0
2004-01-09 23:00:00	0	1.1e+31			2004-08-27	2004-08-27 23:00:00	2004-08-27	0
2004-01-10	0	1e+30			2004-08-28	2004-08-28 23:00:00	2004-08-28	0
2004-01-10 01:00:00	0	1.1e+31			2004-08-29	2004-08-29 23:00:00	2004-08-29	0
2004-01-10 02:00:00	0	1.1e+31			2004-08-30	2004-08-30 23:00:00	2004-08-30	0
2004-01-10 03:00:00	0	1.1e+31			2004-08-31	2004-08-31 23:00:00	2004-08-31	0
2004-01-10 04:00:00	0	1.1e+31			2004-09-01	2004-09-01 23:00:00	2004-09-01	0
2004-01-10 05:00:00	0	1e+30			2004-09-02	2004-09-02 23:00:00	2004-09-02	0
2004-01-10 06:00:00	0	1.1e+31			2004-09-03	2004-09-03 23:00:00	2004-09-03	0
2004-01-10 07:00:00	0	1.1e+31			2004-09-04	2004-09-04 23:00:00	2004-09-04	0
2004-01-10 08:00:00	0	1e+30			2004-09-05	2004-09-05 23:00:00	2004-09-05	0
2004-01-10 09:00:00	0	1.1e+31			2004-09-06	2004-09-06 23:00:00	2004-09-06	0
2004-01-10 10:00:00	0	1.1e+31			2004-09-07	2004-09-07 23:00:00	2004-09-07	0
2004-01-10 11:00:00	0	1.1e+31			2004-09-08	2004-09-08 23:00:00	2004-09-08	0
2004-01-10 12:00:00	0	1e+30			2004-09-09	2004-09-09 23:00:00	2004-09-09	0
2004-01-10 13:00:00	0.0182	1.1e+31			2004-09-10	2004-09-10 23:00:00	2004-09-10	0
2004-01-10 14:00:00	0.0151	1.1e+31			2004-09-11	2004-09-11 23:00:00	2004-09-11	0
2004-01-10 15:00:00	0	1.1e+31			2004-09-12	2004-09-12 23:00:00	2004-09-12	0
2004-01-10 16:00:00	0	1e+30			2004-09-13	2004-09-13 23:00:00	2004-09-13	0
2004-01-10 17:00:00	0	1.1e+31			2004-09-14	2004-09-14 23:00:00	2004-09-14	0
2004-01-10 18:00:00	0	1.1e+31			2004-09-15	2004-09-15 23:00:00	2004-09-15	0
2004-01-10 19:00:00	0	1.1e+31			2004-09-16	2004-09-16 23:00:00	2004-09-16	0
2004-01-10 20:00:00	0	1.1e+31			2004-09-17	2004-09-17 23:00:00	2004-09-17	0
2004-01-10 21:00:00	0	1e+30			2004-09-18	2004-09-18 23:00:00	2004-09-18	0
2004-01-10 22:00:00	0	1.1e+31			2004-09-19	2004-09-19 23:00:00	2004-09-19	0
2004-01-10 23:00:00	0	1.1e+31			2004-09-20	2004-09-20 23:00:00	2004-09-20	0
2004-01-11	0	1.1e+31			2004-09-21	2004-09-21 23:00:00	2004-09-21	0
2004-01-11 01:00:00	0	1.1e+31			2004-09-22	2004-09-22 23:00:00	2004-09-22	0
2004-01-11 02:00:00	0	1.1e+31			2004-09-23	2004-09-23 23:00:00	2004-09-23	0
2004-01-11 03:00:00	0	1.1e+31			2004-09-24	2004-09-24 23:00:00	2004-09-24	0
2004-01-11 04:00:00	0	1.1e+31			2004-09-25	2004-09-25 23:00:00	2004-09-25	0
2004-01-11 05:00:00	0	1e+30			2004-09-26	2004-09-26 23:00:00	2004-09-26	0
2004-01-11 06:00:00	0	1.1e+31			2004-09-27	2004-09-27 23:00:00	2004-09-27	0
2004-01-11 07:00:00	0	1.1e+31			2004-09-28	2004-09-28 23:00:00	2004-09-28	0
2004-01-11 08:00:00	0	1e+30			2004-09-29	2004-09-29 23:00:00	2004-09-29	0
2004-01-11 09:00:00	0	1.1e+31			2004-09-30	2004-09-30 23:00:00	2004-09-30	0
2004-01-11 10:00:00	0	1.1e+31			2004-10-01	2004-10-01 23:00:00	2004-10-01	0
2004-01-11 11:00:00	0	1.1e+31			2004-10-02	2004-10-02 23:00:00	2004-10-02	0
2004-01-11 12:00:00	0	1.1e+31			2004-10-03	2004-10-03 23:00:00	2004-10-03	0
2004-01-11 13:00:00	0	1e+30			2004-10-04	2004-10-04 23:00:00	2004-10-04	0
2004-01-11 14:00:00	0	1.1e+31			2004-10-05	2004-10-05 23:00:00	2004-10-05	0
2004-01-11 15:00:00	0	1.1e+31			2004-10-06	2004-10-06 23:00:00	2004-10-06	0
2004-01-11 16:00:00	0	1.1e+31			2004-10-07	2004-10-07 23:00:00	2004-10-07	0
2004-01-11 17:00:00	0	1.1e+31			2004-10-08	2004-10-08 23:00:00	2004-10-08	0
2004-01-11 18:00:00	0	1.1e+31			2004-10-09	2004-10-09 23:00:00	2004-10-09	0
2004-01-11 19:00:00	0	1.1e+31			2004-10-10	2004-10-10 23:00:00	2004-10-10	0.0583
2004-01-11 20:00:00	0	1e+30			2004-10-11	2004-10-11 23:00:00	2004-10-11	0
2004-01-11 21:00:00	0	1.1e+31			2004-10-12	2004-10-12 23:00:00	2004-10-12	0
2004-01-11 22:00:00	0	1.1e+31			2004-10-13	2004-10-13 23:00:00	2004-10-13	0
2004-01-11 23:00:00	0	1e+30			2004-10-14	2004-10-14 23:00:00	2004-10-14	0
2004-01-12	0	1e+30			2004-10-15	2004-10-15 23:00:00	2004-10-15	0
2004-01-12 01:00:00	0	1.1e+31			2004-10-16	2004-10-16 23:00:00	2004-10-16	0
2004-01-12 02:00:00	0	1.1e+31			2004-10-17	2004-10-17 23:00:00	2004-10-17	0.0314
2004-01-12 03:00:00	0	1.1e+31			2004-10-18	2004-10-18 23:00:00	2004-10-18	0.1505
2004-01-12 04:00:00	0	1e+30			2004-10-19	2004-10-19 23:00:00	2004-10-19	0
2004-01-12 05:00:00	0	1e+30			2004-10-20	2004-10-20 23:00:00	2004-10-20	0
2004-01-12 06:00:00	0	1.1e+31			2004-10-21	2004-10-21 23:00:00	2004-10-21	0
2004-01-12 07:00:00	0	1e+30			2004-10-22	2004-10-22 23:00:00	2004-10-22	0
2004-01-12 08:00:00	0	1.1e+31			2004-10-23	2004-10-23 23:00:00	2004-10-23	0
2004-01-12 09:00:00	0	1e+30			2004-10-24	2004-10-24 23:00:00	2004-10-24	0
2004-01-12 10:00:00	0	1.1e+31			2004-10-25	2004-10-25 23:00:00	2004-10-25	0
2004-01-12 11:00:00	0	1.1e+31			2004-10-26	2004-10-26 23:00:00	2004-10-26	0
2004-01-12 12:00:00	0	1e+30			2004-10-27	2004-10-27 23:00:00	2004-10-27	0
2004-01-12 13:00:00	0	1.1e+31			2004-10-28	2004-10-28 23:00:00	2004-10-28	0
2004-01-12 14:00:00	0	1.1e+31			2004-10-29	2004-10-29 23:00:00	2004-10-29	0
2004-01-12 15:00:00	0	1.1e+31			2004-10-30	2004-10-30 23:00:00	2004-10-30	0
2004-01-12 16:00:00	0	1.1e+31			2004-10-31	2004-10-31 23:00:00	2004-10-31	0
2004-01-12 17:00:00	0	1e+30			2004-11-01	2004-11-01 23:00:00	2004-11-01	0
2004-01-12 18:00:00	0	1.1e+31			2004-11-02	2004-11-02 23:00:00	2004-11-02	0
2004-01-12 19:00:00	0	1.1e+31			2004-11-03	2004-11-03 23:00:00	2004-11-03	0
2004-01-12 20:00:00	0	1e+30			2004-11-04	2004-11-04 23:00:00	2004-11-04	0
2004-01-12 21:00:00	0	1.1e+31			2004-11-05	2004-11-05 23:00:00	2004-11-05	0
2004-01-12 22:00:00	0	1e+30			2004-11-06	2004-11-06 23:00:00	2004-11-06	0
2004-01-12 23:00:00	0	1.1e+31			2004-11-07	2004-11-07 23:00:00	2004-11-07	0
2004-01-13	0	1.1e+31			2004-11-08	2004-11-08 23:00:00	2004-11-08	0
2004-01-13 01:00:00	0	1.1e+31			2004-11-09	2004-11-09 23:00:00	2004-11-09	0.9297
2004-01-13 02:00:00	0	1.1e+31			2004-11-10	2004-11-10 23:00:00	2004-11-10	6.3761
2004-01-13 03:00:00	0	1.1e+31			2004-11-11	2004-11-11 23:00:00	2004-11-11	0
2004-01-13 04:00:00	0	1e+30			2004-11-12	2004-11-12 23:00:00	2004-11-12	0
2004-01-13 05:00:00	0	1.1e+31			2004-11-13	2004-11-13 23:00:00	2004-11-13	0
2004-01-13 06:00:00	0	1.1e+31			2004-11-14	2004-11-14 23:00:00	2004-11-14	0
2004-01-13 07:00:00	0	1e+30			2004-11-15	2004-11-15 23:00:00	2004-11-15	0.5221
2004-01-13 08:00:00	0	1.1e+31			2004-11-16	2004-11-16 23:00:00	2004-11-16	0
2004-01-13 09:00:00	0	1e+30			2004-11-17	2004-11-17 23:00:00	2004-11-17	0
2004-01-13 10:00:00	0	1.1e+31			2004-11-18	2004-11-18 23:00:00	2004-11-18	0
2004-01-13 11:00:00	0	1.1e+31			2004-11-19	2004-11-19 23:00:00	2004-11-19	0
2004-01-13 12:00:00	0	1.1e+31			2004-11-20	2004-11-20 23:00:00	2004-11-20	0.0139
2004-01-13 13:00:00	0	1.1e+31			2004-11-21	2004-11-21 23:00:00	2004-11-21	0
2004-01-13 14:00:00	0	1.1e+31			2004-11-22	2004-11-22 23:00:00	2004-11-22	2.3941
2004-01-13 15:00:00	0	1.1e+31			2004-11-23	2004-11-23 23:00:00	2004-11-23	0.0308
2004-01-13 16:00:00	0	1.1e+31			2004-11-24	2004-11-24 23:00:00	2004-11-24	0
2004-01-13 17:00:00	0	1e+30			2004-11-25	2004-11-25 23:00:00	2004-11-25	12.9789
2004-01-13 18:00:00	0	1.1e+31			2004-11-26	2004-11-26 23:00:00	2004-11-26	12.3375
2004-01-13 19:00:00	0	1.1e+31			2004-11-27	2004-11-27 23:00:00	2004-11-27	0.0765
2004-01-13 20:00:00	0	1e+30			2004-11-28	2004-11-28 23:00:00	2004-11-28	0.1441
2004-01-13 21:00:00	0	1e+30			2004-11-29	2004-11-29 23:00:00	2004-11-29	0
2004-01-13 22:00:00	0	1.1e+31			2004-11-30	2004-11-30 23:00:00	2004-11-30	11.0121
2004-01-13 23:00:00	0	1e+30			2004-12-01	2004-12-01 23:00:00	2004-12-01	0
2004-01-14	0	1.1e+31			2004-12-02	2004-12-02 23:00:00	2004-12-02	0
2004-01-14 01:00:00	0	1.1e+31			2004-12-03	2004-12-03 23:00:00	2004-12-03	0
2004-01-14 02:00:00	0	1.1e+31			2004-12-04	2004-12-04 23:00:00	2004-12-04	0
2004-01-14 03:00:00	0	1.1e+31			2004-12-05	2004-12-05 23:00:00	2004-12-05	0
2004-01-14 04:00:00	0	1.1e+31			2004-12-06	2004-12-06 23:00:00	2004-12-06	0
2004-01-14 05:00:00	0	1.1e+31			2004-12-07	2004-12-07 23:00:00	2004-12-07	1.8578
2004-01-14 06:00:00	0	1.1e+31			2004-12-08	2004-12-08 23:00:00	2004-12-08	1.9752
2004-01-14 07:00:00	0	1.1e+31			2004-12-09	2004-12-09 23:00:00	2004-12-09	0
2004-01-14 08:00:00	0	1e+30			2004-12-10	2004-12-10 23:00:00	2004-12-10	0
2004-01-14 09:00:00	0	1.1e+31			2004-12-11	2004-12-11 23:00:00	2004-12-11	4.9748
2004-01-14 10:00:00	0	1.1e+31			2004-12-12	2004-12-12 23:00:00	2004-12-12	8.3198
2004-01-14 11:00:00	0	1.1e+31			2004-12-13	2004-12-13 23:00:00	2004-12-13	3.4172
2004-01-14 12:00:00	0	1e+30			2004-12-14	2004-12-14 23:00:00	2004-12-14	0
2004-01-14 13:00:00	0	1.1e+31			2004-12-15	2004-12-15 23:00:00	2004-12-15	1.5051
2004-01-14 14:00:00	0	1.1e+31			2004-12-16	2004-12-16 23:00:00	2004-12-16	0
2004-01-14 15:00:00	0	1.1e+31			2004-12-17	2004-12-17 23:00:00	2004-12-17	0.0271
2004-01-14 16:00:00	0	1e+30			2004-12-18	2004-12-18 23:00:00	2004-12-18	0.7053
2004-01-14 17:00:00	0	1e+30			2004-12-19	2004-12-19 23:00:00	2004-12-19	0.1284
2004-01-14 18:00:00	0	1.1e+31			2004-12-20	2004-12-20 23:00:00	2004-12-20	0.1596
2004-01-14 19:00:00	0	1e+30			2004-12-21	2004-12-21 23:00:00	2004-12-21	2.8226
2004-01-14 20:00:00	0	1.1e+31			2004-12-22	2004-12-22 23:00:00	2004-12-22	25.8655
2004-01-14 21:00:00	0	1e+30			2004-12-23	2004-12-23 23:00:00	2004-12-23	13.9562
2004-01-14 22:00:00	0	1e+30			2004-12-24	2004-12-24 23:00:00	2004-12-24	21.6905
2004-01-14 23:00:00	0	1.1e+31			2004-12-25	2004-12-25 23:00:00	2004-12-25	9.8636
2004-01-15	0	1e+30			2004-12-26	2004-12-26 23:00:00	2004-12-26	0
2004-01-15 01:00:00	0	1.1e+31			2004-12-27	2004-12-27 23:00:00	2004-12-27	2.5704
2004-01-15 02:00:00	0	1.1e+31			2004-12-28	2004-12-28 23:00:00	2004-12-28	9.0193
2004-01-15 03:00:00	0	1.1e+31			2004-12-29	2004-12-29 23:00:00	2004-12-29	2.5141
2004-01-15 04:00:00	0	1.1e+31			2004-12-30	2004-12-30 23:00:00	2004-12-30	23.7317
2004-01-15 05:00:00	0	1e+30			2004-12-31	2004-12-31 23:00:00	2004-12-31	24.6774
2004-01-15 06:00:00	0	1.1e+31			2005-01-01	2005-01-01 23:00:00	2005-01-01	0
2004-01-15 07:00:00	0	1.1e+31			2005-01-02	2005-01-02 23:00:00	2005-01-02	0
2004-01-15 08:00:00	0	1e+30			2005-01-03	2005-01-03 23:00:00	2005-01-03	3.1876
2004-01-15 09:00:00	0	1.1e+31			2005-01-04	2005-01-04 23:00:00	2005-01-04	0
2004-01-15 10:00:00	0	1.1e+31			2005-01-05	2005-01-05 23:00:00	2005-01-05	0
2004-01-15 11:00:00	0	1e+30			2005-01-06	2005-01-06 23:00:00	2005-01-06	0
2004-01-15 12:00:00	0	1.1e+31			2005-01-07	2005-01-07 23:00:00	2005-01-07	0.5421
2004-01-15 13:00:00	0	1.1e+31			2005-01-08	2005-01-08 23:00:00	2005-01-08	0
2004-01-15 14:00:00	0	1.1e+31			2005-01-09	2005-01-09 23:00:00	2005-01-09	0
2004-01-15 15:00:00	0	1.1e+31			2005-01-10	2005-01-10 23:00:00	2005-01-10	0
2004-01-15 16:00:00	0	1e+30			2005-01-11	2005-01-11 23:00:00	2005-01-11	0
2004-01-15 17:00:00	0	1.1e+31			2005-01-12	2005-01-12 23:00:00	2005-01-12	0
2004-01-15 18:00:00	0	1.1e+31			2005-01-13	2005-01-13 23:00:00	2005-01-13	0.0331
2004-01-15 19:00:00	0	1.1e+31			2005-01-14	2005-01-14 23:00:00	2005-01-14	0
2004-01-15 20:00:00	0	1e+30			2005-01-15	2005-01-15 23:00:00	2005-01-15	1.9752
2004-01-15 21:00:00	0	1e+30			2005-01-16	2005-01-16 23:00:00	2005-01-16	9.7881
2004-01-15 22:00:00	0	1.1e+31			2005-01-17	2005-01-17 23:00:00	2005-01-17	1.9338
2004-01-15 23:00:00	0	1.1e+31			2005-01-18	2005-01-18 23:00:00	2005-01-18	20.4846
2004-01-16	0	1.1e+31			2005-01-19	2005-01-19 23:00:00	2005-01-19	18.5265
2004-01-16 01:00:00	0	1.1e+31			2005-01-20	2005-01-20 23:00:00	2005-01-20	5.732
2004-01-16 02:00:00	0	1.1e+31			2005-01-21	2005-01-21 23:00:00	2005-01-21	23.6433
2004-01-16 03:00:00	0	1.1e+31			2005-01-22	2005-01-22 23:00:00	2005-01-22	2.6503
2004-01-16 04:00:00	0	1.1e+31			2005-01-23	2005-01-23 23:00:00	2005-01-23	9.5401
2004-01-16 05:00:00	0	1e+30			2005-01-24	2005-01-24 23:00:00	2005-01-24	1.0498
2004-01-16 06:00:00	0	1.1e+31			2005-01-25	2005-01-25 23:00:00	2005-01-25	0
2004-01-16 07:00:00	0	1.1e+31			2005-01-26	2005-01-26 23:00:00	2005-01-26	0
2004-01-16 08:00:00	0	1.1e+31			2005-01-27	2005-01-27 23:00:00	2005-01-27	0
2004-01-16 09:00:00	0	1.1e+31			2005-01-28	2005-01-28 23:00:00	2005-01-28	1.555
2004-01-16 10:00:00	0	1e+30			2005-01-29	2005-01-29 23:00:00	2005-01-29	0
2004-01-16 11:00:00	0	1e+30			2005-01-30	2005-01-30 23:00:00	2005-01-30	0.9586
2004-01-16 12:00:00	0	1.1e+31			2005-01-31	2005-01-31 23:00:00	2005-01-31	3.7096
2004-01-16 13:00:00	0	1.1e+31			2005-02-01	2005-02-01 23:00:00	2005-02-01	0
2004-01-16 14:00:00	0	1.1e+31			2005-02-02	2005-02-02 23:00:00	2005-02-02	42.996
2004-01-16 15:00:00	0	1.1e+31			2005-02-03	2005-02-03 23:00:00	2005-02-03	13.5963
2004-01-16 16:00:00	0	1.1e+31			2005-02-04	2005-02-04 23:00:00	2005-02-04	4.764
2004-01-16 17:00:00	0	1e+30			2005-02-05	2005-02-05 23:00:00	2005-02-05	0
2004-01-16 18:00:00	0	1.1e+31			2005-02-06	2005-02-06 23:00:00	2005-02-06	0
2004-01-16 19:00:00	0	1.1e+31			2005-02-07	2005-02-07 23:00:00	2005-02-07	0
2004-01-16 20:00:00	0	1e+30			2005-02-08	2005-02-08 23:00:00	2005-02-08	0
2004-01-16 21:00:00	0	1.1e+31			2005-02-09	2005-02-09 23:00:00	2005-02-09	0
2004-01-16 22:00:00	0	1.1e+31			2005-02-10	2005-02-10 23:00:00	2005-02-10	1.8172
2004-01-16 23:00:00	0	1.1e+31			2005-02-11	2005-02-11 23:00:00	2005-02-11	3.3715
2004-01-17	0	1e+30			2005-02-12	2005-02-12 23:00:00	2005-02-12	0.0189
2004-01-17 01:00:00	0	1.1e+31			2005-02-13	2005-02-13 23:00:00	2005-02-13	0
2004-01-17 02:00:00	0	1.1e+31			2005-02-14	2005-02-14 23:00:00	2005-02-14	0
2004-01-17 03:00:00	0	1.1e+31			2005-02-15	2005-02-15 23:00:00	2005-02-15	0
2004-01-17 04:00:00	0	1e+30			2005-02-16	2005-02-16 23:00:00	2005-02-16	0
2004-01-17 05:00:00	0	1e+30			2005-02-17	2005-02-17 23:00:00	2005-02-17	0
2004-01-17 06:00:00	0	1.1e+31			2005-02-18	2005-02-18 23:00:00	2005-02-18	0
2004-01-17 07:00:00	0	1.1e+31			2005-02-19	2005-02-19 23:00:00	2005-02-19	0
2004-01-17 08:00:00	0	1e+30			2005-02-20	2005-02-20 23:00:00	2005-02-20	0.1597
2004-01-17 09:00:00	0	1e+30			2005-02-21	2005-02-21 23:00:00	2005-02-21	0
2004-01-17 10:00:00	0	1.1e+31			2005-02-22	2005-02-22 23:00:00	2005-02-22	0
2004-01-17 11:00:00	0	1.1e+31			2005-02-23	2005-02-23 23:00:00	2005-02-23	0
2004-01-17 12:00:00	0	1e+30			2005-02-24	2005-02-24 23:00:00	2005-02-24	1.4845
2004-01-17 13:00:00	0	1.1e+31			2005-02-25	2005-02-25 23:00:00	2005-02-25	0.7571
2004-01-17 14:00:00	0	1.1e+31			2005-02-26	2005-02-26 23:00:00	2005-02-26	0
2004-01-17 15:00:00	0	1.1e+31			2005-02-27	2005-02-27 23:00:00	2005-02-27	0.0218
2004-01-17 16:00:00	0	1.1e+31			2005-02-28	2005-02-28 23:00:00	2005-02-28	0.0631
2004-01-17 17:00:00	0	1e+30			2005-03-01	2005-03-01 23:00:00	2005-03-01	0.0194
2004-01-17 18:00:00	0	1.1e+31			2005-03-02	2005-03-02 23:00:00	2005-03-02	0
2004-01-17 19:00:00	0	1.1e+31			2005-03-03	2005-03-03 23:00:00	2005-03-03	0
2004-01-17 20:00:00	0	1.1e+31			2005-03-04	2005-03-04 23:00:00	2005-03-04	2.6465
2004-01-17 21:00:00	0	1.1e+31			2005-03-05	2005-03-05 23:00:00	2005-03-05	13.8021
2004-01-17 22:00:00	0	1.1e+31			2005-03-06	2005-03-06 23:00:00	2005-03-06	8.8552
2004-01-17 23:00:00	0	1.1e+31			2005-03-07	2005-03-07 23:00:00	2005-03-07	1.3674
2004-01-18	0	1.1e+31			2005-03-08	2005-03-08 23:00:00	2005-03-08	2.1691
2004-01-18 01:00:00	0	1.1e+31			2005-03-09	2005-03-09 23:00:00	2005-03-09	0
2004-01-18 02:00:00	0	1.1e+31			2005-03-10	2005-03-10 23:00:00	2005-03-10	0
2004-01-18 03:00:00	0	1.1e+31			2005-03-11	2005-03-11 23:00:00	2005-03-11	0
2004-01-18 04:00:00	0	1.1e+31			2005-03-12	2005-03-12 23:00:00	2005-03-12	0
2004-01-18 05:00:00	0	1e+30			2005-03-13	2005-03-13 23:00:00	2005-03-13	0.4205
2004-01-18 06:00:00	0	1.1e+31			2005-03-14	2005-03-14 23:00:00	2005-03-14	50.8181
2004-01-18 07:00:00	0	1e+30			2005-03-15	2005-03-15 23:00:00	2005-03-15	97.3734
2004-01-18 08:00:00	0	1e+30			2005-03-16	2005-03-16 23:00:00	2005-03-16	6.2469
2004-01-18 09:00:00	0	1.1e+31			2005-03-17	2005-03-17 23:00:00	2005-03-17	2.1189
2004-01-18 10:00:00	0	1e+30			2005-03-18	2005-03-18 23:00:00	2005-03-18	0
2004-01-18 11:00:00	0	1.1e+31			2005-03-19	2005-03-19 23:00:00	2005-03-19	0
2004-01-18 12:00:00	0	1.1e+31			2005-03-20	2005-03-20 23:00:00	2005-03-20	0
2004-01-18 13:00:00	0	1.1e+31			2005-03-21	2005-03-21 23:00:00	2005-03-21	0
2004-01-18 14:00:00	0	1.1e+31			2005-03-22	2005-03-22 23:00:00	2005-03-22	0
2004-01-18 15:00:00	0	1.1e+31			2005-03-23	2005-03-23 23:00:00	2005-03-23	0
2004-01-18 16:00:00	0	1.1e+31			2005-03-24	2005-03-24 23:00:00	2005-03-24	3.9224
2004-01-18 17:00:00	0	1e+30			2005-03-25	2005-03-25 23:00:00	2005-03-25	43.0983
2004-01-18 18:00:00	0	1.1e+31			2005-03-26	2005-03-26 23:00:00	2005-03-26	0.159
2004-01-18 19:00:00	0	1.1e+31			2005-03-27	2005-03-27 23:00:00	2005-03-27	0
2004-01-18 20:00:00	0	1e+30			2005-03-28	2005-03-28 23:00:00	2005-03-28	2.0249
2004-01-18 21:00:00	0	1e+30			2005-03-29	2005-03-29 23:00:00	2005-03-29	0.2644
2004-01-18 22:00:00	0	1.1e+31			2005-03-30	2005-03-30 23:00:00	2005-03-30	0
2004-01-18 23:00:00	0	1.1e+31			2005-03-31	2005-03-31 23:00:00	2005-03-31	0
2004-01-19	0	1e+30			2005-04-01	2005-04-01 23:00:00	2005-04-01	0
2004-01-19 01:00:00	0	1.1e+31			2005-04-02	2005-04-02 23:00:00	2005-04-02	0
2004-01-19 02:00:00	0	1.1e+31			2005-04-03	2005-04-03 23:00:00	2005-04-03	0
2004-01-19 03:00:00	0	1.1e+31			2005-04-04	2005-04-04 23:00:00	2005-04-04	0
2004-01-19 04:00:00	0	1e+30			2005-04-05	2005-04-05 23:00:00	2005-04-05	0
2004-01-19 05:00:00	0	1e+30			2005-04-06	2005-04-06 23:00:00	2005-04-06	0
2004-01-19 06:00:00	0	1.1e+31			2005-04-07	2005-04-07 23:00:00	2005-04-07	0.1179
2004-01-19 07:00:00	0	1e+30			2005-04-08	2005-04-08 23:00:00	2005-04-08	0.5742
2004-01-19 08:00:00	0	1e+30			2005-04-09	2005-04-09 23:00:00	2005-04-09	0
2004-01-19 09:00:00	0	1e+30			2005-04-10	2005-04-10 23:00:00	2005-04-10	9.685
2004-01-19 10:00:00	0	1.1e+31			2005-04-11	2005-04-11 23:00:00	2005-04-11	0.7491
2004-01-19 11:00:00	0	1.1e+31			2005-04-12	2005-04-12 23:00:00	2005-04-12	2.2781
2004-01-19 12:00:00	0	1e+30			2005-04-13	2005-04-13 23:00:00	2005-04-13	8.0298
2004-01-19 13:00:00	0	1.1e+31			2005-04-14	2005-04-14 23:00:00	2005-04-14	0
2004-01-19 14:00:00	0	1.1e+31			2005-04-15	2005-04-15 23:00:00	2005-04-15	0
2004-01-19 15:00:00	0	1.1e+31			2005-04-16	2005-04-16 23:00:00	2005-04-16	0
2004-01-19 16:00:00	0	1.1e+31			2005-04-17	2005-04-17 23:00:00	2005-04-17	0
2004-01-19 17:00:00	0	1e+30			2005-04-18	2005-04-18 23:00:00	2005-04-18	0
2004-01-19 18:00:00	0	1.1e+31			2005-04-19	2005-04-19 23:00:00	2005-04-19	0
2004-01-19 19:00:00	0	1e+30			2005-04-20	2005-04-20 23:00:00	2005-04-20	0
2004-01-19 20:00:00	0	1e+30			2005-04-21	2005-04-21 23:00:00	2005-04-21	0
2004-01-19 21:00:00	0	1e+30			2005-04-22	2005-04-22 23:00:00	2005-04-22	0
2004-01-19 22:00:00	0	1.1e+31			2005-04-23	2005-04-23 23:00:00	2005-04-23	0
2004-01-19 23:00:00	0	1.1e+31			2005-04-24	2005-04-24 23:00:00	2005-04-24	0
2004-01-20	0	1.1e+31			2005-04-25	2005-04-25 23:00:00	2005-04-25	0
2004-01-20 01:00:00	0	1.1e+31			2005-04-26	2005-04-26 23:00:00	2005-04-26	0
2004-01-20 02:00:00	0	1.1e+31			2005-04-27	2005-04-27 23:00:00	2005-04-27	0
2004-01-20 03:00:00	0	1.1e+31			2005-04-28	2005-04-28 23:00:00	2005-04-28	0.1547
2004-01-20 04:00:00	0	1e+30			2005-04-29	2005-04-29 23:00:00	2005-04-29	0
2004-01-20 05:00:00	0	1e+30			2005-04-30	2005-04-30 23:00:00	2005-04-30	0
2004-01-20 06:00:00	0	1.1e+31			2005-05-01	2005-05-01 23:00:00	2005-05-01	0
2004-01-20 07:00:00	0	1.1e+31			2005-05-02	2005-05-02 23:00:00	2005-05-02	0
2004-01-20 08:00:00	0	1.1e+31			2005-05-03	2005-05-03 23:00:00	2005-05-03	0
2004-01-20 09:00:00	0	1.1e+31			2005-05-04	2005-05-04 23:00:00	2005-05-04	0
2004-01-20 10:00:00	0	1.1e+31			2005-05-05	2005-05-05 23:00:00	2005-05-05	0
2004-01-20 11:00:00	0	1.1e+31			2005-05-06	2005-05-06 23:00:00	2005-05-06	0
2004-01-20 12:00:00	0	1.1e+31			2005-05-07	2005-05-07 23:00:00	2005-05-07	0.0337
2004-01-20 13:00:00	0	1.1e+31			2005-05-08	2005-05-08 23:00:00	2005-05-08	0
2004-01-20 14:00:00	0	1.1e+31			2005-05-09	2005-05-09 23:00:00	2005-05-09	0
2004-01-20 15:00:00	0	1.1e+31			2005-05-10	2005-05-10 23:00:00	2005-05-10	0
2004-01-20 16:00:00	0	1.1e+31			2005-05-11	2005-05-11 23:00:00	2005-05-11	0
2004-01-20 17:00:00	0	1e+30			2005-05-12	2005-05-12 23:00:00	2005-05-12	0
2004-01-20 18:00:00	1.1529	1.1e+31			2005-05-13	2005-05-13 23:00:00	2005-05-13	0
2004-01-20 19:00:00	0.6192	1.1e+31			2005-05-14	2005-05-14 23:00:00	2005-05-14	0
2004-01-20 20:00:00	0	1e+30			2005-05-15	2005-05-15 23:00:00	2005-05-15	0
2004-01-20 21:00:00	0	1.1e+31			2005-05-16	2005-05-16 23:00:00	2005-05-16	0
2004-01-20 22:00:00	0	1.1e+31			2005-05-17	2005-05-17 23:00:00	2005-05-17	0
2004-01-20 23:00:00	0	1e+30			2005-05-18	2005-05-18 23:00:00	2005-05-18	0
2004-01-21	0	1.1e+31			2005-05-19	2005-05-19 23:00:00	2005-05-19	0
2004-01-21 01:00:00	0	1.1e+31			2005-05-20	2005-05-20 23:00:00	2005-05-20	0
2004-01-21 02:00:00	0	1.1e+31			2005-05-21	2005-05-21 23:00:00	2005-05-21	0
2004-01-21 03:00:00	0	1.1e+31			2005-05-22	2005-05-22 23:00:00	2005-05-22	0
2004-01-21 04:00:00	0	1.1e+31			2005-05-23	2005-05-23 23:00:00	2005-05-23	0
2004-01-21 05:00:00	0	1e+30			2005-05-24	2005-05-24 23:00:00	2005-05-24	0
2004-01-21 06:00:00	0	1.1e+31			2005-05-25	2005-05-25 23:00:00	2005-05-25	0
2004-01-21 07:00:00	0	1.1e+31			2005-05-26	2005-05-26 23:00:00	2005-05-26	0
2004-01-21 08:00:00	0	1.1e+31			2005-05-27	2005-05-27 23:00:00	2005-05-27	0.0127
2004-01-21 09:00:00	0	1e+30			2005-05-28	2005-05-28 23:00:00	2005-05-28	0
2004-01-21 10:00:00	0	1.1e+31			2005-05-29	2005-05-29 23:00:00	2005-05-29	0
2004-01-21 11:00:00	0.0231	1.1e+31			2005-05-30	2005-05-30 23:00:00	2005-05-30	0
2004-01-21 12:00:00	0.6299	1e+30			2005-05-31	2005-05-31 23:00:00	2005-05-31	0
2004-01-21 13:00:00	0.1135	1.1e+31			2005-06-01	2005-06-01 23:00:00	2005-06-01	0
2004-01-21 14:00:00	0	1.1e+31			2005-06-02	2005-06-02 23:00:00	2005-06-02	0
2004-01-21 15:00:00	0	1.1e+31			2005-06-03	2005-06-03 23:00:00	2005-06-03	0
2004-01-21 16:00:00	0	1.1e+31			2005-06-04	2005-06-04 23:00:00	2005-06-04	0
2004-01-21 17:00:00	0	1e+30			2005-06-05	2005-06-05 23:00:00	2005-06-05	0
2004-01-21 18:00:00	0	1.1e+31			2005-06-06	2005-06-06 23:00:00	2005-06-06	0
2004-01-21 19:00:00	0	1e+30			2005-06-07	2005-06-07 23:00:00	2005-06-07	0
2004-01-21 20:00:00	0	1.1e+31			2005-06-08	2005-06-08 23:00:00	2005-06-08	0
2004-01-21 21:00:00	0	1.1e+31			2005-06-09	2005-06-09 23:00:00	2005-06-09	0
2004-01-21 22:00:00	0	1.1e+31			2005-06-10	2005-06-10 23:00:00	2005-06-10	0
2004-01-21 23:00:00	0	1.1e+31			2005-06-11	2005-06-11 23:00:00	2005-06-11	0
2004-01-22	0	1.1e+31			2005-06-12	2005-06-12 23:00:00	2005-06-12	0
2004-01-22 01:00:00	0	1.1e+31			2005-06-13	2005-06-13 23:00:00	2005-06-13	0
2004-01-22 02:00:00	0	1.1e+31			2005-06-14	2005-06-14 23:00:00	2005-06-14	0
2004-01-22 03:00:00	0	1.1e+31			2005-06-15	2005-06-15 23:00:00	2005-06-15	0
2004-01-22 04:00:00	0	1e+30			2005-06-16	2005-06-16 23:00:00	2005-06-16	0
2004-01-22 05:00:00	0	1.1e+31			2005-06-17	2005-06-17 23:00:00	2005-06-17	0
2004-01-22 06:00:00	0	1.1e+31			2005-06-18	2005-06-18 23:00:00	2005-06-18	0
2004-01-22 07:00:00	0	1.1e+31			2005-06-19	2005-06-19 23:00:00	2005-06-19	0.086
2004-01-22 08:00:00	0	1e+30			2005-06-20	2005-06-20 23:00:00	2005-06-20	0
2004-01-22 09:00:00	0	1e+30			2005-06-21	2005-06-21 23:00:00	2005-06-21	0
2004-01-22 10:00:00	0	1.1e+31			2005-06-22	2005-06-22 23:00:00	2005-06-22	0.034
2004-01-22 11:00:00	0	1.1e+31			2005-06-23	2005-06-23 23:00:00	2005-06-23	0
2004-01-22 12:00:00	0	1.1e+31			2005-06-24	2005-06-24 23:00:00	2005-06-24	0
2004-01-22 13:00:00	0	1.1e+31			2005-06-25	2005-06-25 23:00:00	2005-06-25	0
2004-01-22 14:00:00	0	1.1e+31			2005-06-26	2005-06-26 23:00:00	2005-06-26	0
2004-01-22 15:00:00	0	1.1e+31			2005-06-27	2005-06-27 23:00:00	2005-06-27	0
2004-01-22 16:00:00	0	1e+30			2005-06-28	2005-06-28 23:00:00	2005-06-28	0
2004-01-22 17:00:00	0	1e+30			2005-06-29	2005-06-29 23:00:00	2005-06-29	0
2004-01-22 18:00:00	0	1e+30			2005-06-30	2005-06-30 23:00:00	2005-06-30	0
2004-01-22 19:00:00	0	1.1e+31			2005-07-01	2005-07-01 23:00:00	2005-07-01	0
2004-01-22 20:00:00	0	1.1e+31			2005-07-02	2005-07-02 23:00:00	2005-07-02	0
2004-01-22 21:00:00	0	1e+30			2005-07-03	2005-07-03 23:00:00	2005-07-03	0
2004-01-22 22:00:00	0	1.1e+31			2005-07-04	2005-07-04 23:00:00	2005-07-04	0
2004-01-22 23:00:00	0	1e+30			2005-07-05	2005-07-05 23:00:00	2005-07-05	0
2004-01-23	0	1.1e+31			2005-07-06	2005-07-06 23:00:00	2005-07-06	0
2004-01-23 01:00:00	0	1.1e+31			2005-07-07	2005-07-07 23:00:00	2005-07-07	0.1662
2004-01-23 02:00:00	0	1.1e+31			2005-07-08	2005-07-08 23:00:00	2005-07-08	0
2004-01-23 03:00:00	0	1.1e+31			2005-07-09	2005-07-09 23:00:00	2005-07-09	0
2004-01-23 04:00:00	0	1.1e+31			2005-07-10	2005-07-10 23:00:00	2005-07-10	0
2004-01-23 05:00:00	0	1e+30			2005-07-11	2005-07-11 23:00:00	2005-07-11	0.0153
2004-01-23 06:00:00	0	1.1e+31			2005-07-12	2005-07-12 23:00:00	2005-07-12	0
2004-01-23 07:00:00	0	1e+30			2005-07-13	2005-07-13 23:00:00	2005-07-13	0.5791
2004-01-23 08:00:00	0	1e+30			2005-07-14	2005-07-14 23:00:00	2005-07-14	0
2004-01-23 09:00:00	0	1.1e+31			2005-07-15	2005-07-15 23:00:00	2005-07-15	0
2004-01-23 10:00:00	0.0106	1.1e+31			2005-07-16	2005-07-16 23:00:00	2005-07-16	0
2004-01-23 11:00:00	0	1.1e+31			2005-07-17	2005-07-17 23:00:00	2005-07-17	0
2004-01-23 12:00:00	0.6317	1e+30			2005-07-18	2005-07-18 23:00:00	2005-07-18	0
2004-01-23 13:00:00	0	1.1e+31			2005-07-19	2005-07-19 23:00:00	2005-07-19	0
2004-01-23 14:00:00	0	1.1e+31			2005-07-20	2005-07-20 23:00:00	2005-07-20	0
2004-01-23 15:00:00	0	1.1e+31			2005-07-21	2005-07-21 23:00:00	2005-07-21	0
2004-01-23 16:00:00	0	1.1e+31			2005-07-22	2005-07-22 23:00:00	2005-07-22	0
2004-01-23 17:00:00	0	1e+30			2005-07-23	2005-07-23 23:00:00	2005-07-23	0
2004-01-23 18:00:00	0	1.1e+31			2005-07-24	2005-07-24 23:00:00	2005-07-24	0
2004-01-23 19:00:00	0	1.1e+31			2005-07-25	2005-07-25 23:00:00	2005-07-25	0
2004-01-23 20:00:00	0	1.1e+31			2005-07-26	2005-07-26 23:00:00	2005-07-26	0
2004-01-23 21:00:00	0	1e+30			2005-07-27	2005-07-27 23:00:00	2005-07-27	0
2004-01-23 22:00:00	0	1.1e+31			2005-07-28	2005-07-28 23:00:00	2005-07-28	0
2004-01-23 23:00:00	0	1.1e+31			2005-07-29	2005-07-29 23:00:00	2005-07-29	0
2004-01-24	0	1e+30			2005-07-30	2005-07-30 23:00:00	2005-07-30	0
2004-01-24 01:00:00	0	1.1e+31			2005-07-31	2005-07-31 23:00:00	2005-07-31	0
2004-01-24 02:00:00	0	1.1e+31			2005-08-01	2005-08-01 23:00:00	2005-08-01	0
2004-01-24 03:00:00	0	1.1e+31			2005-08-02	2005-08-02 23:00:00	2005-08-02	0
2004-01-24 04:00:00	0	1.1e+31			2005-08-03	2005-08-03 23:00:00	2005-08-03	0.0354
2004-01-24 05:00:00	0	1e+30			2005-08-04	2005-08-04 23:00:00	2005-08-04	0
2004-01-24 06:00:00	0	1.1e+31			2005-08-05	2005-08-05 23:00:00	2005-08-05	0
2004-01-24 07:00:00	0	1.1e+31			2005-08-06	2005-08-06 23:00:00	2005-08-06	0
2004-01-24 08:00:00	0	1e+30			2005-08-07	2005-08-07 23:00:00	2005-08-07	0
2004-01-24 09:00:00	0	1.1e+31			2005-08-08	2005-08-08 23:00:00	2005-08-08	0
2004-01-24 10:00:00	0	1.1e+31			2005-08-09	2005-08-09 23:00:00	2005-08-09	0
2004-01-24 11:00:00	0	1.1e+31			2005-08-10	2005-08-10 23:00:00	2005-08-10	0.1244
2004-01-24 12:00:00	0.1088	1e+30			2005-08-11	2005-08-11 23:00:00	2005-08-11	0
2004-01-24 13:00:00	0	1.1e+31			2005-08-12	2005-08-12 23:00:00	2005-08-12	0
2004-01-24 14:00:00	0	1.1e+31			2005-08-13	2005-08-13 23:00:00	2005-08-13	0
2004-01-24 15:00:00	0	1.1e+31			2005-08-14	2005-08-14 23:00:00	2005-08-14	0
2004-01-24 16:00:00	0	1.1e+31			2005-08-15	2005-08-15 23:00:00	2005-08-15	0
2004-01-24 17:00:00	0	1.1e+31			2005-08-16	2005-08-16 23:00:00	2005-08-16	0
2004-01-24 18:00:00	0	1e+30			2005-08-17	2005-08-17 23:00:00	2005-08-17	0
2004-01-24 19:00:00	0	1.1e+31			2005-08-18	2005-08-18 23:00:00	2005-08-18	0.0109
2004-01-24 20:00:00	0	1e+30			2005-08-19	2005-08-19 23:00:00	2005-08-19	0
2004-01-24 21:00:00	0	1.1e+31			2005-08-20	2005-08-20 23:00:00	2005-08-20	0
2004-01-24 22:00:00	0	1.1e+31			2005-08-21	2005-08-21 23:00:00	2005-08-21	0
2004-01-24 23:00:00	0	1.1e+31			2005-08-22	2005-08-22 23:00:00	2005-08-22	0
2004-01-25	0	1.1e+31			2005-08-23	2005-08-23 23:00:00	2005-08-23	0
2004-01-25 01:00:00	0	1.1e+31			2005-08-24	2005-08-24 23:00:00	2005-08-24	0
2004-01-25 02:00:00	0	1.1e+31			2005-08-25	2005-08-25 23:00:00	2005-08-25	0
2004-01-25 03:00:00	0	1.1e+31			2005-08-26	2005-08-26 23:00:00	2005-08-26	0
2004-01-25 04:00:00	0	1.1e+31			2005-08-27	2005-08-27 23:00:00	2005-08-27	0
2004-01-25 05:00:00	0	1e+30			2005-08-28	2005-08-28 23:00:00	2005-08-28	0
2004-01-25 06:00:00	0	1.1e+31			2005-08-29	2005-08-29 23:00:00	2005-08-29	0
2004-01-25 07:00:00	0	1e+30			2005-08-30	2005-08-30 23:00:00	2005-08-30	0
2004-01-25 08:00:00	0	1.1e+31			2005-08-31	2005-08-31 23:00:00	2005-08-31	0
2004-01-25 09:00:00	0	1e+30			2005-09-01	2005-09-01 23:00:00	2005-09-01	0
2004-01-25 10:00:00	0	1.1e+31			2005-09-02	2005-09-02 23:00:00	2005-09-02	0
2004-01-25 11:00:00	0	1.1e+31			2005-09-03	2005-09-03 23:00:00	2005-09-03	0
2004-01-25 12:00:00	0	1.1e+31			2005-09-04	2005-09-04 23:00:00	2005-09-04	0
2004-01-25 13:00:00	0	1.1e+31			2005-09-05	2005-09-05 23:00:00	2005-09-05	0
2004-01-25 14:00:00	0	1.1e+31			2005-09-06	2005-09-06 23:00:00	2005-09-06	0
2004-01-25 15:00:00	0	1.1e+31			2005-09-07	2005-09-07 23:00:00	2005-09-07	0
2004-01-25 16:00:00	0	1.1e+31			2005-09-08	2005-09-08 23:00:00	2005-09-08	0.0137
2004-01-25 17:00:00	0	1.1e+31			2005-09-09	2005-09-09 23:00:00	2005-09-09	0
2004-01-25 18:00:00	0	1.1e+31			2005-09-10	2005-09-10 23:00:00	2005-09-10	0
2004-01-25 19:00:00	0	1.1e+31			2005-09-11	2005-09-11 23:00:00	2005-09-11	0
2004-01-25 20:00:00	0	1e+30			2005-09-12	2005-09-12 23:00:00	2005-09-12	0
2004-01-25 21:00:00	0	1.1e+31			2005-09-13	2005-09-13 23:00:00	2005-09-13	0
2004-01-25 22:00:00	0.0275	1.1e+31			2005-09-14	2005-09-14 23:00:00	2005-09-14	0.0832
2004-01-25 23:00:00	0.0163	1.1e+31			2005-09-15	2005-09-15 23:00:00	2005-09-15	0.1368
2004-01-26	0	1e+30			2005-09-16	2005-09-16 23:00:00	2005-09-16	0
2004-01-26 01:00:00	0	1.1e+31			2005-09-17	2005-09-17 23:00:00	2005-09-17	0
2004-01-26 02:00:00	0	1.1e+31			2005-09-18	2005-09-18 23:00:00	2005-09-18	0
2004-01-26 03:00:00	0	1.1e+31			2005-09-19	2005-09-19 23:00:00	2005-09-19	0
2004-01-26 04:00:00	0	1e+30			2005-09-20	2005-09-20 23:00:00	2005-09-20	0.0278
2004-01-26 05:00:00	0	1e+30			2005-09-21	2005-09-21 23:00:00	2005-09-21	0.0101
2004-01-26 06:00:00	0	1e+30			2005-09-22	2005-09-22 23:00:00	2005-09-22	0
2004-01-26 07:00:00	0	1e+30			2005-09-23	2005-09-23 23:00:00	2005-09-23	0
2004-01-26 08:00:00	0	1.1e+31			2005-09-24	2005-09-24 23:00:00	2005-09-24	0
2004-01-26 09:00:00	0	1e+30			2005-09-25	2005-09-25 23:00:00	2005-09-25	0
2004-01-26 10:00:00	0	1.1e+31			2005-09-26	2005-09-26 23:00:00	2005-09-26	0
2004-01-26 11:00:00	0	1.1e+31			2005-09-27	2005-09-27 23:00:00	2005-09-27	0
2004-01-26 12:00:00	0	1e+30			2005-09-28	2005-09-28 23:00:00	2005-09-28	0.2494
2004-01-26 13:00:00	0	1.1e+31			2005-09-29	2005-09-29 23:00:00	2005-09-29	0
2004-01-26 14:00:00	0	1.1e+31			2005-09-30	2005-09-30 23:00:00	2005-09-30	0
2004-01-26 15:00:00	0	1.1e+31			2005-10-01	2005-10-01 23:00:00	2005-10-01	0
2004-01-26 16:00:00	0	1e+30			2005-10-02	2005-10-02 23:00:00	2005-10-02	0
2004-01-26 17:00:00	0	1e+30			2005-10-03	2005-10-03 23:00:00	2005-10-03	0
2004-01-26 18:00:00	0	1.1e+31			2005-10-04	2005-10-04 23:00:00	2005-10-04	0
2004-01-26 19:00:00	0	1.1e+31			2005-10-05	2005-10-05 23:00:00	2005-10-05	0
2004-01-26 20:00:00	0	1e+30			2005-10-06	2005-10-06 23:00:00	2005-10-06	0
2004-01-26 21:00:00	0	1e+30			2005-10-07	2005-10-07 23:00:00	2005-10-07	0.6549
2004-01-26 22:00:00	0	1.1e+31			2005-10-08	2005-10-08 23:00:00	2005-10-08	0
2004-01-26 23:00:00	0	1.1e+31			2005-10-09	2005-10-09 23:00:00	2005-10-09	0
2004-01-27	0	1.1e+31			2005-10-10	2005-10-10 23:00:00	2005-10-10	0
2004-01-27 01:00:00	0	1.1e+31			2005-10-11	2005-10-11 23:00:00	2005-10-11	0
2004-01-27 02:00:00	0	1.1e+31			2005-10-12	2005-10-12 23:00:00	2005-10-12	0
2004-01-27 03:00:00	0	1.1e+31			2005-10-13	2005-10-13 23:00:00	2005-10-13	0
2004-01-27 04:00:00	0	1e+30			2005-10-14	2005-10-14 23:00:00	2005-10-14	0
2004-01-27 05:00:00	0	1e+30			2005-10-15	2005-10-15 23:00:00	2005-10-15	0
2004-01-27 06:00:00	0	1.1e+31			2005-10-16	2005-10-16 23:00:00	2005-10-16	0
2004-01-27 07:00:00	0	1.1e+31			2005-10-17	2005-10-17 23:00:00	2005-10-17	1.5265
2004-01-27 08:00:00	0	1e+30			2005-10-18	2005-10-18 23:00:00	2005-10-18	4.4637
2004-01-27 09:00:00	0	1.1e+31			2005-10-19	2005-10-19 23:00:00	2005-10-19	16.7338
2004-01-27 10:00:00	0	1.1e+31			2005-10-20	2005-10-20 23:00:00	2005-10-20	7.5441
2004-01-27 11:00:00	0	1.1e+31			2005-10-21	2005-10-21 23:00:00	2005-10-21	0.199
2004-01-27 12:00:00	0	1.1e+31			2005-10-22	2005-10-22 23:00:00	2005-10-22	0
2004-01-27 13:00:00	0	1.1e+31			2005-10-23	2005-10-23 23:00:00	2005-10-23	0
2004-01-27 14:00:00	0	1.1e+31			2005-10-24	2005-10-24 23:00:00	2005-10-24	3.0301
2004-01-27 15:00:00	0	1e+30			2005-10-25	2005-10-25 23:00:00	2005-10-25	0
2004-01-27 16:00:00	0	1e+30			2005-10-26	2005-10-26 23:00:00	2005-10-26	0
2004-01-27 17:00:00	0	1e+30			2005-10-27	2005-10-27 23:00:00	2005-10-27	0
2004-01-27 18:00:00	0	1.1e+31			2005-10-28	2005-10-28 23:00:00	2005-10-28	0
2004-01-27 19:00:00	0	1e+30			2005-10-29	2005-10-29 23:00:00	2005-10-29	0
2004-01-27 20:00:00	0	1.1e+31			2005-10-30	2005-10-30 23:00:00	2005-10-30	0
2004-01-27 21:00:00	0	1e+30			2005-10-31	2005-10-31 23:00:00	2005-10-31	0
2004-01-27 22:00:00	0	1.1e+31			2005-11-01	2005-11-01 23:00:00	2005-11-01	0
2004-01-27 23:00:00	0	1.1e+31			2005-11-02	2005-11-02 23:00:00	2005-11-02	0
2004-01-28	0	1e+30			2005-11-03	2005-11-03 23:00:00	2005-11-03	0
2004-01-28 01:00:00	0	1.1e+31			2005-11-04	2005-11-04 23:00:00	2005-11-04	0.0228
2004-01-28 02:00:00	0	1.1e+31			2005-11-05	2005-11-05 23:00:00	2005-11-05	0
2004-01-28 03:00:00	0	1.1e+31			2005-11-06	2005-11-06 23:00:00	2005-11-06	0
2004-01-28 04:00:00	0	1.1e+31			2005-11-07	2005-11-07 23:00:00	2005-11-07	0.2113
2004-01-28 05:00:00	0	1e+30			2005-11-08	2005-11-08 23:00:00	2005-11-08	0.0827
2004-01-28 06:00:00	0	1.1e+31			2005-11-09	2005-11-09 23:00:00	2005-11-09	0.0406
2004-01-28 07:00:00	0	1.1e+31			2005-11-10	2005-11-10 23:00:00	2005-11-10	0
2004-01-28 08:00:00	0	1e+30			2005-11-11	2005-11-11 23:00:00	2005-11-11	0.0488
2004-01-28 09:00:00	0.0128	1.1e+31			2005-11-12	2005-11-12 23:00:00	2005-11-12	0.1541
2004-01-28 10:00:00	0	1.1e+31			2005-11-13	2005-11-13 23:00:00	2005-11-13	0.0152
2004-01-28 11:00:00	0	1.1e+31			2005-11-14	2005-11-14 23:00:00	2005-11-14	15.9053
2004-01-28 12:00:00	0	1e+30			2005-11-15	2005-11-15 23:00:00	2005-11-15	10.3446
2004-01-28 13:00:00	0	1.1e+31			2005-11-16	2005-11-16 23:00:00	2005-11-16	0
2004-01-28 14:00:00	0	1.1e+31			2005-11-17	2005-11-17 23:00:00	2005-11-17	0
2004-01-28 15:00:00	0	1.1e+31			2005-11-18	2005-11-18 23:00:00	2005-11-18	64.7106
2004-01-28 16:00:00	0	1.1e+31			2005-11-19	2005-11-19 23:00:00	2005-11-19	11.915
2004-01-28 17:00:00	0	1e+30			2005-11-20	2005-11-20 23:00:00	2005-11-20	0.0982
2004-01-28 18:00:00	0	1.1e+31			2005-11-21	2005-11-21 23:00:00	2005-11-21	9.4291
2004-01-28 19:00:00	0	1e+30			2005-11-22	2005-11-22 23:00:00	2005-11-22	0.2317
2004-01-28 20:00:00	0	1.1e+31			2005-11-23	2005-11-23 23:00:00	2005-11-23	0
2004-01-28 21:00:00	0	1e+30			2005-11-24	2005-11-24 23:00:00	2005-11-24	0.0116
2004-01-28 22:00:00	0	1.1e+31			2005-11-25	2005-11-25 23:00:00	2005-11-25	6.2751
2004-01-28 23:00:00	0	1.1e+31			2005-11-26	2005-11-26 23:00:00	2005-11-26	19.5139
2004-01-29	0	1.1e+31			2005-11-27	2005-11-27 23:00:00	2005-11-27	17.0851
2004-01-29 01:00:00	0	1.1e+31			2005-11-28	2005-11-28 23:00:00	2005-11-28	12.471
2004-01-29 02:00:00	0	1.1e+31			2005-11-29	2005-11-29 23:00:00	2005-11-29	6.9364
2004-01-29 03:00:00	0	1.1e+31			2005-11-30	2005-11-30 23:00:00	2005-11-30	2.5222
2004-01-29 04:00:00	0	1.1e+31			2005-12-01	2005-12-01 23:00:00	2005-12-01	26.7215
2004-01-29 05:00:00	0	1e+30			2005-12-02	2005-12-02 23:00:00	2005-12-02	1.8929
2004-01-29 06:00:00	0	1.1e+31			2005-12-03	2005-12-03 23:00:00	2005-12-03	0.7201
2004-01-29 07:00:00	0	1.1e+31			2005-12-04	2005-12-04 23:00:00	2005-12-04	2.4094
2004-01-29 08:00:00	0	1.1e+31			2005-12-05	2005-12-05 23:00:00	2005-12-05	0
2004-01-29 09:00:00	0	1.1e+31			2005-12-06	2005-12-06 23:00:00	2005-12-06	2.0485
2004-01-29 10:00:00	0	1.1e+31			2005-12-07	2005-12-07 23:00:00	2005-12-07	2.8109
2004-01-29 11:00:00	0	1.1e+31			2005-12-08	2005-12-08 23:00:00	2005-12-08	5.0938
2004-01-29 12:00:00	0	1.1e+31			2005-12-09	2005-12-09 23:00:00	2005-12-09	0.0696
2004-01-29 13:00:00	0	1.1e+31			2005-12-10	2005-12-10 23:00:00	2005-12-10	16.9907
2004-01-29 14:00:00	0	1.1e+31			2005-12-11	2005-12-11 23:00:00	2005-12-11	20.0078
2004-01-29 15:00:00	0	1.1e+31			2005-12-12	2005-12-12 23:00:00	2005-12-12	1.0138
2004-01-29 16:00:00	0	1e+30			2005-12-13	2005-12-13 23:00:00	2005-12-13	12.8802
2004-01-29 17:00:00	0	1e+30			2005-12-14	2005-12-14 23:00:00	2005-12-14	12.9856
2004-01-29 18:00:00	0.8735	1.1e+31			2005-12-15	2005-12-15 23:00:00	2005-12-15	3.8439
2004-01-29 19:00:00	0.8418	1.1e+31			2005-12-16	2005-12-16 23:00:00	2005-12-16	2.0235
2004-01-29 20:00:00	0.1729	1e+30			2005-12-17	2005-12-17 23:00:00	2005-12-17	22.1755
2004-01-29 21:00:00	0.8426	1.1e+31			2005-12-18	2005-12-18 23:00:00	2005-12-18	10.9347
2004-01-29 22:00:00	0	1.1e+31			2005-12-19	2005-12-19 23:00:00	2005-12-19	3.3904
2004-01-29 23:00:00	0	1e+30			2005-12-20	2005-12-20 23:00:00	2005-12-20	2.677
2004-01-30	0	1.1e+31			2005-12-21	2005-12-21 23:00:00	2005-12-21	0.0918
2004-01-30 01:00:00	0	1.1e+31			2005-12-22	2005-12-22 23:00:00	2005-12-22	0.0546
2004-01-30 02:00:00	0	1.1e+31			2005-12-23	2005-12-23 23:00:00	2005-12-23	0
2004-01-30 03:00:00	0	1.1e+31			2005-12-24	2005-12-24 23:00:00	2005-12-24	0
2004-01-30 04:00:00	0	1e+30			2005-12-25	2005-12-25 23:00:00	2005-12-25	0
2004-01-30 05:00:00	0	1.1e+31			2005-12-26	2005-12-26 23:00:00	2005-12-26	55.439
2004-01-30 06:00:00	0	1.1e+31			2005-12-27	2005-12-27 23:00:00	2005-12-27	10.1541
2004-01-30 07:00:00	0	1.1e+31			2005-12-28	2005-12-28 23:00:00	2005-12-28	5.1541
2004-01-30 08:00:00	0	1e+30			2005-12-29	2005-12-29 23:00:00	2005-12-29	19.1472
2004-01-30 09:00:00	0	1e+30			2005-12-30	2005-12-30 23:00:00	2005-12-30	0
2004-01-30 10:00:00	0.0278	1.1e+31			2005-12-31	2005-12-31 23:00:00	2005-12-31	0.0566
2004-01-30 11:00:00	0	1.1e+31			2006-01-01	2006-01-01 23:00:00	2006-01-01	16.608
2004-01-30 12:00:00	2.029	1e+30			2006-01-02	2006-01-02 23:00:00	2006-01-02	23.3873
2004-01-30 13:00:00	1.5647	1.1e+31			2006-01-03	2006-01-03 23:00:00	2006-01-03	31.6023
2004-01-30 14:00:00	0	1e+30			2006-01-04	2006-01-04 23:00:00	2006-01-04	0.3918
2004-01-30 15:00:00	0	1.1e+31			2006-01-05	2006-01-05 23:00:00	2006-01-05	5.3295
2004-01-30 16:00:00	0	1.1e+31			2006-01-06	2006-01-06 23:00:00	2006-01-06	2.5845
2004-01-30 17:00:00	0	1e+30			2006-01-07	2006-01-07 23:00:00	2006-01-07	30.5346
2004-01-30 18:00:00	0	1.1e+31			2006-01-08	2006-01-08 23:00:00	2006-01-08	0
2004-01-30 19:00:00	0	1.1e+31			2006-01-09	2006-01-09 23:00:00	2006-01-09	13.7482
2004-01-30 20:00:00	0	1.1e+31			2006-01-10	2006-01-10 23:00:00	2006-01-10	35.1608
2004-01-30 21:00:00	0	1.1e+31			2006-01-11	2006-01-11 23:00:00	2006-01-11	5.8017
2004-01-30 22:00:00	0	1.1e+31			2006-01-12	2006-01-12 23:00:00	2006-01-12	24.0505
2004-01-30 23:00:00	0	1.1e+31			2006-01-13	2006-01-13 23:00:00	2006-01-13	2.2053
2004-01-31	0	1e+30			2006-01-14	2006-01-14 23:00:00	2006-01-14	35.546
2004-01-31 01:00:00	0	1.1e+31			2006-01-15	2006-01-15 23:00:00	2006-01-15	7.9428
2004-01-31 02:00:00	0	1.1e+31			2006-01-16	2006-01-16 23:00:00	2006-01-16	21.4176
2004-01-31 03:00:00	0	1e+30			2006-01-17	2006-01-17 23:00:00	2006-01-17	16.9633
2004-01-31 04:00:00	0	1.1e+31			2006-01-18	2006-01-18 23:00:00	2006-01-18	0
2004-01-31 05:00:00	0	1.1e+31			2006-01-19	2006-01-19 23:00:00	2006-01-19	0.1723
2004-01-31 06:00:00	0	1.1e+31			2006-01-20	2006-01-20 23:00:00	2006-01-20	0
2004-01-31 07:00:00	0	1.1e+31			2006-01-21	2006-01-21 23:00:00	2006-01-21	0
2004-01-31 08:00:00	0	1e+30			2006-01-22	2006-01-22 23:00:00	2006-01-22	5.1597
2004-01-31 09:00:00	0	1e+30			2006-01-23	2006-01-23 23:00:00	2006-01-23	58.3302
2004-01-31 10:00:00	0.0385	1.1e+31			2006-01-24	2006-01-24 23:00:00	2006-01-24	6.1489
2004-01-31 11:00:00	0.2362	1.1e+31			2006-01-25	2006-01-25 23:00:00	2006-01-25	0
2004-01-31 12:00:00	3.2979	1.1e+31			2006-01-26	2006-01-26 23:00:00	2006-01-26	0
2004-01-31 13:00:00	0.2587	1e+30			2006-01-27	2006-01-27 23:00:00	2006-01-27	3.2318
2004-01-31 14:00:00	2.2383	1.1e+31			2006-01-28	2006-01-28 23:00:00	2006-01-28	1.4395
2004-01-31 15:00:00	1.2451	1.1e+31			2006-01-29	2006-01-29 23:00:00	2006-01-29	0.4859
[truncated: 157,064 more rows]

## Sheet: Oesao
Latitude:	-10.1297		Longitude:		123.795
[truncated: 157,802 more rows]

## Sheet: Eltari
Latitude:	-10.168		Longitude:		123.67
[truncated: 6,577 more rows]

[truncated: 1 more sheets: Kota Lama]
