# Supplementary material for: Identifying potential sites for rainwater harvesting ponds (embung) in Indonesia’s semi-arid region using GIS-based MCA techniques and satellite rainfall data
Source: PLoS One. 2023 Jun 7;18(6):e0286061. doi: 10.1371/journal.pone.0286061 (PMC10249980; doi:10.1371/journal.pone.0286061)
Supplement: S1 File — (ZIP) [file pone.0286061.s002.zip]

Archive with 60 entries (60 files):
- Raster file/Agriculture.tfw
- Raster file/Agriculture.tif
- Raster file/Agriculture.tif.aux.xml
- Raster file/Agriculture.tif.ovr
- Raster file/Agriculture.tif.vat.cpg
- Raster file/Agriculture.tif.vat.dbf
- Raster file/Domestic_need.tfw
- Raster file/Domestic_need.tif
- Raster file/Domestic_need.tif.aux.xml
- Raster file/Domestic_need.tif.ovr
- Raster file/Domestic_need.tif.vat.cpg
- Raster file/Domestic_need.tif.vat.dbf
- Raster file/Landcover.tfw
- Raster file/Landcover.tif
- Raster file/Landcover.tif.aux.xml
- Raster file/Landcover.tif.ovr
- Raster file/Landcover.tif.vat.cpg
- Raster file/Landcover.tif.vat.dbf
- Raster file/Landownership.tfw
- Raster file/Landownership.tif
- Raster file/Landownership.tif.aux.xml
- Raster file/Landownership.tif.ovr
- Raster file/Landownership.tif.vat.cpg
- Raster file/Landownership.tif.vat.dbf
- Raster file/Livestocks.tfw
- Raster file/Livestocks.tif
- Raster file/Livestocks.tif.aux.xml
- Raster file/Livestocks.tif.ovr
- Raster file/Livestocks.tif.vat.cpg
- Raster file/Livestocks.tif.vat.dbf
- Raster file/River_discharge.tfw
- Raster file/River_discharge.tif
- Raster file/River_discharge.tif.aux.xml
- Raster file/River_discharge.tif.ovr
- Raster file/River_discharge.tif.vat.cpg
- Raster file/River_discharge.tif.vat.dbf
- Raster file/River_order.tfw
- Raster file/River_order.tif
- Raster file/River_order.tif.aux.xml
- Raster file/River_order.tif.ovr
- Raster file/River_order.tif.vat.cpg
- Raster file/River_order.tif.vat.dbf
- Raster file/Slope.tfw
- Raster file/Slope.tif
- Raster file/Slope.tif.aux.xml
- Raster file/Slope.tif.ovr
- Raster file/Slope.tif.vat.cpg
- Raster file/Slope.tif.vat.dbf
- Raster file/Soil_type.tfw
- Raster file/Soil_type.tif
- Raster file/Soil_type.tif.aux.xml
- Raster file/Soil_type.tif.ovr
- Raster file/Soil_type.tif.vat.cpg
- Raster file/Soil_type.tif.vat.dbf
- Raster file/tif1.tfw
- Raster file/tif1.tif
- Raster file/tif1.tif.aux.xml
- Raster file/tif1.tif.ovr
- Raster file/tif1.tif.vat.cpg
- Raster file/tif1.tif.vat.dbf
