# Supplementary material for: Identifying potential sites for rainwater harvesting ponds (embung) in Indonesia’s semi-arid region using GIS-based MCA techniques and satellite rainfall data
Source: PLoS One. 2023 Jun 7;18(6):e0286061. doi: 10.1371/journal.pone.0286061 (PMC10249980; doi:10.1371/journal.pone.0286061)
Supplement: S1 File — (ZIP) [file pone.0286061.s002.zip › Raster file/Landcover.tif.aux.xml]

<PAMDataset>
  <Metadata>
    <MDI key="DataType">Generic</MDI>
  </Metadata>
  <Metadata domain="Esri">
    <MDI key="PyramidResamplingType">NEAREST</MDI>
  </Metadata>
  <PAMRasterBand band="1">
    <Histograms>
      <HistItem>
        <HistMin>-0.5</HistMin>
        <HistMax>1.5</HistMax>
        <BucketCount>2</BucketCount>
        <IncludeOutOfRange>1</IncludeOutOfRange>
        <Approximate>0</Approximate>
        <HistCounts>48006|15843</HistCounts>
      </HistItem>
    </Histograms>
    <Metadata>
      <MDI key="RepresentationType">THEMATIC</MDI>
      <MDI key="STATISTICS_COVARIANCES">0.1865655898105929</MDI>
      <MDI key="STATISTICS_MAXIMUM">1</MDI>
      <MDI key="STATISTICS_MEAN">0.24813231217404</MDI>
      <MDI key="STATISTICS_MINIMUM">0</MDI>
      <MDI key="STATISTICS_SKIPFACTORX">1</MDI>
      <MDI key="STATISTICS_SKIPFACTORY">1</MDI>
      <MDI key="STATISTICS_STDDEV">0.43193239032352</MDI>
    </Metadata>
  </PAMRasterBand>
</PAMDataset>
