# Supplementary material for: Identifying potential sites for rainwater harvesting ponds (embung) in Indonesia’s semi-arid region using GIS-based MCA techniques and satellite rainfall data
Source: PLoS One. 2023 Jun 7;18(6):e0286061. doi: 10.1371/journal.pone.0286061 (PMC10249980; doi:10.1371/journal.pone.0286061)
Supplement: S1 File — (ZIP) [file pone.0286061.s002.zip › Raster file/River_discharge.tfw]

21.9600000000
0.0000000000
0.0000000000
-21.9600000000
568392.0774999997
8878408.1811999995
